# Supplementary material for: Single-nucleus multi-omic profiling of human placental syncytiotrophoblasts identifies cellular trajectories during pregnancy
Source: Nat Genet. 2024 Jan 24;56(2):294–305. doi: 10.1038/s41588-023-01647-w (PMC10864176; doi:10.1038/s41588-023-01647-w)
Supplement: Supplementary file 3 — Supplementary Tables 1–9. [file 41588_2023_1647_MOESM3_ESM.xlsx]

## Sheet: Supplementary Table 1
Supplementary Table 1 sample collection
	Gender	Male	Female	Female	Male	Male	Female	Female	Female	Female	Male	Male	Male
		8W_D1	8W_D2	7W_D3	6W_D4	8W_D5	9W_D6	39W_D1	38W_D2	38W_D3	38W_D4	38W_D5	38W_D6
snRNA-seq	Total	9496	5911	7613	8104	6856	9285	4439	7693	6901	11214	6654	9011
	Qualified	5450	3948	4780	3791	2937	4635	2721	3707	3820	4218	4738	6105
snATAC-seq	Total	7416	7025	8556	7378	4456	7630	9814	9047	7604	8510	10540	12243
	Qualified	4182	5060	4742	4020	2252	4487	5317	3657	3995	3309	4843	4849

## Sheet: Supplementary Table 2a
Supplementary Table 2a STB stage specific DEGs (early pregnancy up regulated)
	w8.ave.log2CPM	term.ave.log2CPM
FLT1	13.253	7.50494
CGA	12.2919	9.07741
ENG	9.58516	5.60799
CCSAP	10.7828	8.11899
BASP1	10.3066	7.02418
PAPPA2	15.3927	12.9677
LEP	10.6057	0.969379
SCAP	9.47069	6.0645
PIK3CB	10.0112	7.75301
SCARB1	9.82598	7.05781
CLDN10	9.24177	1.71783
SASH1	10.2446	6.58034
TENM3	9.49836	6.8133
KISS1	10.4842	8.28403
LIMCH1	11.898	10.3647
GPT2	8.36716	3.3962
RPS6KA5	10.8393	9.44062
CBLB	11.6518	9.46047
ANXA4	10.9121	9.01196
LARP4B	10.6168	8.88833
PRKD3	8.4821	3.08703
BRAF	10.0413	8.00704
SH3BP5	8.88506	4.91586
MAP3K13	10.2457	7.4543
GDF15	9.16187	7.15965
NRIP1	10.0594	6.82519
FSTL3	9.10451	0.902634
NEURL1	9.56151	7.27823
MID1	9.68811	5.03548
CCP110	8.33826	3.15103
PLIN2	9.58407	7.1105
FAM184A	8.85239	5.95293
GREM2	9.38389	5.1839
NEAT1	14.5052	13.2362
DENND4A	9.21421	6.63717
MTUS1	9.95669	7.81772
MYOF	9.61001	7.16499
GRHL1	9.22008	7.25753
LRRC1	10.0326	8.33139
LYN	10.2264	8.19033
FN1	7.69353	4.32472
FMN1	10.6067	7.89124
ERRFI1	9.86487	6.93103
PIK3C2A	9.00876	6.98426
PIP4K2A	9.36832	6.84363
SHANK2	11.0646	9.79007
SPATA9	9.0406	6.35674
DDX5	8.48895	5.76473
CGB3	9.44524	0.719311
NECTIN4	8.38674	5.53846
ELL2	10.2326	8.5626
RDH13	9.49092	7.8016
CALM1	9.26853	6.96841
LIMD1	9.63062	6.88279
ZDHHC14	8.5826	6.03939
FAM120A	9.25251	7.57233
IGSF5	9.20573	7.11244
MIR193BHG	9.20684	6.6836
PSG8	10.0256	8.58093
FLNB	8.47816	4.39258
RYBP	11.9483	10.9174
ATP2C2	8.6152	5.35131
AC004704.1	12.4341	8.62628
HIST1H4H	9.23271	5.64533
INHBA	10.0823	8.39737
MAN1C1	11.4392	10.5
MFSD12	9.02084	7.12246
ZNF331	8.20332	5.42684
ARL15	7.71581	4.72636
UBASH3B	7.99539	2.32474
KMT2E	9.13349	7.5254
ACER2	10.1248	8.34145
HK2	7.65291	0.957018
JPT2	7.49334	4.24086
AC211486.5	9.5672	7.24337
NUCB2	8.0305	5.98496
UGP2	8.25911	5.91842
EZR	10.3112	9.1956
SIGLEC6	8.30806	4.56312
DOCK5	8.02334	5.78971
GDE1	7.38328	2.99321
KRT19	8.04774	5.8942
RANBP2	8.96523	7.23211
SYNJ2	8.49969	5.87526
TBC1D4	7.84532	4.33543
SEMA4B	8.10883	6.22898
SLC43A2	11.076	10.1404
PPP3CA	8.1381	5.99834
ARHGAP45	7.30241	4.34421
FHIT	9.36707	7.80169
KIAA1217	7.8464	5.44335
AFAP1	7.54366	2.26322
WWOX	9.70071	8.22343
SECISBP2L	10.055	8.97114
ANGPT2	9.49999	5.96656
ARID3A	8.52334	6.45911
SLC16A3	7.624	5.15539
QKI	9.75228	8.62099
GSE1	10.768	9.70518
PRKCZ	10.5664	9.56275
HERPUD1	7.82069	5.45027
LINC01524	9.37435	7.64907
CDO1	8.41376	6.79285
SFXN3	7.09602	3.53192
KIF2A	10.2361	9.05139
MTHFD1L	8.11172	5.96165
DNAJB6	8.1712	6.3609
ARRDC3	8.19757	6.20442
COL3A1	7.03867	4.67561
HTRA4	8.19664	3.50032
MAP3K8	8.71005	7.15971
EBI3	8.01954	6.48576
MICAL3	8.09173	5.91618
AGPAT5	9.39222	7.18727
SH3PXD2A	9.45122	8.03708
NMT2	7.70474	4.24884
HSD3B1	10.7604	9.73635
OTOGL	8.51629	6.31365
PITPNA	8.61567	7.13156
PAG1	8.11518	5.4842
UBR1	8.58416	7.20012
P4HA1	7.57873	4.03651
SERPINB9	8.70493	5.86852
GRAMD1B	10.1393	9.05796
FAM83D	7.9703	-4.14392
MTNR1B	7.47193	3.43708
GNA12	7.12754	4.47734
FRMD6-AS2	8.19311	6.06352
TET1	6.92438	0.857366
PTPRM	8.48624	6.71248
ZMYND8	8.72107	7.52451
STK24	8.3861	7.05997
FGD6	8.18872	6.92356
HMG20B	8.05515	6.31622
EXT1	8.68348	7.51482
PLEKHA5	9.78462	8.62698
HSDL2	8.08894	6.46429
NPEPPS	9.14966	7.95013
RALB	7.39427	5.16967
GATA3	8.7642	7.42449
MXI1	7.51232	4.39086
SAT1	10.5563	9.4391
GLIS3	9.24472	7.2954
OBSCN	6.73689	3.02689
ABHD3	7.2102	4.5533
HMGN3	8.3425	7.01976
ACTG1	7.14259	4.7437
PARP8	7.0901	4.11056
NCOR2	7.02581	4.28742
SLC38A9	7.3533	4.17748
MYCNUT	8.05302	-0.0826539
TGFB1	8.351	5.43594
DGKZ	8.21434	6.82062
AL031280.1	6.84079	3.82126
FANCA	7.44137	5.4753
CNN3	7.24938	4.98168
ATP2B4	7.75593	5.41289
PLXDC2	8.23195	4.35324
CRYBG1	9.3051	7.95797
FRMD4A	7.29763	4.04011
ARHGAP10	6.69855	3.37828
ZNF626	7.96045	4.8934
CORO2A	6.75567	2.13314
ERO1A	6.79941	3.45657
NABP1	9.11532	7.59356
LINC02484	8.39185	5.60008
COTL1	7.68879	5.16668
ZNF114	6.66866	3.0404
FAM83B	6.73658	3.3394

## Sheet: Supplementary Table 2b 
Supplementary Table 2b STB stage specific DEGs (late pregnancy up regulated)
	w8.ave.log2CPM	term.ave.log2CPM
SVEP1	7.74371	12.0032
CSH1	8.35672	12.2456
PAPPA	10.9712	14.2754
EXPH5	9.32865	11.4887
IQGAP2	6.08519	9.94096
FBN2	9.10808	11.733
CSHL1	6.60024	10.5694
AC022872.1	9.60588	11.7874
AL139383.1	5.02655	10.1223
ACOXL	2.82549	9.71741
FGD4	7.14817	9.71228
TRPV6	7.36259	9.59605
AKAP13	7.24037	9.74707
AUTS2	8.74789	10.8753
THSD7A	9.94711	11.6913
ANK3	9.43638	10.9847
CYTH3	8.35225	10.2154
TLK1	9.44216	10.7038
NRCAM	3.70779	8.91663
IGF2BP2	7.78967	9.74219
PLCB1	8.11148	10.1783
PID1	4.90968	9.562
NFAT5	8.70238	10.0859
SLC23A2	7.53132	9.3176
USP9X	7.85634	9.54736
TNS3	8.54169	10.0781
PLEKHA7	5.87794	8.89778
NEK7	9.18966	10.4993
SON	7.93967	9.53859
PLPP3	5.82834	9.11734
CREB5	5.27868	8.60143
ADAMTSL4	4.7849	8.24883
HPGD	4.49358	9.21776
AC119674.1	5.19572	9.03327
BCAR4	6.99695	9.06428
CDYL2	7.95464	9.56679
RASAL2	9.99292	10.9867
CDYL	8.6773	9.90834
IGF2BP3	9.25021	10.365
PLAC1	4.09606	9.2265
DIAPH2	8.96463	10.3145
SCAPER	9.23093	10.3386
PLCL2	10.2708	11.3551
LINC01949	11.7663	13.0186
FUT8	8.01454	9.75482
LINC02291	2.91008	8.9167
MYO9A	8.35165	9.78502
PICALM	8.57578	9.92073
FMNL2	6.60585	9.25522
THSD4	7.43933	9.68069
GPC3	9.41152	10.7237
LINC01483	8.37067	10.3062
MFSD2A	6.24919	8.48942
GSK3B	8.18668	9.47738
RAB3B	5.84225	8.57231
AFF3	3.03028	8.71098
YTHDC1	7.0993	8.74631
PIP5K1B	6.64321	8.87976
DTNB	5.7094	8.85165
TMEM108	5.93032	8.89466
RAP1GAP2	3.43377	7.89678
GDA	5.96612	8.45951
ANXA1	7.55663	9.72875
RAPGEF2	7.46353	9.25033
NCMAP	3.62724	7.86043
ARHGAP42	8.80942	10.0581
PDLIM5	8.41873	9.65464
DPYD	2.89597	8.60905
CABLES1	5.15688	8.13609
SGMS1	7.25485	8.96073
PPP2R3A	6.13068	8.49011
ST5	6.93757	8.84041
MICU3	8.75042	9.84781
TIAM1	5.21616	8.43052
TIMP2	7.7982	9.08206
ASAP1	7.58653	9.1361
POSTN	6.44999	8.80899
CEMIP2	6.70136	8.71949
PHYHIPL	8.44391	9.67652
STARD13	8.53166	9.82519
FAM126A	5.72245	8.34833
MAP4K3	7.67041	8.97291
ST3GAL6	7.15506	8.86428
USP33	7.15846	8.68491
ANO2	4.7699	7.85297
SNX9	8.39394	9.59204
FBLN1	9.34697	10.4503
IGHA1	3.47133	7.47557
TRAF3	6.49574	8.45745
TRAK1	6.02812	8.15067
ZBTB20	4.35946	8.14699
NR3C2	5.03351	8.322
SOS2	8.16227	9.23492
GRK5	7.52237	9.11771
AHR	8.50877	9.69273
TRMT9B	0.408253	7.68649
FAM172A	7.88471	9.12924
FRS2	6.71712	8.33397
TCHH	5.2571	8.09444
PTPN3	5.80606	7.86397
DAAM1	6.0708	8.13034
MED13L	8.25988	9.51835
KRT23	6.94523	8.76151
GPR78	6.07003	8.33275
CCSER2	7.77251	8.86777
RRAS2	7.49612	8.89133
GDPD5	8.02104	9.33891
CTBP2	6.65466	8.36032
PTPRJ	6.41126	8.42035
SMOC2	7.62772	9.10744
BTBD10	6.34921	8.19624
CLIC5	5.96518	8.16355
DNMT3A	7.40223	8.69203
SLC16A4	4.65883	7.37261
SESN3	2.72361	7.82952
TMEM168	5.52122	7.80446
ERBIN	5.87844	8.07813
EEA1	7.29249	8.57566
MYLK	6.74261	8.3173
BPGM	7.16628	8.48449
CSH2	8.27222	9.45226
STRA6	7.09902	8.35403
HSD17B1	8.21425	9.46537
KAZN	6.6537	8.16754
MGAT5	8.35769	9.39853
ULK4	6.82952	8.36951
SLC20A1	5.75673	7.87687
MORC4	7.43349	8.76274
RORA	5.39024	7.56327
KIAA1549	2.97668	7.10397
SGPP1	7.43296	8.73114
AL691420.1	3.78944	8.55356
TAF7	4.85244	7.26023
STK17A	6.1864	7.97736
RSU1	7.19049	8.7311
GAS7	2.94073	7.27671
MAPK8	6.42598	8.51334
EHBP1L1	1.15576	6.79436
SEM1	6.79627	8.36372
EMP2	3.04903	6.74808
ZNF462	3.40962	6.9327
ATF7IP	7.00352	8.38546
SLC44A2	5.84571	7.72986
PGF	6.73477	8.2773
TNS4	4.28489	6.92898
PRR14L	6.53212	7.97194
NIN	6.69868	8.12486
MVB12B	5.19581	7.40133
ZNF362	3.34752	6.87729
STX7	6.40543	7.84366
CORO6	6.82535	8.32216
AP001207.3	6.01357	7.74146
KALRN	4.91781	7.20568
ARRDC3-AS1	5.53262	7.78286
NEB	4.17359	7.18716
CLMN	7.23333	8.44115
ZNF117	8.9209	9.99643
TNKS1BP1	5.24664	7.34003
CATSPERB	7.18195	8.35266
LINC00474	6.7274	8.5016
MOB3B	5.66174	7.6911
GNGT1	7.32185	8.81028
MC1R	5.81711	7.57355
JUND	6.27238	7.98548
FLT4	4.03207	7.08951
KIFC3	5.58826	7.39636
LVRN	5.88811	8.21696
BDP1	6.30069	7.80387
COASY	5.96742	7.99675
MAP7D3	4.33081	6.89766
AC096751.2	-0.372216	6.32888
WNT2B	4.48092	7.14563
HECW2	3.02935	6.73757
CLRN1-AS1	5.46142	7.44414

## Sheet: Supplementary Table 3
Supplementary Table 3 Description of the STB nuclear subcluster nomenclature
“e” is a shorthand for early pregnancy and “l” is a shorthand for late pregnancy. We used number 1 to indicate a major subtype of STB nuclei that exhibits high expression of PAPPA and belongs to one of the differentiation branches. Similarly, we assigned number 2 to represent the second major subtype of STB nuclei, characterized by high expression of FLT1 and belonging to another differentiation …
Abbreviation of STB nuclear subclusters	Full name	Brief description of the name	Data source
eSTB Nascent	Nascent STB nuclear subcluster at early pregnancy	STB nuclear subcluster identified from placenta at early pregnancy that specifically expressed SH3TC2 and was located in proximity to fusion competent CTB on the UMAP plot.	snRNA-seq
eSTB Premature 1	Premature STB nuclear subcluster 1 at early pregnancy	STB nuclear subcluster identified from placenta at early pregnancy that specifically expressed lower level of PAPPA when compared with eSTB Mature 1, and was located in between eSTB Nascent and eSTB Mature1 on the UMAP plot.
eSTB Mature 1	Mature STB nuclear subcluster 1 at early pregnancy	STB nuclear subcluster identified from placenta at early pregnancy that specifically expressed the highest level of PAPPA and was located at the edge of the UMAP plot.
eSTB Premature 2	Premature STB nuclear subcluster 2 at early pregnancy	STB nuclear subcluster identified from placenta at early pregnancy that specifically expressed lower level of FLT1 when compared with eSTB Mature 1, and was located in between eSTB Nascent and eSTB Mature1 of the UMAP plot.
eSTB Mature 2	Mature STB nuclear subcluster 2 at early pregnancy	STB nuclear subcluster identified from placenta at early pregnancy that specifically expressed the highest level of FLT1 and was located at the edge of the UMAP plot.
eSTB Mixed	Mixed STB nuclear subclusters at early pregnancy	STB nuclear subcluster identified from placenta at early pregnancy that specifically expressed both FLT1 and PAPPA.	snATAC-seq
eSTB Nascent	Nascent STB nuclear subcluster at early pregnancy	STB nuclear subcluster identified from placenta at early pregnancy that specifically with high gene activity score of SH3TC2 and was located in proximity to fusion competent CTB on the UMAP plot.
eSTB Premature 1-a	Premature STB nuclear subcluster 1-a at early pregnancy	STB nuclear subcluster a identified from placenta at early pregnancy that specifically with lower gene activity score of PAPPA when compared with eSTB Mature 1.
eSTB Premature 1-b	Premature STB nuclear subcluster 1-b at early pregnancy	STB nuclear subcluster b identified from placenta at early pregnancy that specifically with lower gene activity score of PAPPA when compared with eSTB Mature 1.
eSTB Mature 1	Mature STB nuclear subcluster 1 at early pregnancy	STB nuclear subcluster identified from placenta at early pregnancy that with the highest gene activity score of PAPPA and was located at the edge of the UMAP plot.
eSTB Premature 2	Pre Mature STB nuclear subcluster 2 at early pregnancy	STB nuclear subcluster identified from placenta at early pregnancy that with lower gene activity score of FLT1 when compared with eSTB Mature 1, and was located in between eSTB Nascent and eSTB Mature 2 of the UMAP plot.
eSTB Mature2	Mature STB nuclear subcluster 2 at early pregnancy	STB nuclear subcluster identified from placenta at early pregnancy that with the highest gene activity score of FLT1 and was located at the edge of the UMAP plot.
lSTB Nascent	Nascent syncytiotrophoblast at late pregnancy	Nascent STB nuclear subcluster identified from placenta at late pregnancy that specifically expressed SH3TC2 and was located in proximity to fusion competent CTB on the UMAP plot.	snRNA-seq
lSTB Premature 1-a	Premature STB nuclear subcluster 1-a at late pregnancy	Subcluster a belongs to premature STB nuclear subcluster identified from placenta at late pregnancy.
lSTB Premature 1-b	Premature STB nuclear subcluster 1-b at late pregnancy	Subcluster b belongs to premature STB nuclear subcluster identified from placenta at late pregnancy.
lSTB Mature 1-a	Mature STB nuclear subcluster 1-a at late pregnancy	Subcluster a belongs to mature STB nuclear subcluster identified from placenta at late pregnancy.
lSTB Mature 1-b	Mature STB nuclear subcluster 1-b at late pregnancy	Subcluster b belongs to mature STB nuclear subcluster identified from placenta at late pregnancy.
lSTB Mature 1-c	Mature STB nuclear subcluster 1-c at late pregnancy	Subcluster c belongs to mature STB nuclear subcluster identified from placenta at late pregnancy.
lSTB Mature 2-a	Mature STB nuclear subcluster 2-a at late pregnancy	Subcluster a belongs to STB nuclear subcluster identified from placenta at late pregnancy with residual FLT1 expression.
lSTB Mature 2-b	Mature STB nuclear subcluster 2-b at late pregnancy	Subcluster b belongs to STB nuclear subcluster identified from placenta at late pregnancy with residual FLT1 expression.
lSTB Nascent	Nascent syncytiotrophoblast at late pregnancy	STB nuclear subcluster identified from placenta at late pregnancy that specifically with high gene activity score of SH3TC2 and was located in proximity to fusion competent CTB on the UMAP plot.	snATAC-seq
lSTB Premature 1-a	Premature STB nuclear subcluster 1-a at late pregnancy	STB nuclear subcluster a identified from placenta at late pregnancy that specifically with lower gene activity score of PAPPA when compared with lSTB Mature subtypes.
lSTB Premature 1-b	Premature STB nuclear subcluster 1-b at late pregnancy	STB nuclear subcluster b identified from placenta at late pregnancy that specifically with lower gene activity score of PAPPA when compared with lSTB Mature subtypes.
lSTB Mature 1-a	Mature STB nuclear subcluster 1-a at late pregnancy	Subcluster a belongs to STB nuclear subcluster identified from placenta at late pregnancy that with the highest gene activity score of PAPPA and was located at the edge of the UMAP plot.
lSTB Mature 1-b	Mature STB nuclear subcluster 1-b at late pregnancy	Subcluster b belongs to STB nuclear subcluster identified from placenta at late pregnancy that with the highest gene activity score of PAPPA and was located at the edge of the UMAP plot.
lSTB Mature 1-c	Mature STB nuclear subcluster 1-c at late pregnancy	Subcluster c belongs to STB nuclear subcluster identified from placenta at late pregnancy that with the highest gene activity score of PAPPA.
lSTB Mature 2-a	Mature STB nuclear subcluster 2-a at late pregnancy	Subcluster a belongs to STB nuclear subcluster identified from placenta at late pregnancy with specific gene activity score of FLT1.
lSTB Mature 2-b	Mature STB nuclear subcluster 2-b at late pregnancy	Subcluster b belongs to STB nuclear subcluster identified from placenta at late pregnancy with specific gene activity score of FLT1.

## Sheet: Supplementary Table 4
Supplementary Table 4 DEGs of the early pregnancy
p_val	avg_logFC	pct.1	pct.2	p_val_adj	cluster	gene
0	1.84046	0.955	0.298	0	7	DIAPH3
0	1.74281	0.502	0.166	0	7	MIR924HG
0	1.59745	0.914	0.296	0	7	SCLT1
0	1.58916	0.911	0.285	0	7	CENPP
0	1.50777	0.831	0.222	0	7	SDK1
0	1.47752	0.925	0.213	0	7	NSD2
0	1.43336	0.863	0.097	0	7	FANCI
0	1.3986	0.703	0.077	0	7	TOP2A
0	1.39373	0.855	0.16	0	7	MMS22L
0	1.38048	0.908	0.325	0	7	EZH2
0	1.37212	0.989	0.682	0	7	SPIDR
0	1.36638	0.839	0.162	0	7	ATAD2
0	1.33293	0.811	0.067	0	7	POLQ
3.62221e-273	1.3289	0.403	0.125	1.05522e-268	7	AC016205.1
0	1.32098	0.869	0.227	0	7	SMC4
0	1.32042	0.758	0.087	0	7	BRIP1
0	1.29061	0.878	0.339	0	7	RFC3
0	1.28549	0.707	0.093	0	7	ASPM
0	1.28237	1	0.975	0	7	TENM3
0	1.27827	0.996	0.614	0	7	MSI2
0	1.27278	0.849	0.259	0	7	HELLS
0	1.26697	0.617	0.063	0	7	CENPE
0	1.26685	0.701	0.06	0	7	DTL
0	1.25678	0.83	0.269	0	7	ADAMTS19
0	1.25569	0.918	0.364	0	7	XYLT1
0	1.23135	0.948	0.306	0	7	SSBP3
0	1.22736	0.811	0.141	0	7	ATAD5
0	1.22576	0.849	0.378	0	7	AC026167.1
0	1.22141	0.923	0.335	0	7	ZNRF3
0	1.21735	0.999	0.79	0	7	ARL15
0	1.21637	0.652	0.158	0	7	APOLD1
0	1.21359	0.684	0.118	0	7	ERVMER61-1
0	1.20243	0.729	0.055	0	7	CIT
0	1.19486	0.826	0.322	0	7	POLA1
0	1.1948	0.955	0.322	0	7	DNMT1
0	1.19258	0.992	0.573	0	7	UTRN
0	1.1781	0.702	0.065	0	7	KNL1
0	1.17322	0.902	0.329	0	7	LRP2
0	1.17158	0.67	0.071	0	7	AP001347.1
0	1.17033	0.888	0.481	0	7	SEMA6D
0	1.16752	0.709	0.125	0	7	LINC01572
0	1.16511	0.788	0.12	0	7	KNTC1
0	1.15876	0.896	0.317	0	7	EYA2
0	1.14618	0.851	0.304	0	7	ZRANB3
0	1.13917	0.581	0.065	0	7	CENPF
0	1.13603	0.911	0.458	0	7	RANBP17
0	1.13478	0.982	0.641	0	7	KANK1
0	1.13178	0.986	0.644	0	7	TBL1X
0	1.12818	0.862	0.372	0	7	PRIM2
0	1.11134	0.496	0.042	0	7	AC091057.6
0	1.10201	0.899	0.405	0	7	MAGI3
0	1.10116	0.454	0.03	0	7	RRM2
0	1.09565	0.892	0.389	0	7	FRAS1
0	1.09064	0.799	0.263	0	7	SLC24A3
0	1.08327	0.934	0.559	0	7	LPP
0	1.08012	0.922	0.332	0	7	LAMB1
0	1.07919	0.655	0.05	0	7	NUSAP1
0	1.07727	0.992	0.864	0	7	FBN2
0	1.07647	0.925	0.472	0	7	TEAD1
0	1.07335	0.764	0.123	0	7	DHTKD1
0	1.06837	0.829	0.166	0	7	LRP5
0	1.06738	0.852	0.32	0	7	AC078980.1
0	1.06298	0.708	0.119	0	7	BRCA2
0	1.06083	0.977	0.616	0	7	CMIP
0	1.05809	0.88	0.387	0	7	ZBTB7C
0	1.04794	0.904	0.431	0	7	HS6ST2
0	1.04752	0.703	0.075	0	7	CENPK
0	1.04205	0.895	0.406	0	7	TPK1
0	1.03978	0.617	0.056	0	7	KIF23
0	1.03803	0.796	0.26	0	7	PARD3B
0	1.03343	0.844	0.25	0	7	MET
0	1.03042	0.793	0.231	0	7	PSD3
0	1.02892	0.962	0.589	0	7	TCF7L2
0	1.02649	0.785	0.223	0	7	CEP152
2.82559e-257	1.02282	0.502	0.201	8.2315e-253	7	SEPTIN9
0	1.02241	0.91	0.293	0	7	ECHDC2
0	1.01861	0.87	0.388	0	7	SVIL
0	1.01832	0.842	0.228	0	7	SIPA1L3
0	1.00797	0.843	0.314	0	7	CEP192
0	1.00245	0.711	0.109	0	7	MELK
0	1.00167	0.807	0.341	0	7	EFNA5
0	1.00091	0.797	0.204	0	7	KANK4
0	0.997879	0.763	0.326	0	7	AC063944.1
0	0.996935	0.922	0.542	0	7	COLEC12
0	0.994362	0.862	0.315	0	7	TMEM245
0	0.993782	0.42	0.037	0	7	ARHGAP11B
0	0.993282	0.805	0.27	0	7	NRP1
0	0.985348	0.526	0.024	0	7	GTSE1
0	0.985093	0.676	0.111	0	7	LIG1
8.74655e-240	0.983807	0.417	0.139	2.54804e-235	7	SEPT9
0	0.983694	0.769	0.264	0	7	LGR5
0	0.981514	0.7	0.237	0	7	GALNT18
0	0.980297	0.637	0.058	0	7	ANLN
0	0.968633	0.992	0.768	0	7	KIAA1217
0	0.966833	0.656	0.142	0	7	HUNK
0	0.965357	0.767	0.16	0	7	NR2F2
0	0.963894	0.695	0.106	0	7	POLE
0	0.962514	0.678	0.151	0	7	DGKD
0	0.957824	0.92	0.512	0	7	CHST11
0	0.95605	0.877	0.41	0	7	LINC01876
0	0.95393	0.847	0.266	0	7	ALDH7A1
0	0.950271	0.577	0.143	0	7	PVT1
0	0.947673	0.761	0.241	0	7	ACTN1
0	0.94271	0.912	0.661	0	7	LINC02055
0	0.94209	0.609	0.063	0	7	ECT2
0	0.941829	0.775	0.216	0	7	CDH1
0	0.940597	0.734	0.245	0	7	CEP128
0	0.937618	0.844	0.294	0	7	ANKH
0	0.937439	0.794	0.21	0	7	BMP7
0	0.934216	0.603	0.036	0	7	NCAPG
0	0.932092	0.932	0.683	0	7	MYO1D
0	0.932032	0.719	0.154	0	7	SLC27A2
0	0.93088	0.819	0.365	0	7	EHBP1
0	0.927597	0.607	0.042	0	7	KIF11
0	0.927155	0.648	0.072	0	7	NCAPG2
0	0.92434	0.82	0.463	0	7	C5orf17
0	0.922952	0.803	0.352	0	7	MIS18BP1
0	0.922208	0.631	0.087	0	7	BRCA1
0	0.918214	0.905	0.55	0	7	FMNL2
0	0.918024	0.911	0.488	0	7	RBPMS
0	0.916875	0.624	0.073	0	7	WDHD1
0	0.916198	0.949	0.59	0	7	DENND4C
0	0.916025	0.643	0.066	0	7	FANCD2
0	0.915631	0.995	0.885	0	7	PARD3
0	0.914584	0.796	0.319	0	7	ROBO1
0	0.912899	0.77	0.192	0	7	ITGA6
0	0.909613	0.624	0.064	0	7	ZGRF1
0	0.908688	0.778	0.334	0	7	PPM1H
0	0.906528	0.752	0.243	0	7	CCDC14
0	0.906478	0.653	0.096	0	7	TEAD4
0	0.905668	0.961	0.652	0	7	PPARG
0	0.904299	0.867	0.361	0	7	ARHGEF3
0	0.902259	0.724	0.152	0	7	CHPT1
0	0.899841	0.9	0.516	0	7	FRYL
0	0.894257	0.81	0.289	0	7	SRGAP1
0	0.894034	0.761	0.202	0	7	SLC35D1
0	0.889807	0.843	0.379	0	7	PLEKHA7
0	0.887487	0.913	0.535	0	7	ARHGAP10
0	0.886049	0.555	0.051	0	7	KIF14
0	0.883163	0.571	0.025	0	7	TACC3
0	0.882157	0.772	0.267	0	7	ISM2
0	0.881712	0.888	0.448	0	7	SLC22A23
0	0.879774	0.878	0.413	0	7	MYH10
0	0.878828	0.624	0.097	0	7	NUP210
0	0.877599	0.688	0.191	0	7	ZNF704
0	0.876466	0.798	0.351	0	7	SCMH1
0	0.874448	0.672	0.134	0	7	CEP295
0	0.873134	0.764	0.226	0	7	FAR1
0	0.871976	0.733	0.167	0	7	TNK2
0	0.86999	0.799	0.279	0	7	PGAP1
0	0.86728	0.523	0.026	0	7	KIF18B
0	0.865543	0.794	0.339	0	7	NHS
0	0.865488	0.92	0.428	0	7	DOCK8
0	0.865366	0.972	0.766	0	7	FCHSD2
0	0.863596	0.609	0.103	0	7	KIF20B
0	0.863053	0.83	0.48	0	7	DPH6
0	0.862965	0.498	0.062	0	7	AC073529.1
0	0.861129	0.744	0.245	0	7	CTDSPL
0	0.858083	0.73	0.216	0	7	ATP11B
0	0.856571	0.89	0.466	0	7	GCNT2
0	0.855724	0.768	0.232	0	7	SMYD2
0	0.85451	0.778	0.303	0	7	NCOA1
0	0.854006	0.92	0.529	0	7	COBL
0	0.852765	0.996	0.914	0	7	WWOX
0	0.851763	0.805	0.372	0	7	SPATA5
0	0.84984	0.958	0.672	0	7	ASAP1
0	0.847985	0.537	0.05	0	7	MKI67
0	0.84708	0.575	0.044	0	7	BLM
0	0.844427	0.433	0.095	0	7	STOX2
0	0.843845	0.698	0.182	0	7	ZNF90
0	0.841938	0.705	0.23	0	7	MPHOSPH9
0	0.841367	0.712	0.216	0	7	MAP3K20
0	0.841167	0.827	0.439	0	7	COL4A2
0	0.837434	0.929	0.611	0	7	TRIO
0	0.837318	0.817	0.34	0	7	APLP2
0	0.836731	0.729	0.257	0	7	OSBPL3
0	0.835488	0.945	0.761	0	7	LINC01194
0	0.833658	0.929	0.635	0	7	MPP7
0	0.832777	0.781	0.297	0	7	ADGRA3
0	0.827318	0.971	0.656	0	7	GNA12
0	0.82538	0.824	0.377	0	7	ASPH
0	0.825188	0.595	0.1	0	7	DNA2
0	0.825011	0.931	0.65	0	7	ZFHX3
0	0.823498	0.54	0.047	0	7	LMNB1
0	0.823325	0.967	0.747	0	7	IGF1R
0	0.822907	0.851	0.505	0	7	TMTC2
0	0.822749	0.639	0.116	0	7	AC011447.3
0	0.820073	0.528	0.154	0	7	PITPNC1
0	0.820031	0.681	0.266	0	7	LINC01205
0	0.817792	0.908	0.554	0	7	TET2
0	0.817063	0.6	0.105	0	7	BARD1
0	0.814794	0.908	0.561	0	7	VGLL4
0	0.813108	0.893	0.5	0	7	DOCK9
0	0.812953	0.911	0.611	0	7	MBNL1
0	0.811765	0.954	0.694	0	7	SMARCA2
0	0.809866	0.661	0.166	0	7	TMPO
0	0.809136	0.652	0.232	0	7	HIC2
0	0.809099	0.881	0.557	0	7	DLEU2
0	0.807605	0.566	0.059	0	7	RACGAP1
0	0.805893	0.904	0.612	0	7	RBFOX2
0	0.801601	0.886	0.559	0	7	ATF7IP2
0	0.800664	0.74	0.268	0	7	ATP8B1
0	0.799883	0.69	0.243	0	7	TFDP1
0	0.797992	0.746	0.229	0	7	RILPL1
0	0.797404	0.591	0.08	0	7	CENPJ
0	0.79574	0.808	0.347	0	7	PHF20
0	0.79559	0.518	0.032	0	7	KIF4A
0	0.794348	0.704	0.237	0	7	YEATS2
0	0.793712	0.949	0.751	0	7	FUS
0	0.793605	0.565	0.052	0	7	CHTF18
0	0.793094	0.521	0.028	0	7	BUB1B
0	0.791963	0.594	0.158	0	7	AP001831.1
0	0.791778	0.884	0.473	0	7	PEG10
0	0.791259	0.547	0.087	0	7	E2F3
0	0.789948	0.614	0.136	0	7	TRERF1
0	0.789608	0.76	0.288	0	7	LAMC1
0	0.78507	0.623	0.171	0	7	SOGA1
0	0.784641	0.506	0.039	0	7	TPX2
0	0.78257	0.482	0.025	0	7	CDCA2
0	0.780463	0.872	0.542	0	7	PTPN14
0	0.779505	0.697	0.23	0	7	NR2F2-AS1
0	0.779481	0.555	0.079	0	7	PARPBP
0	0.778332	0.969	0.776	0	7	GNAS
0	0.778281	0.864	0.59	0	7	TMC1
0	0.778232	0.759	0.256	0	7	TP63
0	0.778222	0.513	0.024	0	7	KIF15
0	0.777107	0.553	0.169	0	7	NCALD
0	0.776535	0.577	0.093	0	7	CHAF1A
0	0.776345	0.669	0.251	0	7	PCSK5
0	0.776113	0.875	0.577	0	7	NASP
0	0.776092	0.461	0.031	0	7	PRC1
0	0.776055	0.858	0.559	0	7	PRKDC
0	0.775572	0.714	0.25	0	7	ATXN10
0	0.773115	0.582	0.16	0	7	FIRRE
0	0.772261	0.694	0.245	0	7	WLS
0	0.771177	0.657	0.167	0	7	SHROOM2
0	0.770777	0.509	0.034	0	7	WDR76
0	0.770666	0.676	0.23	0	7	RTTN
0	0.768957	0.679	0.249	0	7	RBL1
0	0.768578	0.73	0.263	0	7	MPZL1
0	0.768391	0.54	0.122	0	7	Z94721.1
0	0.768215	0.957	0.762	0	7	PTPRM
0	0.764175	0.52	0.03	0	7	TICRR
0	0.763475	0.52	0.049	0	7	STIL
0	0.762871	0.698	0.217	0	7	ISYNA1
4.66576e-294	0.762859	0.808	0.48	1.35923e-289	7	CTBP2
0	0.762063	0.658	0.185	0	7	DEK
0	0.760647	0.661	0.159	0	7	CTNNAL1
0	0.760178	0.803	0.429	0	7	CD2AP
0	0.759089	0.825	0.453	0	7	MYH9
0	0.7575	0.556	0.094	0	7	POLE2
0	0.756169	0.667	0.219	0	7	PRTG
0	0.7556	0.684	0.256	0	7	KANTR
0	0.753222	0.736	0.249	0	7	KSR1
0	0.751047	0.578	0.145	0	7	PRSS12
3.15501e-289	0.750275	0.836	0.497	9.19117e-285	7	SMYD3
0	0.74994	0.782	0.394	0	7	EPS8
0	0.749219	0.895	0.525	0	7	TFDP2
0	0.74742	0.479	0.123	0	7	GREB1L
0	0.746894	0.778	0.386	0	7	TTC28
0	0.746767	0.966	0.75	0	7	DOCK1
0	0.746734	0.756	0.266	0	7	GRAMD2A
0	0.745546	0.699	0.259	0	7	ASXL1
0	0.744532	0.466	0.017	0	7	KIF2C
0	0.74384	0.498	0.021	0	7	MCM10
0	0.740394	0.535	0.113	0	7	CCDC18
0	0.740292	0.848	0.431	0	7	FNBP1L
0	0.738727	0.753	0.348	0	7	ENAH
3.42965e-144	0.736814	0.438	0.198	9.99127e-140	7	RGS6
0	0.735449	0.503	0.034	0	7	NUF2
0	0.731944	0.864	0.575	0	7	TAF1D
8.57423e-287	0.731432	0.848	0.534	2.49784e-282	7	KCNQ1OT1
0	0.730866	0.662	0.268	0	7	FANCC
0	0.730059	0.97	0.824	0	7	ANKRD11
0	0.729694	0.912	0.689	0	7	TNRC18
0	0.72858	0.71	0.264	0	7	ADAMTSL4
3.45612e-137	0.726566	0.423	0.192	1.00684e-132	7	TTTY14
0	0.726231	0.43	0.027	0	7	CLSPN
0	0.726149	0.483	0.031	0	7	C21orf58
0	0.724852	0.956	0.75	0	7	FOXN3
0	0.724724	0.705	0.246	0	7	GLDC
0	0.723068	0.885	0.577	0	7	PRRC2B
0	0.72262	0.94	0.676	0	7	PBX1
0	0.721437	0.827	0.462	0	7	SH3D19
7.8944e-308	0.721151	0.64	0.254	2.2998e-303	7	GMDS-DT
0	0.720407	0.729	0.279	0	7	AGL
0	0.719467	0.99	0.897	0	7	FHIT
0	0.719425	0.873	0.584	0	7	PDS5B
0	0.719135	0.832	0.516	0	7	GNB1
0	0.718414	0.603	0.144	0	7	DSC3
3.48702e-305	0.717439	0.939	0.685	1.01584e-300	7	UBASH3B
0	0.716596	0.778	0.355	0	7	CCDC125
0	0.715459	0.86	0.566	0	7	RPTOR
0	0.71346	0.666	0.17	0	7	LAMA5
0	0.713359	0.571	0.121	0	7	XRCC2
0	0.712674	0.555	0.087	0	7	BCAM
0	0.711555	0.938	0.678	0	7	CAMK2G
0	0.710748	0.865	0.582	0	7	SUZ12
0	0.710696	0.648	0.251	0	7	HSPD1
0	0.710009	0.574	0.15	0	7	BCAT1
0	0.706068	0.532	0.09	0	7	GEN1
0	0.705209	0.573	0.171	0	7	NCAPD2
0	0.705116	0.615	0.181	0	7	TOPBP1
4.88115e-113	0.704903	0.325	0.138	1.42198e-108	7	AP000561.1
0	0.704764	0.508	0.083	0	7	DCBLD2
2.89793e-287	0.704624	0.835	0.507	8.44224e-283	7	CMTM8
0	0.704005	0.88	0.528	0	7	OSBPL9
0	0.703347	0.781	0.416	0	7	FAM49B
0	0.702538	0.579	0.162	0	7	AGPAT4
0	0.701719	0.432	0.066	0	7	RHBDL3
0	0.699555	0.659	0.213	0	7	LRRFIP1
0	0.699316	0.577	0.131	0	7	NCAPD3
1.04072e-272	0.699216	0.727	0.371	3.03181e-268	7	DISC1
8.82252e-288	0.699013	0.806	0.466	2.57018e-283	7	EVL
0	0.698509	0.466	0.036	0	7	ZNF367
0	0.698483	0.741	0.332	0	7	TLE4
0	0.697883	0.76	0.345	0	7	TAF4B
0	0.69771	0.494	0.051	0	7	GINS1
0	0.697466	0.845	0.427	0	7	TSPAN9
0	0.696709	0.468	0.032	0	7	CDK1
0	0.695411	0.462	0.025	0	7	EXO1
0	0.69477	0.468	0.102	0	7	GAS2L3
0	0.694572	0.656	0.214	0	7	MRE11
0	0.694007	0.644	0.208	0	7	RBMX
0	0.693755	0.885	0.593	0	7	MBNL3
0	0.692935	0.711	0.326	0	7	CDK5RAP2
6.63415e-293	0.690387	0.821	0.504	1.93266e-288	7	MYO9B
1.32009e-290	0.690329	0.659	0.29	3.84568e-286	7	SLC13A3
0	0.689292	0.614	0.2	0	7	RFX7
0	0.688987	0.491	0.073	0	7	MCM3
4.55841e-302	0.68887	0.84	0.535	1.32796e-297	7	LMO7
0	0.687952	0.483	0.036	0	7	DDX11
3.84374e-239	0.687789	0.596	0.263	1.11976e-234	7	GPHN
0	0.68683	0.489	0.12	0	7	CADM1
0	0.686725	0.73	0.321	0	7	NCBP3
0	0.685706	0.66	0.254	0	7	NFATC2IP
0	0.685075	0.706	0.302	0	7	BMPR1A
0	0.68492	0.691	0.277	0	7	NUP205
4.96842e-112	0.683003	0.509	0.325	1.4474e-107	7	PEG3
0	0.682788	0.693	0.251	0	7	P3H2
0	0.681691	0.593	0.171	0	7	CASC4
4.84662e-251	0.681286	0.65	0.32	1.41192e-246	7	CASD1
0	0.680396	0.91	0.638	0	7	THRB
0	0.679972	0.57	0.14	0	7	FANCL
2.32539e-290	0.679781	0.649	0.287	6.77433e-286	7	EEF2K
0	0.679611	0.967	0.823	0	7	TBC1D5
0	0.679031	0.609	0.197	0	7	ITGB3BP
0	0.678474	0.696	0.288	0	7	RASSF3
0	0.67705	0.722	0.297	0	7	ANAPC4
0	0.67621	0.58	0.148	0	7	CEP135
2.35613e-305	0.676088	0.784	0.458	6.86387e-301	7	PNN
0	0.675581	0.942	0.793	0	7	SMCHD1
0	0.674961	0.698	0.32	0	7	NAP1L1
0	0.674839	0.89	0.614	0	7	NEDD4
3.46577e-272	0.674249	0.854	0.518	1.00965e-267	7	AC099520.1
0	0.673315	0.626	0.138	0	7	ARHGAP23
0	0.67286	0.881	0.624	0	7	UBE4B
0	0.671593	0.467	0.043	0	7	CENPI
9.34761e-301	0.671096	0.804	0.475	2.72315e-296	7	MAPK14
0	0.670858	0.747	0.385	0	7	SHTN1
0	0.670321	0.521	0.093	0	7	C1orf112
0	0.669412	0.561	0.162	0	7	AP1S3
0	0.669355	0.43	0.026	0	7	ARHGAP11A
1.856e-253	0.669249	0.669	0.355	5.40691e-249	7	CKAP5
0	0.669002	0.417	0.024	0	7	HMMR
6.93072e-296	0.668482	0.682	0.312	2.01906e-291	7	MAD1L1
0	0.668284	0.509	0.085	0	7	HMGB2
0	0.668002	0.565	0.168	0	7	FARP1
3.9949e-290	0.666892	0.745	0.395	1.16379e-285	7	IQCB1
0	0.666516	0.416	0.087	0	7	MIR205HG
0	0.666263	0.567	0.131	0	7	QSER1
0	0.66477	0.688	0.288	0	7	MPDZ
0	0.664267	0.566	0.151	0	7	RASGEF1B
0	0.662897	0.585	0.175	0	7	CROT
0	0.66267	0.717	0.338	0	7	ZNF440
0	0.660776	0.449	0.034	0	7	SPC25
3.0022e-298	0.660581	0.675	0.289	8.74599e-294	7	RAP2C-AS1
0	0.658755	0.703	0.253	0	7	ARHGAP18
1.27201e-192	0.658551	0.415	0.148	3.70561e-188	7	CACNA2D3
1.25263e-273	0.656625	0.571	0.214	3.64916e-269	7	MACROD2
0	0.656192	0.376	0.066	0	7	CELSR1
0	0.655556	0.571	0.148	0	7	ADD3
9.20279e-121	0.655424	0.473	0.264	2.68096e-116	7	MTAP
0	0.655408	0.397	0.022	0	7	CCNF
0	0.654976	0.708	0.333	0	7	IPO9
1.39064e-282	0.654415	0.66	0.292	4.05121e-278	7	CDC42SE2
6.19935e-275	0.654353	0.79	0.468	1.806e-270	7	FRMD6
1.12307e-286	0.654339	0.952	0.789	3.27172e-282	7	AC104041.1
2.72466e-262	0.653209	0.92	0.719	7.93749e-258	7	DIP2C
5.02987e-307	0.652872	0.829	0.461	1.4653e-302	7	MCTP2
1.51274e-261	0.651746	0.573	0.247	4.40692e-257	7	G2E3
0	0.649848	0.389	0.024	0	7	CDC25C
0	0.648966	0.575	0.135	0	7	CPAMD8
0	0.648671	0.518	0.125	0	7	MSH2
0	0.648457	0.429	0.023	0	7	RAD54L
0	0.648442	0.462	0.036	0	7	ORC6
0	0.646818	0.42	0.018	0	7	IQGAP3
1.91905e-301	0.645795	0.9	0.641	5.59057e-297	7	ARHGAP32
0	0.645698	0.523	0.14	0	7	LDLRAD3
0	0.644929	0.508	0.097	0	7	NDC1
1.38878e-284	0.644448	0.742	0.392	4.04581e-280	7	OLA1
1.04298e-292	0.643998	0.805	0.458	3.0384e-288	7	EFEMP1
0	0.643307	0.655	0.266	0	7	MANBA
9.05356e-300	0.642904	0.58	0.227	2.63748e-295	7	ZNF730
0	0.642383	0.525	0.112	0	7	VRK1
0	0.642347	0.442	0.03	0	7	CIP2A
3.03552e-141	0.64063	0.435	0.199	8.84306e-137	7	AADACL2-AS1
3.84411e-278	0.640247	0.811	0.505	1.11987e-273	7	HERC2
8.19377e-283	0.639107	0.828	0.51	2.38701e-278	7	ANO6
1.03623e-272	0.638634	0.742	0.387	3.01874e-268	7	STIM1
9.50975e-213	0.638595	0.597	0.278	2.77038e-208	7	DNAH14
4.42975e-271	0.637985	0.835	0.532	1.29047e-266	7	MAP4
0	0.637206	0.395	0.097	0	7	AC006115.2
5.87309e-284	0.636892	0.731	0.368	1.71095e-279	7	LIMA1
0	0.636694	0.983	0.905	0	7	USP25
9.18737e-276	0.636596	0.709	0.355	2.67646e-271	7	R3HDM1
0	0.636438	0.568	0.188	0	7	L1TD1
0	0.635854	0.423	0.068	0	7	ANKRD36B
0	0.635806	0.432	0.024	0	7	NDC80
0	0.634094	0.622	0.246	0	7	KLHL42
0	0.633768	0.262	0.033	0	7	AC093515.1
0	0.632562	0.571	0.18	0	7	RB1
3.2294e-255	0.632287	0.741	0.425	9.40788e-251	7	NUP160
0	0.631604	0.66	0.256	0	7	AGPAT3
7.23685e-269	0.631109	0.864	0.593	2.10824e-264	7	FANCA
0	0.630977	0.415	0.035	0	7	KIF18A
1.36329e-276	0.629684	0.817	0.538	3.97155e-272	7	PTBP2
0	0.629467	0.454	0.087	0	7	PROSER2-AS1
0	0.629394	0.476	0.071	0	7	POLA2
1.20959e-246	0.629272	0.709	0.386	3.52377e-242	7	GPSM2
9.33558e-290	0.62893	0.614	0.261	2.71964e-285	7	SLF2
0	0.628293	0.508	0.144	0	7	TLL1
8.51111e-249	0.628244	0.892	0.678	2.47946e-244	7	SFMBT2
0	0.62799	0.502	0.155	0	7	ADCY9
4.72565e-262	0.624984	0.789	0.428	1.37668e-257	7	MAGI1
1.51944e-227	0.624526	0.516	0.204	4.42643e-223	7	CLMP
5.74918e-263	0.623874	0.719	0.39	1.67485e-258	7	ICE1
9.23151e-244	0.623772	0.763	0.463	2.68932e-239	7	RSRC1
0	0.622743	0.603	0.21	0	7	FBXL5
1.44271e-270	0.622335	0.781	0.433	4.20289e-266	7	CSF2RA
1.36992e-284	0.621573	0.558	0.208	3.99084e-280	7	RGL3
1.46983e-269	0.621137	0.779	0.44	4.28192e-265	7	STXBP5
0	0.621119	0.318	0.058	0	7	LARGE1
6.83624e-258	0.620093	0.755	0.432	1.99153e-253	7	OXR1
3.73877e-302	0.619528	0.738	0.339	1.08918e-297	7	FBN1
3.17207e-253	0.617979	0.659	0.307	9.24088e-249	7	CMSS1
0	0.617771	0.475	0.124	0	7	SDK2
6.16866e-200	0.616477	0.606	0.305	1.79705e-195	7	NFIA
0	0.615415	0.547	0.138	0	7	NRP2
2.02853e-265	0.614991	0.797	0.454	5.90951e-261	7	ETV6
0	0.614659	0.56	0.172	0	7	TMEM150C
3.89594e-255	0.614392	0.89	0.612	1.13496e-250	7	PDE10A
4.84318e-221	0.613811	0.631	0.315	1.41091e-216	7	SPRED2
0	0.612843	0.52	0.155	0	7	MASTL
0	0.61264	0.506	0.137	0	7	TUBGCP3
1.12101e-180	0.612297	0.461	0.194	3.26574e-176	7	ACAD11
7.18216e-255	0.611832	0.703	0.39	2.09231e-250	7	SRSF10
0	0.611802	0.489	0.128	0	7	NOP56
1.00937e-273	0.611797	0.878	0.591	2.94049e-269	7	AHCYL2
0	0.611691	0.464	0.074	0	7	MDC1
0	0.610187	0.435	0.049	0	7	CKAP2
0	0.61009	0.99	0.928	0	7	CUX1
1.07902e-239	0.609937	0.763	0.446	3.1434e-235	7	SLC20A2
0	0.609883	0.553	0.171	0	7	ZNF43
3.1634e-249	0.609755	0.737	0.433	9.21563e-245	7	KPNB1
0	0.609646	0.545	0.145	0	7	MAP7D2
1.10884e-270	0.609617	0.764	0.435	3.23027e-266	7	SRSF2
2.38064e-274	0.609495	0.581	0.233	6.93527e-270	7	BAIAP2L1
7.63294e-257	0.609488	0.623	0.269	2.22363e-252	7	MVB12B
0	0.608539	0.603	0.192	0	7	INF2
3.09718e-268	0.608034	0.694	0.345	9.02271e-264	7	MINK1
1.78089e-228	0.606851	0.837	0.625	5.1881e-224	7	FOXK2
3.89102e-256	0.606398	0.619	0.264	1.13353e-251	7	CDC14B
7.70391e-296	0.605704	0.645	0.281	2.2443e-291	7	NUP107
0	0.605276	0.423	0.05	0	7	AC004943.2
2.59559e-299	0.604386	0.574	0.209	7.56147e-295	7	C15orf41
2.85432e-290	0.604009	0.924	0.703	8.3152e-286	7	APP
8.85071e-216	0.603614	0.607	0.28	2.57839e-211	7	SAMD4A
1.52529e-241	0.603394	0.707	0.35	4.44349e-237	7	DLC1
1.13487e-258	0.60199	0.814	0.483	3.30611e-254	7	JARID2
0	0.601808	0.468	0.081	0	7	GMNN
3.60743e-163	0.601453	0.75	0.522	1.05092e-158	7	IL1RAPL2
6.19198e-287	0.599743	0.574	0.21	1.80385e-282	7	IQCJ-SCHIP1
0	0.598258	0.43	0.034	0	7	ZNF519
0	0.597791	0.464	0.061	0	7	CEP78
0	0.596295	0.464	0.073	0	7	LMNB2
3.18502e-135	0.596139	0.443	0.207	9.27861e-131	7	TPTE
1.41077e-254	0.595579	0.602	0.273	4.10984e-250	7	TENT4A
2.28655e-242	0.594836	0.825	0.556	6.66117e-238	7	ACACA
0	0.594633	0.783	0.272	0	7	SLC22A11
1.58204e-256	0.594244	0.626	0.284	4.60879e-252	7	PDE7A
0	0.593963	0.597	0.199	0	7	ITGB4
0	0.593729	0.455	0.058	0	7	SASS6
1.88619e-238	0.592772	0.743	0.452	5.49484e-234	7	TCERG1
0	0.592597	0.419	0.035	0	7	TYMS
4.69691e-255	0.592055	0.62	0.267	1.3683e-250	7	STRBP
0	0.59196	0.567	0.184	0	7	DPP4
1.13651e-306	0.591662	0.956	0.849	3.31087e-302	7	DLG1
2.39077e-202	0.591339	0.586	0.283	6.96478e-198	7	FGFR1
1.22037e-237	0.59061	0.558	0.239	3.55518e-233	7	XYLB
0	0.590246	0.445	0.115	0	7	UNC13C
8.95439e-257	0.589639	0.813	0.508	2.60859e-252	7	HECTD4
0	0.589357	0.418	0.027	0	7	CCDC150
3.44284e-224	0.589189	0.723	0.45	1.00297e-219	7	ILF3
0	0.589072	0.37	0.053	0	7	PLEKHG4B
0	0.58891	0.489	0.089	0	7	GOLGA8B
0	0.587584	0.471	0.109	0	7	ZNF93
7.21271e-267	0.58729	0.791	0.442	2.10121e-262	7	CHD6
1.05924e-276	0.586414	0.964	0.847	3.08577e-272	7	FOXP1
8.55059e-244	0.585883	0.635	0.3	2.49096e-239	7	PKD2
0	0.58578	0.512	0.166	0	7	RRM1
9.94284e-244	0.585772	0.556	0.233	2.89655e-239	7	FDPS
8.18998e-180	0.585476	0.648	0.393	2.3859e-175	7	MYO19
1.52813e-188	0.585138	0.588	0.295	4.45176e-184	7	MEIS2
1.67925e-272	0.584952	0.841	0.532	4.89198e-268	7	CTNNB1
0	0.583215	0.616	0.221	0	7	SLC1A3
9.2625e-275	0.583202	0.819	0.481	2.69835e-270	7	TIMP3
7.56496e-240	0.583101	0.668	0.354	2.20383e-235	7	CSE1L
0	0.58299	0.404	0.018	0	7	SKA3
4.58988e-253	0.582782	0.684	0.346	1.33712e-248	7	COA1
2.52696e-253	0.581911	0.776	0.45	7.36155e-249	7	EPN2
0	0.581394	0.579	0.203	0	7	MEF2A
0	0.581193	0.227	0.02	0	7	LINC01162
5.06932e-302	0.581098	0.541	0.191	1.47679e-297	7	SMC3
6.53764e-239	0.581071	0.852	0.593	1.90455e-234	7	PCCA
0	0.579813	0.519	0.098	0	7	MYO7A
2.3506e-246	0.579577	0.646	0.301	6.84776e-242	7	GALNT11
5.56328e-116	0.57809	0.281	0.101	1.62069e-111	7	LINC00854
0	0.578035	0.53	0.147	0	7	KMT2A
7.48947e-270	0.577886	0.516	0.175	2.18183e-265	7	DLG2
0	0.576827	0.443	0.072	0	7	SLC29A2
2.8846e-243	0.576176	0.912	0.64	8.40343e-239	7	AL136962.1
2.02556e-250	0.575675	0.688	0.331	5.90087e-246	7	HOMER1
2.03684e-249	0.575078	0.626	0.276	5.93372e-245	7	WWC2
8.87609e-223	0.574951	0.706	0.398	2.58578e-218	7	WRN
5.21196e-176	0.574298	0.795	0.526	1.51835e-171	7	GHR
0	0.574262	0.494	0.116	0	7	CEP250
7.29203e-238	0.574255	0.479	0.171	2.12432e-233	7	PCSK6
0	0.574089	0.469	0.095	0	7	PRKX
0	0.573812	0.505	0.14	0	7	FANCM
0	0.573798	0.559	0.163	0	7	SMAGP
0	0.573699	0.533	0.157	0	7	RAB11FIP3
2.92902e-262	0.573158	0.615	0.275	8.53283e-258	7	SUGP2
0	0.571896	0.48	0.127	0	7	RHPN2
1.76174e-263	0.570551	0.929	0.767	5.1323e-259	7	UVRAG
0	0.569564	0.57	0.17	0	7	ATP7B
3.03272e-219	0.56948	0.568	0.253	8.83492e-215	7	MCUB
1.3297e-194	0.567419	0.837	0.568	3.8737e-190	7	CCSER1
2.79753e-229	0.56716	0.799	0.523	8.14978e-225	7	ZFX
0	0.566056	0.393	0.029	0	7	RTKN2
1.62387e-111	0.565785	0.447	0.228	4.73065e-107	7	LINC02267
0	0.565678	0.426	0.052	0	7	TTF2
0	0.56543	0.39	0.023	0	7	MND1
2.19543e-217	0.565388	0.694	0.378	6.39573e-213	7	EXOC6
1.1926e-172	0.563495	0.715	0.467	3.47427e-168	7	VCL
1.4625e-193	0.561263	0.58	0.287	4.26057e-189	7	SKI
7.34154e-229	0.56107	0.69	0.352	2.13874e-224	7	CDKN1C
4.67446e-238	0.561038	0.696	0.351	1.36177e-233	7	VWA8
0	0.560811	0.397	0.015	0	7	NCAPH
1.99228e-260	0.560403	0.568	0.234	5.8039e-256	7	SNX5
2.99286e-298	0.560337	0.502	0.162	8.71881e-294	7	KIAA0586
0	0.560177	0.497	0.148	0	7	INTS7
2.18729e-220	0.559734	0.694	0.386	6.372e-216	7	PABPC1
1.97621e-233	0.559614	0.52	0.206	5.7571e-229	7	CDC42BPA
0	0.557775	0.464	0.112	0	7	SCAI
1.05529e-224	0.557635	0.41	0.134	3.07428e-220	7	DENND2A
0	0.557444	0.378	0.015	0	7	KIFC1
1.19251e-212	0.557032	0.747	0.489	3.47401e-208	7	CTDSPL2
8.79401e-261	0.556187	0.531	0.199	2.56187e-256	7	SPTBN1
1.50956e-230	0.555272	0.659	0.33	4.39766e-226	7	TLE1
0	0.554997	0.383	0.017	0	7	NEIL3
0	0.554622	0.387	0.024	0	7	TTK
0	0.554445	0.338	0.02	0	7	PRR11
3.32699e-229	0.554163	0.555	0.23	9.69218e-225	7	ATP2B1
2.4411e-299	0.554141	0.574	0.204	7.11143e-295	7	MEST
2.60239e-199	0.554005	0.832	0.593	7.58128e-195	7	RAB31
0	0.55321	0.47	0.114	0	7	LIN9
1.27168e-194	0.552642	0.507	0.228	3.70466e-190	7	NDUFAF6
2.9069e-284	0.552193	0.514	0.18	8.46838e-280	7	POLD3
4.0919e-169	0.550834	0.275	0.079	1.19205e-164	7	AC061958.1
2.73798e-195	0.550702	0.7	0.405	7.97628e-191	7	ATG10
6.77838e-208	0.550053	0.745	0.478	1.97468e-203	7	SRSF7
0	0.549879	0.545	0.166	0	7	RNF43
0	0.549525	0.407	0.046	0	7	CHEK2
8.30691e-296	0.549479	0.572	0.207	2.41997e-291	7	CARD8
0	0.548985	0.564	0.181	0	7	SH2D4A
3.3904e-228	0.54812	0.535	0.228	9.87691e-224	7	PCNT
0	0.548069	0.995	0.972	0	7	RERE
4.55272e-197	0.547483	0.671	0.372	1.3263e-192	7	LMO4
4.93772e-195	0.54717	0.672	0.38	1.43846e-190	7	RUFY3
3.04935e-225	0.545652	0.875	0.695	8.88335e-221	7	HNRNPDL
0	0.54554	0.441	0.089	0	7	IGDCC3
2.68032e-185	0.544697	0.559	0.288	7.8083e-181	7	SMC1A
2.91477e-201	0.54426	0.596	0.278	8.4913e-197	7	DNAJC6
2.18613e-195	0.544065	0.734	0.45	6.36864e-191	7	CARMIL1
0	0.543683	0.34	0.022	0	7	BUB1
3.04352e-266	0.54324	0.585	0.226	8.86638e-262	7	ITGB5
7.91568e-300	0.543092	0.479	0.14	2.306e-295	7	SLC44A5
0	0.542922	0.441	0.081	0	7	SLF1
9.57377e-209	0.542664	0.665	0.352	2.78903e-204	7	PTPN3
6.11748e-242	0.54218	0.505	0.188	1.78214e-237	7	PPCDC
3.57645e-268	0.542079	0.553	0.206	1.04189e-263	7	HIBCH
4.54648e-209	0.541283	0.647	0.329	1.32448e-204	7	PEAK1
1.00328e-181	0.540098	0.851	0.624	2.92275e-177	7	PPP1R9A
0	0.539715	0.498	0.115	0	7	PARP1
3.34998e-263	0.539449	0.52	0.195	9.75917e-259	7	NUP155
0	0.53915	0.333	0.035	0	7	CCNB1
3.95043e-202	0.538788	0.548	0.253	1.15084e-197	7	ODF2
7.39958e-162	0.538662	0.691	0.421	2.15565e-157	7	KIAA1328
3.92638e-204	0.537833	0.817	0.611	1.14383e-199	7	RIF1
8.75064e-264	0.536224	0.523	0.189	2.54924e-259	7	EIPR1
3.17222e-184	0.536187	0.705	0.408	9.24131e-180	7	MAPK8
2.2077e-204	0.535998	0.684	0.371	6.43148e-200	7	CDKL5
1.02997e-207	0.535938	0.583	0.27	3.00052e-203	7	RALGPS1
0	0.535841	0.316	0.055	0	7	LAMA1
0	0.535536	0.35	0.019	0	7	CDC45
1.02481e-184	0.534995	0.696	0.429	2.98549e-180	7	PHACTR4
7.43191e-227	0.534881	0.799	0.46	2.16506e-222	7	GAREM1
0	0.534583	0.391	0.056	0	7	SCARA3
1.60593e-276	0.534056	0.462	0.145	4.6784e-272	7	FAM185A
1.86459e-281	0.533867	0.949	0.815	5.43192e-277	7	BRD4
2.28144e-297	0.533686	0.452	0.125	6.64629e-293	7	F5
0	0.533034	0.43	0.088	0	7	SEMA4D
4.72101e-215	0.532919	0.619	0.296	1.37532e-210	7	B4GALT5
0	0.532914	0.447	0.1	0	7	LHPP
3.58478e-211	0.532706	0.86	0.606	1.04432e-206	7	AKAP13
4.07899e-200	0.532609	0.779	0.513	1.18829e-195	7	TPR
6.32441e-283	0.532293	0.526	0.171	1.84243e-278	7	CYP2J2
0	0.532222	0.345	0.05	0	7	KPNA2
4.42411e-184	0.532033	0.641	0.349	1.28883e-179	7	ERBIN
0	0.530692	0.45	0.101	0	7	AASS
2.80183e-170	0.530073	0.837	0.631	8.16228e-166	7	PACS1
4.74221e-206	0.529949	0.739	0.451	1.3815e-201	7	SETD3
8.91949e-190	0.529826	0.747	0.486	2.59843e-185	7	RABEP1
5.64435e-218	0.529002	0.864	0.679	1.64431e-213	7	TRPM7
1.28357e-169	0.528177	0.687	0.399	3.73929e-165	7	SCFD2
1.47927e-221	0.527822	0.826	0.557	4.3094e-217	7	TCAF1
9.88512e-213	0.527532	0.658	0.326	2.87973e-208	7	NAV2
6.76784e-218	0.527285	0.838	0.588	1.97161e-213	7	ROCK2
7.81023e-168	0.526868	0.632	0.352	2.27528e-163	7	SLC2A13
3.69279e-202	0.526396	0.581	0.289	1.07578e-197	7	RFC1
3.68002e-306	0.526065	0.55	0.179	1.07206e-301	7	TINAGL1
3.57248e-253	0.525438	0.94	0.812	1.04074e-248	7	XPO1
4.97089e-230	0.524159	0.856	0.572	1.44812e-225	7	ATP6V1C2
2.54916e-194	0.523428	0.65	0.358	7.42621e-190	7	ATP13A3
2.69283e-172	0.522673	0.671	0.388	7.84475e-168	7	MYO10
8.4218e-299	0.522366	0.476	0.145	2.45344e-294	7	RAD18
4.18113e-261	0.521872	0.433	0.131	1.21805e-256	7	RAP1GAP2
1.10079e-185	0.521541	0.675	0.399	3.20683e-181	7	CDC27
9.31484e-229	0.521312	0.649	0.295	2.7136e-224	7	FHL2
5.83701e-190	0.521262	0.738	0.472	1.70044e-185	7	BDP1
3.52886e-144	0.521107	0.64	0.402	1.02803e-139	7	SREBF2
0	0.519803	0.382	0.077	0	7	CEP70
8.96255e-196	0.519484	0.603	0.311	2.61097e-191	7	SAE1
1.51686e-212	0.518889	0.871	0.681	4.41892e-208	7	LUC7L3
0	0.518524	0.372	0.028	0	7	CENPU
6.48322e-228	0.517049	0.48	0.181	1.88869e-223	7	SMC6
1.9819e-85	0.516536	0.299	0.135	5.77369e-81	7	AL807742.1
0	0.516149	0.345	0.063	0	7	RETREG1
0	0.515525	0.426	0.108	0	7	DPF3
2.61602e-146	0.515524	0.662	0.407	7.62099e-142	7	WDPCP
2.51601e-270	0.514324	0.527	0.186	7.32965e-266	7	CAMSAP1
2.12052e-198	0.514198	0.574	0.272	6.17749e-194	7	RAPH1
4.1435e-221	0.514035	0.549	0.233	1.20708e-216	7	RPA1
4.95272e-176	0.513972	0.72	0.487	1.44283e-171	7	MFSD14C
0	0.512908	0.382	0.073	0	7	FAM169A
0	0.512897	0.489	0.122	0	7	ADGRG1
1.00073e-220	0.512796	0.523	0.207	2.91532e-216	7	NUBPL
7.40773e-159	0.512482	0.568	0.309	2.15802e-154	7	CASP8AP2
0	0.512387	0.433	0.106	0	7	FOXK1
3.61361e-303	0.511835	0.508	0.152	1.05272e-298	7	PLCG2
3.18554e-184	0.51079	0.69	0.41	9.2801e-180	7	ANKRD28
5.55461e-219	0.510557	0.336	0.097	1.61817e-214	7	CALM2
1.68094e-228	0.510295	0.5	0.196	4.89692e-224	7	PMS1
3.54061e-207	0.510256	0.576	0.269	1.03145e-202	7	G3BP1
2.53952e-201	0.509896	0.555	0.257	7.39814e-197	7	LARS
3.49669e-290	0.509751	0.465	0.141	1.01866e-285	7	SKA2
0	0.508356	0.338	0.012	0	7	AURKB
0	0.508135	0.327	0.013	0	7	MYBL2
0	0.507969	0.381	0.052	0	7	DNMT3B
0	0.507666	0.407	0.08	0	7	MTBP
3.24982e-227	0.50723	0.71	0.362	9.46737e-223	7	PPFIBP1
7.26048e-273	0.506643	0.448	0.14	2.11512e-268	7	CDC7
1.05433e-177	0.506369	0.843	0.6	3.07147e-173	7	MTSS1
5.37769e-204	0.506369	0.835	0.598	1.56663e-199	7	DCAF6
5.20136e-284	0.50612	0.455	0.131	1.51526e-279	7	CLYBL
6.20202e-182	0.505616	0.717	0.428	1.80677e-177	7	TTC37
1.35634e-102	0.505471	0.398	0.193	3.95129e-98	7	AC079760.1
1.32605e-224	0.50526	0.509	0.202	3.86306e-220	7	PSIP1
5.20489e-233	0.504616	0.957	0.867	1.51629e-228	7	YAP1
1.25557e-225	0.504549	0.578	0.255	3.65774e-221	7	RBBP7
6.62327e-179	0.504072	0.725	0.439	1.92949e-174	7	CDK6
0	0.503937	0.476	0.127	0	7	RAB11FIP4
1.5549e-158	0.503248	0.862	0.68	4.52972e-154	7	SSH2
7.43058e-263	0.502709	0.969	0.885	2.16468e-258	7	PTK2
0	0.502147	0.326	0.014	0	7	E2F7
8.75825e-220	0.502051	0.603	0.271	2.55145e-215	7	TNRC6B
0	0.502048	0.332	0.023	0	7	SGO2
1.57266e-159	0.501921	0.747	0.536	4.58147e-155	7	NOP58
2.77443e-211	0.500573	0.611	0.292	8.08246e-207	7	KCTD20
2.41616e-175	0.499482	0.655	0.383	7.03877e-171	7	CEP57
1.06099e-256	0.499295	0.445	0.14	3.09087e-252	7	EIF2B3
0	0.499264	0.371	0.039	0	7	TIMELESS
6.27645e-204	0.498863	0.491	0.19	1.82845e-199	7	MGMT
2.06724e-179	0.49838	0.572	0.27	6.02228e-175	7	NRXN3
2.5177e-162	0.498106	0.6	0.32	7.33455e-158	7	DST
5.55835e-177	0.496697	0.404	0.145	1.61926e-172	7	AC013652.1
1.16496e-159	0.495971	0.632	0.379	3.39376e-155	7	PPP2R5C
1.07298e-160	0.49573	0.705	0.473	3.12581e-156	7	IPO7
1.00974e-164	0.49557	0.302	0.093	2.94157e-160	7	JUN
0	0.49556	0.323	0.015	0	7	CDCA8
2.18636e-287	0.495238	0.416	0.11	6.3693e-283	7	PSTPIP2
2.49952e-185	0.49384	0.542	0.257	7.28159e-181	7	IARS
5.31547e-168	0.493529	0.671	0.394	1.5485e-163	7	PAK2
4.60401e-163	0.493493	0.686	0.436	1.34124e-158	7	LARP1
3.70298e-171	0.493474	0.696	0.442	1.07875e-166	7	NUMA1
2.3837e-161	0.492962	0.727	0.505	6.9442e-157	7	DDX46
2.22856e-156	0.492625	0.692	0.433	6.49225e-152	7	PALLD
5.19438e-172	0.492266	0.791	0.577	1.51323e-167	7	ARID1A
5.91046e-254	0.492258	0.483	0.163	1.72183e-249	7	ZNF431
0	0.492221	0.479	0.133	0	7	SKP2
4.62608e-298	0.492066	0.43	0.116	1.34767e-293	7	VSIG10
0	0.491546	0.412	0.081	0	7	CDCA7
5.25863e-181	0.491479	0.849	0.615	1.53194e-176	7	MORC4
2.01786e-186	0.490774	0.586	0.289	5.87843e-182	7	UBA5
7.71198e-226	0.490295	0.462	0.169	2.24666e-221	7	RNF168
3.66577e-163	0.490283	0.759	0.53	1.06791e-158	7	SMG6
1.71088e-111	0.490145	0.451	0.234	4.98413e-107	7	LINC01446
0	0.489819	0.247	0.012	0	7	UHRF1
2.25312e-171	0.48941	0.61	0.324	6.56379e-167	7	CPNE8
0	0.489256	0.351	0.018	0	7	FOXM1
0	0.489237	0.422	0.087	0	7	ZNF257
1.95119e-158	0.489143	0.617	0.349	5.68421e-154	7	BRDT
0	0.488979	0.374	0.042	0	7	FANCB
1.13466e-167	0.488889	0.546	0.28	3.30549e-163	7	GMPS
0	0.488867	0.399	0.096	0	7	CCDC88A
9.38532e-165	0.48852	0.767	0.542	2.73413e-160	7	KTN1
0	0.488406	0.363	0.05	0	7	CRNDE
1.3573e-179	0.488058	0.843	0.661	3.95409e-175	7	BPTF
2.62584e-167	0.487863	0.537	0.257	7.64961e-163	7	LRRK1
0	0.487155	0.33	0.017	0	7	TK1
0	0.487053	0.397	0.076	0	7	TMTC4
3.6891e-138	0.486312	0.651	0.397	1.07471e-133	7	PPP2R3A
7.62222e-160	0.486134	0.668	0.41	2.2205e-155	7	SLC25A13
4.19905e-197	0.485926	0.566	0.261	1.22327e-192	7	CYFIP1
4.38462e-29	0.485482	0.318	0.228	1.27733e-24	7	PDE4B
2.96314e-167	0.485301	0.531	0.256	8.63223e-163	7	MAP4K4
1.35519e-151	0.484592	0.671	0.43	3.94795e-147	7	MSH3
4.8479e-280	0.484302	0.491	0.153	1.41229e-275	7	KIF13B
0	0.484119	0.299	0.022	0	7	RGS3
3.62528e-185	0.483878	0.447	0.179	1.05612e-180	7	SFXN5
1.69762e-175	0.483773	0.688	0.407	4.9455e-171	7	TRAK1
2.57823e-180	0.482914	0.658	0.361	7.51091e-176	7	NEK1
4.64149e-82	0.482356	0.411	0.24	1.35216e-77	7	SEPTIN11
5.24402e-208	0.482094	0.532	0.224	1.52769e-203	7	NCK2
6.40125e-161	0.481644	0.618	0.346	1.86481e-156	7	ANKRD26
1.6768e-153	0.481478	0.791	0.603	4.88485e-149	7	N4BP2
2.60826e-280	0.481202	0.431	0.121	7.59838e-276	7	DZIP3
3.07976e-174	0.481094	0.629	0.34	8.97195e-170	7	HMGB1
3.82079e-201	0.480689	0.502	0.201	1.11307e-196	7	CPLANE1
2.70439e-151	0.480297	0.733	0.526	7.87842e-147	7	DHX9
4.04148e-142	0.480232	0.317	0.111	1.17736e-137	7	DSCAM
0	0.480148	0.345	0.052	0	7	BRI3BP
7.87554e-176	0.47912	0.478	0.209	2.2943e-171	7	RNF144A
3.16087e-162	0.479003	0.656	0.382	9.20824e-158	7	PHF14
2.11991e-126	0.478927	0.689	0.46	6.17573e-122	7	PTPRK
1.30398e-256	0.47786	0.422	0.121	3.79876e-252	7	LINC02253
0	0.476785	0.332	0.017	0	7	CKAP2L
0	0.476289	0.389	0.065	0	7	PGP
1.59825e-231	0.476288	0.485	0.17	4.65602e-227	7	ZNF69
1.35538e-159	0.476056	0.427	0.174	3.94848e-155	7	FAM117B
8.36526e-171	0.47585	0.489	0.219	2.43697e-166	7	CCM2
2.62318e-233	0.475641	0.527	0.201	7.64186e-229	7	EXTL2
1.68017e-210	0.475362	0.457	0.173	4.89467e-206	7	SUPT16H
5.58593e-165	0.475316	0.647	0.38	1.62729e-160	7	MTF2
4.32163e-225	0.474892	0.477	0.168	1.25898e-220	7	PTPN9
1.63557e-150	0.474677	0.634	0.362	4.76473e-146	7	TBC1D32
4.03759e-163	0.474291	0.289	0.087	1.17623e-158	7	TCF7L1
0	0.473668	0.32	0.023	0	7	INCENP
1.62142e-304	0.473514	0.419	0.108	4.72351e-300	7	PSD4
0	0.473425	0.319	0.016	0	7	TONSL
0	0.473345	0.363	0.049	0	7	SMC2
3.79448e-67	0.473227	0.486	0.315	1.10541e-62	7	AC024230.1
2.25116e-160	0.473157	0.708	0.462	6.55806e-156	7	TRRAP
9.84914e-157	0.472783	0.811	0.64	2.86925e-152	7	ATRX
2.72904e-249	0.472714	0.454	0.149	7.95024e-245	7	STIM2
1.59764e-250	0.471858	0.409	0.123	4.65425e-246	7	DBF4
1.45411e-295	0.471585	0.412	0.109	4.23611e-291	7	ZNF714
0	0.470801	0.352	0.045	0	7	CDCA4
2.71148e-180	0.469854	0.567	0.266	7.89908e-176	7	ARFGEF3
2.63771e-276	0.469702	0.441	0.128	7.68417e-272	7	DPY19L1
1.39943e-236	0.469608	0.407	0.123	4.07681e-232	7	PRAG1
5.8764e-153	0.469437	0.655	0.412	1.71191e-148	7	TRIOBP
1.33151e-204	0.469247	0.859	0.592	3.87894e-200	7	SLC38A9
6.46937e-76	0.469012	0.491	0.322	1.88466e-71	7	TPM1
1.92864e-137	0.468916	0.657	0.44	5.61851e-133	7	NUCKS1
3.65583e-241	0.468506	0.98	0.915	1.06502e-236	7	DIAPH2
2.70455e-154	0.468364	0.594	0.345	7.8789e-150	7	RAD21
8.62855e-194	0.468144	0.523	0.231	2.51367e-189	7	FGFR1OP
0	0.468042	0.329	0.022	0	7	ZNF732
1.50126e-173	0.467416	0.517	0.235	4.37346e-169	7	DHRS7B
0	0.467101	0.338	0.042	0	7	RFC4
0	0.466781	0.361	0.063	0	7	PIDD1
0	0.465804	0.406	0.084	0	7	LARGE2
5.07502e-41	0.464907	0.511	0.449	1.47846e-36	7	H19
2.98832e-194	0.463893	0.896	0.769	8.70557e-190	7	ARGLU1
5.99993e-158	0.463707	0.829	0.678	1.7479e-153	7	TAF15
1.1879e-235	0.463316	0.4	0.118	3.46058e-231	7	SLC16A12
2.43206e-267	0.46327	0.438	0.125	7.08509e-263	7	ITGB8
3.45667e-162	0.462697	0.723	0.472	1.007e-157	7	TNRC6A
5.25022e-156	0.462358	0.625	0.36	1.52949e-151	7	SPG11
1.02599e-132	0.462296	0.782	0.597	2.98891e-128	7	PDE8A
7.4221e-145	0.462269	0.495	0.253	2.16221e-140	7	ZNF718
2.18029e-271	0.461905	0.442	0.131	6.35163e-267	7	UBAC1
7.75743e-131	0.461639	0.673	0.469	2.25989e-126	7	USP37
1.23269e-132	0.461398	0.439	0.205	3.59107e-128	7	BNC2
3.18949e-222	0.461322	0.497	0.182	9.29163e-218	7	ARHGAP28
1.01387e-177	0.461217	0.579	0.29	2.95362e-173	7	UPF3A
4.05194e-231	0.460919	0.429	0.142	1.18041e-226	7	RAB3IP
2.65359e-127	0.460207	0.652	0.414	7.73043e-123	7	NAV1
1.96635e-118	0.460108	0.765	0.57	5.72838e-114	7	PARP8
0	0.459833	0.374	0.081	0	7	SLBP
0	0.459803	0.325	0.018	0	7	SHCBP1
1.39982e-158	0.459728	0.547	0.286	4.07794e-154	7	ANKLE2
1.79627e-147	0.45942	0.721	0.495	5.23289e-143	7	RPRD2
1.22931e-126	0.459047	0.67	0.453	3.58124e-122	7	AP2A2
0	0.458977	0.3	0.013	0	7	DEPDC1
5.04381e-144	0.458926	0.575	0.317	1.46936e-139	7	WDR27
1.08686e-127	0.458841	0.441	0.208	3.16623e-123	7	FAAH2
5.99606e-177	0.458718	0.518	0.233	1.74677e-172	7	PXN
1.2376e-182	0.458259	0.937	0.822	3.60539e-178	7	EXOC4
7.97633e-168	0.457987	0.468	0.204	2.32367e-163	7	UBTD2
3.08335e-136	0.457606	0.579	0.332	8.98243e-132	7	VRK2
5.42312e-227	0.457576	0.38	0.115	1.57986e-222	7	CCDC85C
0	0.457336	0.395	0.074	0	7	PLXNB1
5.75054e-100	0.456627	0.742	0.567	1.67525e-95	7	ST7
1.27067e-250	0.45611	0.409	0.124	3.70172e-246	7	SRGAP2B
0	0.45558	0.321	0.047	0	7	PROSER2
4.06709e-273	0.455339	0.415	0.116	1.18482e-268	7	PRMT7
0	0.455138	0.352	0.058	0	7	C19orf48
1.55746e-167	0.454589	0.474	0.207	4.5372e-163	7	TRAF3IP2-AS1
0	0.453887	0.298	0.011	0	7	ESPL1
5.89028e-143	0.453852	0.558	0.296	1.71596e-138	7	MOB3B
0	0.453679	0.34	0.056	0	7	MYBL1
9.81978e-160	0.453488	0.674	0.422	2.8607e-155	7	CPSF6
2.16409e-142	0.452376	0.787	0.626	6.30442e-138	7	PRPF4B
1.16914e-223	0.45226	0.97	0.902	3.40595e-219	7	LRBA
1.43346e-219	0.452157	0.976	0.941	4.17595e-215	7	FAF1
3.64771e-156	0.450964	0.77	0.515	1.06265e-151	7	SNX29
2.21331e-198	0.450942	0.407	0.142	6.44782e-194	7	PPARA
7.51889e-159	0.44968	0.85	0.679	2.1904e-154	7	TTC17
9.23448e-105	0.44954	0.382	0.181	2.69019e-100	7	SLC2A3
1.10397e-200	0.449396	0.537	0.225	3.21608e-196	7	BTBD3
1.11758e-170	0.448702	0.54	0.261	3.25572e-166	7	EPS15L1
5.68495e-122	0.448262	0.806	0.617	1.65614e-117	7	RERG
2.24049e-198	0.448025	0.294	0.077	6.52698e-194	7	CHRM3
2.20142e-144	0.447952	0.825	0.655	6.41318e-140	7	RASA2
6.64328e-144	0.447556	0.56	0.312	1.93532e-139	7	CNOT10
7.23548e-147	0.447542	0.724	0.518	2.10784e-142	7	DIDO1
0	0.447286	0.336	0.039	0	7	CHEK1
7.85347e-185	0.44714	0.571	0.259	2.28787e-180	7	RASSF6
7.09374e-166	0.447139	0.557	0.284	2.06655e-161	7	PTCD3
2.5662e-162	0.446799	0.872	0.747	7.47584e-158	7	PKN2
2.60208e-229	0.446326	0.405	0.124	7.58038e-225	7	METTL8
5.01658e-178	0.445903	0.391	0.14	1.46143e-173	7	ANKRD6
7.58829e-210	0.445897	0.426	0.148	2.21062e-205	7	IFT88
2.00411e-165	0.445437	0.901	0.792	5.83838e-161	7	EHMT1
2.27375e-139	0.445338	0.515	0.264	6.62389e-135	7	DERA
4.40074e-216	0.444974	0.478	0.173	1.28202e-211	7	TFCP2L1
1.86175e-140	0.444632	0.823	0.64	5.42364e-136	7	PDSS2
2.03443e-134	0.443808	0.744	0.545	5.9267e-130	7	CLASP1
4.55036e-153	0.443641	0.845	0.704	1.32561e-148	7	NKTR
1.14856e-98	0.442993	0.682	0.496	3.34598e-94	7	TET1
0	0.442907	0.378	0.077	0	7	PDLIM1
5.66858e-153	0.44257	0.517	0.251	1.65137e-148	7	B3GALNT2
4.77745e-152	0.44217	0.84	0.665	1.39177e-147	7	EEA1
8.16542e-121	0.442096	0.556	0.326	2.37875e-116	7	MAP2K1
1.73164e-274	0.441395	0.389	0.1	5.04462e-270	7	FGFR2
9.84766e-150	0.441348	0.565	0.3	2.86882e-145	7	D2HGDH
7.10418e-146	0.441095	0.631	0.364	2.06959e-141	7	VPS13A
4.419e-121	0.44107	0.856	0.757	1.28734e-116	7	ELF2
2.38241e-214	0.441003	0.481	0.181	6.94044e-210	7	NISCH
5.30692e-261	0.440675	0.329	0.076	1.54601e-256	7	MTCL1
0	0.44025	0.32	0.028	0	7	PLK4
0	0.439697	0.324	0.047	0	7	ANKRD36
1.14127e-141	0.439545	0.758	0.573	3.32474e-137	7	XRCC5
1.8602e-146	0.439529	0.764	0.568	5.41913e-142	7	NAP1L4
4.23164e-176	0.438677	0.88	0.664	1.23276e-171	7	C1orf21
6.98809e-176	0.438566	0.459	0.192	2.03577e-171	7	PAXX
2.79837e-226	0.43821	0.409	0.124	8.15223e-222	7	SLC6A4
4.27227e-256	0.438166	0.398	0.113	1.2446e-251	7	RIC8B
4.62973e-155	0.438116	0.887	0.755	1.34873e-150	7	ITFG1
2.25348e-207	0.437947	0.448	0.163	6.56484e-203	7	FLOT2
7.06614e-152	0.437525	0.526	0.269	2.05851e-147	7	ANAPC1
0	0.437143	0.342	0.071	0	7	DBF4B
6.95498e-139	0.436437	0.447	0.209	2.02613e-134	7	TRAP1
1.13268e-117	0.436321	0.706	0.505	3.29972e-113	7	AHI1
8.72582e-105	0.43628	0.547	0.335	2.54201e-100	7	VKORC1L1
1.07335e-169	0.436147	0.887	0.764	3.12688e-165	7	CD46
1.24817e-240	0.435749	0.433	0.133	3.63618e-236	7	SLC12A9
6.84449e-101	0.435682	0.673	0.505	1.99394e-96	7	TBCD
7.01832e-146	0.435636	0.891	0.724	2.04458e-141	7	EPB41L3
1.25309e-125	0.435244	0.705	0.519	3.65051e-121	7	BAZ1B
4.06841e-253	0.434994	0.288	0.063	1.18521e-248	7	AC010615.2
0	0.434776	0.272	0.014	0	7	DLGAP5
4.89575e-190	0.434565	0.421	0.157	1.42623e-185	7	PRIMPOL
8.95152e-217	0.434417	0.976	0.94	2.60776e-212	7	HNRNPA2B1
3.41409e-299	0.434144	0.369	0.084	9.94591e-295	7	STX18-AS1
1.86323e-138	0.434118	0.717	0.516	5.42796e-134	7	DHX15
3.58927e-120	0.433887	0.709	0.515	1.04563e-115	7	MAST2
2.81824e-171	0.433338	0.515	0.233	8.2101e-167	7	GPD1L
7.48819e-146	0.43308	0.566	0.309	2.18146e-141	7	PSMD14
2.22761e-186	0.432468	0.426	0.163	6.48947e-182	7	ZMYM1
8.87057e-156	0.432356	0.705	0.425	2.58417e-151	7	LATS2
1.52071e-194	0.431747	0.453	0.169	4.43013e-190	7	SUFU
4.05291e-240	0.431706	0.359	0.097	1.18069e-235	7	MDFIC
0	0.431342	0.307	0.042	0	7	CTPS1
6.23044e-130	0.431311	0.637	0.405	1.81505e-125	7	WEE1
3.26326e-135	0.430589	0.588	0.341	9.50654e-131	7	TMEM168
6.11113e-130	0.430054	0.734	0.534	1.7803e-125	7	AGO2
8.51446e-260	0.43001	0.389	0.105	2.48043e-255	7	ZNF124
7.84181e-262	0.429872	0.366	0.093	2.28448e-257	7	CTNNBIP1
4.39331e-151	0.429468	0.858	0.732	1.27986e-146	7	NSD3
2.6394e-133	0.429407	0.62	0.378	7.6891e-129	7	PHTF2
8.11004e-131	0.42934	0.552	0.296	2.36262e-126	7	MCU
0	0.429057	0.292	0.019	0	7	ASF1B
5.82898e-132	0.429029	0.772	0.579	1.6981e-127	7	PHKB
2.55165e-127	0.428773	0.558	0.336	7.43346e-123	7	HMGN1
1.04632e-138	0.428089	0.64	0.377	3.04815e-134	7	EDARADD
2.63029e-178	0.427896	0.502	0.218	7.66255e-174	7	BTG3
0	0.42709	0.286	0.025	0	7	AURKA
9.50271e-131	0.426962	0.748	0.539	2.76833e-126	7	WDFY2
2.96643e-127	0.426493	0.556	0.329	8.6418e-123	7	CENPC
9.9279e-235	0.426475	0.365	0.105	2.8922e-230	7	WDR34
5.25289e-129	0.4264	0.6	0.365	1.53027e-124	7	MAPK1
0	0.42573	0.305	0.014	0	7	SGO1
8.75069e-118	0.425573	0.429	0.206	2.54925e-113	7	NEK6
4.47342e-248	0.425315	0.359	0.092	1.3032e-243	7	AP002026.1
1.53543e-141	0.425314	0.553	0.299	4.47303e-137	7	THOC1
4.84874e-126	0.425307	0.529	0.303	1.41253e-121	7	UHRF2
1.86369e-124	0.425307	0.555	0.31	5.42931e-120	7	SH3PXD2B
3.08968e-233	0.424802	0.307	0.073	9.00086e-229	7	AC004053.1
5.36045e-148	0.424082	0.373	0.148	1.56161e-143	7	PUS7
1.44369e-255	0.423602	0.442	0.132	4.20576e-251	7	IDH1
5.8808e-175	0.4236	0.444	0.18	1.7132e-170	7	UPF3B
2.41435e-110	0.423548	0.698	0.49	7.03349e-106	7	EIF4G3
7.99563e-140	0.423016	0.883	0.77	2.32929e-135	7	HNRNPU
0	0.422944	0.342	0.065	0	7	DZIP1
1.65924e-146	0.422848	0.833	0.68	4.83371e-142	7	SMARCC1
2.11621e-173	0.422514	0.976	0.916	6.16494e-169	7	RAD51B
2.41657e-137	0.422453	0.775	0.589	7.03994e-133	7	RBM5
1.12079e-127	0.42146	0.678	0.455	3.2651e-123	7	PABPN1
2.45009e-143	0.42138	0.535	0.275	7.1376e-139	7	SERINC2
2.86159e-137	0.421302	0.842	0.668	8.33639e-133	7	RAPGEF2
1.30208e-138	0.421229	0.829	0.668	3.79321e-134	7	HELZ
5.2367e-150	0.421093	0.53	0.264	1.52556e-145	7	ACSF2
1.58542e-296	0.420894	0.278	0.051	4.61866e-292	7	MSH5
0	0.420756	0.32	0.049	0	7	HAUS8
5.34089e-222	0.419911	0.4	0.126	1.55591e-217	7	ADCY6
1.33833e-275	0.419886	0.395	0.103	3.89882e-271	7	MARC1
5.22859e-147	0.419272	0.47	0.216	1.52319e-142	7	USP31
3.79256e-217	0.419166	0.385	0.123	1.10485e-212	7	PTPN18
1.7976e-127	0.4188	0.593	0.362	5.23677e-123	7	PTBP1
0	0.418709	0.353	0.075	0	7	GGH
3.54e-218	0.41814	0.277	0.065	1.03127e-213	7	AP002495.1
2.9934e-96	0.418063	0.327	0.145	8.72036e-92	7	SEPT11
1.13652e-146	0.417963	0.47	0.218	3.3109e-142	7	SPTAN1
1.11299e-249	0.417782	0.408	0.116	3.24237e-245	7	MPP1
9.27761e-99	0.416716	0.563	0.376	2.70275e-94	7	RBBP4
0	0.416686	0.273	0.011	0	7	RECQL4
4.53249e-265	0.416383	0.371	0.093	1.32041e-260	7	DCBLD1
1.08754e-142	0.416198	0.433	0.19	3.16821e-138	7	RALGPS2
6.34182e-213	0.416072	0.978	0.93	1.8475e-208	7	NF1
1.14896e-121	0.415862	0.579	0.347	3.34716e-117	7	CREB1
1.18439e-118	0.415783	0.538	0.311	3.45037e-114	7	ITGB1
1.73039e-127	0.415544	0.878	0.755	5.04098e-123	7	ACBD6
6.93164e-222	0.415451	0.439	0.142	2.01932e-217	7	ZNF439
9.80268e-151	0.415336	0.406	0.165	2.85572e-146	7	TRPV4
5.353e-188	0.415205	0.344	0.106	1.55944e-183	7	JAM3
3.64677e-147	0.414584	0.767	0.52	1.06238e-142	7	CEMIP2
3.72864e-202	0.414539	0.394	0.132	1.08623e-197	7	JADE1
8.54554e-234	0.414154	0.359	0.101	2.48949e-229	7	MCM7
1.84844e-126	0.414026	0.448	0.217	5.38486e-122	7	CMTM4
1.94339e-114	0.414016	0.634	0.428	5.6615e-110	7	DAG1
8.33701e-265	0.413781	0.381	0.1	2.42874e-260	7	ZFYVE19
1.91498e-100	0.413625	0.197	0.062	5.57873e-96	7	AC093898.1
5.39737e-119	0.413547	0.688	0.489	1.57236e-114	7	ANAPC5
5.30975e-111	0.413361	0.654	0.463	1.54684e-106	7	CTCF
1.87759e-29	0.413118	0.398	0.286	5.46979e-25	7	FP671120.1
1.80808e-114	0.413017	0.7	0.51	5.26731e-110	7	LRPPRC
6.0955e-122	0.412957	0.725	0.546	1.77574e-117	7	U2SURP
5.35985e-201	0.412332	0.423	0.15	1.56143e-196	7	PANK2
3.50441e-214	0.412318	0.379	0.114	1.0209e-209	7	CEP290
9.05354e-239	0.411998	0.447	0.141	2.63748e-234	7	GSDME
4.6857e-228	0.411665	0.993	0.979	1.36504e-223	7	STAG1
1.34154e-238	0.411201	0.354	0.097	3.90818e-234	7	DHFR
2.51126e-83	0.41104	0.324	0.153	7.31579e-79	7	UNC5C
5.45269e-135	0.410988	0.649	0.408	1.58848e-130	7	VPS13C
1.21926e-144	0.410776	0.476	0.228	3.55195e-140	7	ANKFY1
0	0.410037	0.322	0.061	0	7	GUSB
0	1.68407	0.999	0.621	0	9	MSI2
0	1.67326	0.998	0.646	0	9	KANK1
0	1.6457	0.928	0.265	0	9	SLC24A3
0	1.64372	1	0.794	0	9	ARL15
0	1.56898	0.995	0.649	0	9	TBL1X
0	1.53729	1	0.975	0	9	TENM3
0	1.50346	0.951	0.394	0	9	FRAS1
0	1.48441	1	0.865	0	9	FBN2
0	1.46196	0.906	0.265	0	9	LGR5
0	1.42444	0.994	0.58	0	9	UTRN
0	1.40709	0.867	0.277	0	9	ADAMTS19
0	1.39089	0.937	0.344	0	9	ZNRF3
0	1.38806	0.972	0.638	0	9	MPP7
0	1.34412	0.867	0.49	0	9	SEMA6D
0	1.28474	0.978	0.545	0	9	COLEC12
0	1.28141	0.587	0.143	0	9	CACNA2D3
0	1.27545	0.996	0.772	0	9	KIAA1217
0	1.24595	0.837	0.338	0	9	PPM1H
0	1.23787	0.822	0.253	0	9	KSR1
0	1.23523	0.923	0.338	0	9	LRP2
0	1.23472	0.94	0.318	0	9	SSBP3
0	1.21279	0.929	0.412	0	9	TPK1
0	1.21064	0.987	0.66	0	9	GNA12
0	1.20652	0.955	0.517	0	9	CHST11
0	1.2004	0.96	0.434	0	9	DOCK8
0	1.19744	0.919	0.555	0	9	FMNL2
0	1.19301	0.932	0.437	0	9	HS6ST2
0	1.16506	0.795	0.165	0	9	TMEM150C
6.69813e-228	1.15901	0.525	0.197	1.9513e-223	9	RGS6
0	1.14835	0.934	0.334	0	9	DNMT1
0	1.14277	0.909	0.368	0	9	ARHGEF3
0	1.12928	0.885	0.376	0	9	XYLT1
0	1.12817	0.907	0.394	0	9	ZBTB7C
0	1.12769	0.886	0.301	0	9	ANKH
0	1.11842	0.984	0.622	0	9	CMIP
0	1.11823	0.983	0.678	0	9	PBX1
0	1.10741	0.718	0.267	0	9	NRXN3
0	1.0975	0.875	0.274	0	9	ALDH7A1
0	1.09355	0.886	0.418	0	9	LINC01876
0	1.08268	0.935	0.565	0	9	LPP
0	1.07888	0.918	0.342	0	9	LAMB1
0	1.07433	0.899	0.508	0	9	TMTC2
0	1.06976	0.98	0.697	0	9	SMARCA2
0	1.06492	0.693	0.159	0	9	DGKD
0	1.05865	0.915	0.303	0	9	ECHDC2
0	1.05218	0.818	0.33	0	9	AC063944.1
0	1.05125	0.816	0.262	0	9	TP63
0	1.0484	0.86	0.269	0	9	GRAMD2A
0	1.04781	0.839	0.177	0	9	LRP5
0	1.04635	0.898	0.327	0	9	EYA2
0	1.04402	0.86	0.339	0	9	FBN1
0	1.03949	0.944	0.592	0	9	AHCYL2
0	1.03257	0.78	0.281	0	9	NRP1
0	1.03095	0.748	0.291	0	9	SLC13A3
0	1.02943	0.849	0.468	0	9	C5orf17
0	1.01876	0.783	0.233	0	9	NR2F2-AS1
0	1.01297	0.795	0.336	0	9	TLE4
0	1.01082	0.966	0.765	0	9	PTPRM
2.53599e-271	1.00792	0.834	0.522	7.38784e-267	9	IL1RAPL2
0	1.00428	0.79	0.374	0	9	DISC1
0	1.0025	0.871	0.415	0	9	MAGI3
0	1.00222	0.955	0.596	0	9	TCF7L2
1.28544e-185	0.998453	0.493	0.206	3.74474e-181	9	SEPTIN9
0	0.982724	0.954	0.686	0	9	MYO1D
0	0.979837	0.809	0.219	0	9	BMP7
0	0.97553	0.825	0.331	0	9	AC078980.1
0	0.97242	0.685	0.214	0	9	MACROD2
0	0.965946	0.885	0.275	0	9	SLC22A11
0	0.959336	0.809	0.241	0	9	SIPA1L3
0	0.955826	0.908	0.506	0	9	DOCK9
0	0.954136	0.878	0.421	0	9	MYH10
0	0.946456	0.928	0.535	0	9	COBL
0	0.946007	0.951	0.596	0	9	DENND4C
0	0.943489	0.934	0.643	0	9	AL136962.1
0	0.94139	0.766	0.211	0	9	SLC35D1
0	0.940983	0.879	0.485	0	9	JARID2
0	0.937287	0.903	0.481	0	9	TEAD1
0	0.936123	0.894	0.479	0	9	PEG10
4.23601e-102	0.935508	0.407	0.197	1.23403e-97	9	KIF26B
0	0.934854	0.814	0.297	0	9	SRGAP1
2.08261e-298	0.934617	0.917	0.665	6.06706e-294	9	LINC02055
0	0.933939	0.958	0.657	0	9	PPARG
0	0.933147	0.826	0.292	0	9	LAMC1
0	0.931999	0.815	0.262	0	9	MET
2.67992e-185	0.930371	0.421	0.144	7.80714e-181	9	SEPT9
0	0.930171	0.962	0.688	0	9	UBASH3B
0	0.926288	0.765	0.216	0	9	KANK4
0	0.924711	0.867	0.466	0	9	SH3D19
0	0.923528	0.662	0.164	0	9	AP1S3
0	0.922166	0.913	0.531	0	9	TFDP2
0	0.919371	0.643	0.162	0	9	AP001831.1
0	0.918425	0.903	0.56	0	9	TET2
0	0.915543	0.858	0.43	0	9	MAGI1
0	0.914896	0.86	0.456	0	9	ETV6
0	0.91433	0.971	0.753	0	9	FOXN3
0	0.912913	0.838	0.325	0	9	TMEM245
0	0.908877	0.911	0.472	0	9	GCNT2
0	0.908433	0.688	0.176	0	9	CROT
0	0.90652	0.949	0.598	0	9	MTSS1
0	0.902931	0.902	0.496	0	9	RBPMS
0	0.902917	0.696	0.246	0	9	GALNT18
0	0.901008	0.818	0.355	0	9	PHF20
0	0.90071	0.871	0.46	0	9	EFEMP1
0	0.895134	0.884	0.535	0	9	CTNNB1
0	0.89409	0.795	0.324	0	9	NCBP3
0	0.89327	0.883	0.464	0	9	MCTP2
0	0.892322	0.862	0.469	0	9	FRMD6
0	0.891657	0.752	0.227	0	9	CDH1
0	0.891076	0.739	0.172	0	9	NR2F2
0	0.889316	0.88	0.432	0	9	TSPAN9
2.33919e-300	0.886925	0.505	0.146	6.81453e-296	9	UNC5C
0	0.886806	0.898	0.455	0	9	SLC22A23
0	0.885331	0.775	0.352	0	9	VWA8
0	0.885301	0.804	0.351	0	9	CDKN1C
0	0.883891	0.733	0.254	0	9	CTDSPL
0	0.883576	0.977	0.815	0	9	BRD4
0	0.883387	0.73	0.224	0	9	ITGB5
0	0.881223	0.731	0.176	0	9	TNK2
0	0.880681	0.778	0.236	0	9	RILPL1
0	0.879324	0.773	0.289	0	9	PGAP1
0	0.879158	0.929	0.566	0	9	VGLL4
0	0.878787	0.976	0.779	0	9	GNAS
0	0.876864	0.729	0.253	0	9	GLDC
0	0.875166	0.462	0.099	0	9	STOX2
0	0.870241	0.918	0.645	0	9	ARHGAP32
0	0.868219	0.918	0.616	0	9	MBNL1
0	0.864917	0.669	0.229	0	9	ATP2B1
0	0.862855	0.766	0.242	0	9	SMYD2
0	0.85979	0.874	0.518	0	9	ACSS1
0	0.85867	0.672	0.167	0	9	SLC27A2
0	0.858438	0.938	0.654	0	9	ZFHX3
0	0.855777	0.973	0.75	0	9	IGF1R
0	0.853428	0.918	0.666	0	9	C1orf21
1.03374e-258	0.851808	0.861	0.539	3.01149e-254	9	KCNQ1OT1
5.65924e-231	0.850158	0.83	0.57	1.64865e-226	9	PARP8
0	0.849547	0.62	0.117	0	9	SLC6A4
0	0.849063	0.651	0.165	0	9	SMAGP
0	0.848056	0.707	0.178	0	9	SLC13A4
0	0.84724	0.911	0.563	0	9	ATF7IP2
0	0.847052	0.915	0.596	0	9	MBNL3
0	0.84699	0.972	0.769	0	9	FCHSD2
0	0.844771	0.607	0.121	0	9	F5
0	0.841665	0.956	0.677	0	9	ASAP1
0	0.836068	0.883	0.547	0	9	PTPN14
0	0.835603	0.779	0.371	0	9	CDKL5
0	0.835576	0.907	0.593	0	9	RAB31
3.87791e-306	0.833087	0.717	0.293	1.12971e-301	9	RAP2C-AS1
0	0.833023	0.904	0.594	0	9	PCCA
0	0.829835	0.995	0.887	0	9	PARD3
1.38909e-306	0.827189	0.764	0.355	4.0467e-302	9	ENAH
0	0.826355	0.581	0.161	0	9	ENPEP
0	0.824585	0.696	0.206	0	9	ITGA6
0	0.820258	0.655	0.227	0	9	PRTG
0	0.819558	0.547	0.159	0	9	PITPNC1
4.0116e-303	0.814204	0.856	0.524	1.16866e-298	9	ZFX
0	0.813507	0.984	0.915	0	9	DIAPH2
0	0.81312	0.67	0.174	0	9	SHROOM2
0	0.812775	0.635	0.168	0	9	RNF43
0	0.811988	0.673	0.144	0	9	ARHGAP23
0	0.811214	0.984	0.867	0	9	YAP1
0	0.809485	0.994	0.906	0	9	USP25
0	0.809207	0.623	0.166	0	9	AGPAT4
1.83873e-263	0.804816	0.968	0.768	5.3566e-259	9	PCDH11X
2.28544e-220	0.804174	0.395	0.11	6.65795e-216	9	DSCAM
0	0.803332	0.75	0.286	0	9	AGL
0	0.803179	0.865	0.437	0	9	FNBP1L
5.71589e-219	0.797111	0.795	0.488	1.66515e-214	9	DPH6
0	0.796286	0.796	0.361	0	9	CCDC125
0	0.796073	0.903	0.627	0	9	UBE4B
3.15242e-285	0.795082	0.918	0.692	9.18364e-281	9	TNRC18
1.26423e-209	0.794804	0.823	0.526	3.68295e-205	9	AC099520.1
3.76514e-305	0.794703	0.922	0.617	1.09686e-300	9	TRIO
0	0.792689	0.824	0.388	0	9	PLEKHA7
0	0.790167	0.965	0.754	0	9	DOCK1
3.17715e-299	0.787816	0.669	0.248	9.25569e-295	9	PSD3
9.10998e-304	0.787014	0.868	0.534	2.65392e-299	9	OSBPL9
1.13243e-303	0.78668	0.54	0.158	3.299e-299	9	HUNK
0	0.786518	0.904	0.558	0	9	TCAF1
0	0.78358	0.945	0.706	0	9	APP
6.55753e-295	0.7815	0.895	0.575	1.91034e-290	9	ATP6V1C2
5.1116e-270	0.781048	0.507	0.151	1.48911e-265	9	TLL1
0	0.781035	0.635	0.206	0	9	RFX7
9.45432e-268	0.780609	0.861	0.511	2.75423e-263	9	CMTM8
0	0.779699	0.507	0.125	0	9	CADM1
0	0.779559	0.747	0.303	0	9	ANAPC4
0	0.778368	0.656	0.179	0	9	TINAGL1
0	0.778191	0.702	0.252	0	9	WLS
1.10336e-289	0.776219	0.696	0.275	3.21431e-285	9	PARD3B
0	0.77494	0.701	0.225	0	9	ISYNA1
1.04495e-279	0.773642	0.98	0.799	3.04414e-275	9	NAALADL2
2.32064e-282	0.773075	0.849	0.514	6.76049e-278	9	ANO6
1.01907e-255	0.771271	0.747	0.353	2.96875e-251	9	EFNA5
0	0.771007	0.666	0.224	0	9	SLC1A3
6.43165e-293	0.770933	0.787	0.391	1.87367e-288	9	STIM1
3.49096e-292	0.770831	0.879	0.543	1.01699e-287	9	ARHGAP10
8.89288e-251	0.770122	0.82	0.471	2.59067e-246	9	RANBP17
1.21697e-276	0.767409	0.805	0.439	3.54529e-272	9	CDK6
1.34232e-245	0.766509	0.821	0.487	3.91044e-241	9	TIMP3
2.73834e-239	0.76587	0.883	0.64	7.97734e-235	9	CNNM2
6.51567e-303	0.76583	0.824	0.399	1.89815e-298	9	SVIL
0	0.764423	0.627	0.191	0	9	L1TD1
0	0.762354	0.776	0.35	0	9	APLP2
0	0.759777	0.593	0.167	0	9	PTPN9
6.94711e-256	0.75928	0.82	0.465	2.02383e-251	9	GAREM1
2.28099e-263	0.759048	0.735	0.331	6.64498e-259	9	ROBO1
0	0.758564	0.7	0.26	0	9	AGPAT3
0	0.757	0.496	0.129	0	9	SDK2
1.04346e-274	0.75677	0.894	0.595	3.0398e-270	9	SLC38A9
2.96463e-240	0.756508	0.639	0.26	8.63657e-236	9	GMDS-DT
1.47248e-288	0.755636	0.738	0.343	4.28962e-284	9	ZNF440
0	0.753732	0.588	0.17	0	9	ZNF69
2.74392e-291	0.752376	0.94	0.69	7.9936e-287	9	SPIDR
0	0.749611	0.998	0.929	0	9	CUX1
8.54716e-270	0.748886	0.758	0.391	2.48996e-265	9	SHTN1
1.9385e-229	0.747227	0.68	0.323	5.64723e-225	9	PLPP3
3.17625e-283	0.744508	0.784	0.387	9.25306e-279	9	ASPH
3.99552e-306	0.743939	0.698	0.273	1.16397e-301	9	MPZL1
0	0.738768	0.641	0.169	0	9	CTNNAL1
7.73949e-269	0.735342	0.497	0.144	2.25467e-264	9	AC013652.1
0	0.734546	0.664	0.227	0	9	MAP3K20
2.02387e-246	0.733888	0.795	0.444	5.89593e-242	9	STXBP5
1.45349e-264	0.73253	0.917	0.615	4.23431e-260	9	PDE10A
1.62416e-207	0.730899	0.733	0.395	4.73152e-203	9	TTC28
1.6235e-305	0.727847	0.965	0.851	4.72957e-301	9	DLG1
1.1629e-122	0.725319	0.312	0.108	3.38777e-118	9	MARCH3
2.98572e-231	0.72395	0.758	0.424	8.69799e-227	9	FAM49B
0	0.722781	0.659	0.179	0	9	LAMA5
5.97165e-272	0.719825	0.926	0.683	1.73966e-267	9	CAMK2G
2.02656e-287	0.71951	0.944	0.769	5.90377e-283	9	UVRAG
2.87974e-206	0.719257	0.627	0.276	8.38925e-202	9	LINC01205
0	0.719079	0.518	0.122	0	9	NPL
8.31301e-282	0.718336	0.765	0.351	2.42175e-277	9	TAF4B
0	0.717319	0.602	0.181	0	9	ARHGAP28
3.73402e-220	0.715507	0.791	0.473	1.0878e-215	9	EVL
0	0.712392	0.565	0.14	0	9	ZNF439
5.47756e-234	0.711574	0.648	0.281	1.59572e-229	9	WWC2
0	0.709707	0.575	0.13	0	9	SLC12A9
4.01055e-222	0.707758	0.673	0.325	1.16835e-217	9	CPNE8
1.04533e-243	0.706013	0.621	0.241	3.04526e-239	9	HIC2
1.65991e-243	0.704994	0.71	0.336	4.83564e-239	9	HOMER1
0	0.704504	0.554	0.103	0	9	MYO7A
0	0.703889	0.587	0.142	0	9	CPAMD8
0	0.703715	0.528	0.082	0	9	LARGE2
1.53789e-237	0.702448	0.875	0.619	4.48017e-233	9	NEDD4
8.0346e-267	0.701297	0.802	0.424	2.34064e-262	9	LATS2
1.63581e-286	0.700463	0.663	0.262	4.76543e-282	9	FAM118A
1.35655e-304	0.697775	0.584	0.179	3.95191e-300	9	CASC4
3.21341e-261	0.695979	0.707	0.308	9.36132e-257	9	BMPR1A
0	0.69561	0.584	0.154	0	9	PLCG2
0	0.695594	0.623	0.207	0	9	MEST
1.34115e-256	0.693377	0.791	0.436	3.90704e-252	9	CD2AP
1.34509e-258	0.690768	0.663	0.26	3.91852e-254	9	P3H2
9.01249e-210	0.68999	0.713	0.352	2.62552e-205	9	NHS
2.35483e-302	0.689103	0.645	0.222	6.8601e-298	9	LRRFIP1
1.89204e-189	0.687813	0.731	0.439	5.51189e-185	9	OXR1
3.58134e-186	0.687796	0.762	0.498	1.04331e-181	9	CEP85L
5.2458e-226	0.684763	0.885	0.681	1.52821e-221	9	PPFIA1
4.51298e-180	0.684648	0.841	0.572	1.31472e-175	9	CCSER1
3.18088e-228	0.684396	0.869	0.619	9.26655e-224	9	RBFOX2
3.88723e-255	0.683656	0.58	0.206	1.13243e-250	9	ZNF704
6.36875e-276	0.683474	0.722	0.308	1.85535e-271	9	ADGRA3
9.05808e-251	0.682624	0.967	0.79	2.6388e-246	9	TNS3
3.0577e-224	0.681081	0.513	0.171	8.90768e-220	9	FIRRE
0	0.67811	0.98	0.917	0	9	NFAT5
1.75018e-242	0.677581	0.868	0.6	5.09862e-238	9	DCAF6
5.04178e-132	0.677373	0.453	0.193	1.46877e-127	9	AC079760.1
2.97831e-267	0.675003	0.974	0.848	8.6764e-263	9	FOXP1
1.60617e-245	0.674922	0.803	0.454	4.67909e-241	9	EPN2
9.12214e-239	0.674514	0.827	0.513	2.65746e-234	9	HECTD4
2.67968e-167	0.67348	0.328	0.095	7.80646e-163	9	JUN
2.35455e-222	0.67157	0.916	0.756	6.85929e-218	9	ITFG1
0	0.671022	0.682	0.24	0	9	FAR1
4.35382e-247	0.669555	0.931	0.807	1.26835e-242	9	UBE2H
1.01143e-268	0.669354	0.968	0.826	2.94649e-264	9	TBC1D5
3.59566e-276	0.66741	0.576	0.19	1.04749e-271	9	DPP4
0	0.667045	0.486	0.092	0	9	IGDCC3
0	0.666604	0.485	0.118	0	9	SLC16A12
4.24997e-170	0.666078	0.597	0.283	1.2381e-165	9	DNAH14
2.10184e-224	0.665712	0.925	0.754	6.12308e-220	9	ACBD6
1.52033e-247	0.662921	0.681	0.281	4.42902e-243	9	ISM2
6.45729e-236	0.659776	0.638	0.262	1.88114e-231	9	ATXN10
0	0.65907	0.537	0.125	0	9	ITGB8
9.4985e-244	0.65905	0.706	0.315	2.7671e-239	9	NCOA1
4.13436e-196	0.657925	0.93	0.793	1.20442e-191	9	AC104041.1
2.06451e-201	0.657284	0.64	0.307	6.01434e-197	9	GALNT11
1.9158e-238	0.656808	0.645	0.269	5.58112e-234	9	CDC14B
7.37895e-295	0.656689	0.654	0.229	2.14964e-290	9	ATP11B
2.69724e-212	0.655979	0.875	0.618	7.85761e-208	9	MORC4
0	0.655238	0.567	0.144	0	9	NRP2
5.43592e-210	0.653832	0.924	0.722	1.58359e-205	9	DIP2C
1.79862e-97	0.653125	0.614	0.408	5.23973e-93	9	RBMS3
0	0.652898	0.587	0.176	0	9	ATP7B
1.4686e-231	0.651332	0.849	0.525	4.27834e-227	9	FRYL
2.16667e-254	0.651114	0.651	0.26	6.31195e-250	9	RASSF6
3.85019e-188	0.6511	0.73	0.404	1.12164e-183	9	EPS8
1.05342e-18	0.649236	0.306	0.23	3.06884e-14	9	PDE4B
1.0198e-175	0.648548	0.625	0.321	2.97087e-171	9	SPRED2
4.54051e-268	0.646736	0.602	0.206	1.32274e-263	9	ITGB4
6.74371e-248	0.644184	0.92	0.765	1.96458e-243	9	CD46
0	0.643192	0.602	0.183	0	9	SLC19A1
2.75356e-279	0.642953	0.588	0.203	8.02168e-275	9	EXTL2
1.75285e-251	0.642412	0.642	0.258	5.10642e-247	9	HSPD1
5.08116e-212	0.640686	0.737	0.398	1.48024e-207	9	OLA1
1.48847e-234	0.639999	0.985	0.899	4.3362e-230	9	FHIT
1.25665e-270	0.639363	0.56	0.178	3.66087e-266	9	DLG2
4.80984e-297	0.638386	0.438	0.105	1.4012e-292	9	C20orf194
6.18974e-213	0.636465	0.625	0.273	1.80319e-208	9	STRBP
2.72063e-209	0.635696	0.885	0.645	7.92574e-205	9	THRB
0	0.635033	0.469	0.112	0	9	TFEB
2.61683e-205	0.634994	0.619	0.274	7.62335e-201	9	RALGPS1
2.04828e-267	0.634584	0.473	0.134	5.96706e-263	9	RAP1GAP2
9.93539e-255	0.633582	0.769	0.365	2.89438e-250	9	PPFIBP1
6.8351e-241	0.632939	0.867	0.57	1.9912e-236	9	RPTOR
1.7074e-244	0.632768	0.598	0.233	4.97401e-240	9	GPD1L
4.87192e-204	0.630546	0.769	0.439	1.41929e-199	9	CSF2RA
1.25385e-256	0.630328	0.395	0.093	3.65272e-252	9	MIR205HG
1.38598e-179	0.629998	0.764	0.46	4.03764e-175	9	PTPRK
2.67977e-192	0.629695	0.855	0.611	7.8067e-188	9	AKAP13
7.42738e-219	0.628347	0.73	0.375	2.16375e-214	9	LIMA1
7.33121e-81	0.626984	0.506	0.328	2.13573e-76	9	PEG3
7.93164e-279	0.626187	0.693	0.261	2.31065e-274	9	ARHGAP18
0	0.625089	0.435	0.092	0	9	AP002026.1
4.77571e-203	0.624656	0.781	0.482	1.39126e-198	9	MAPK14
9.75536e-138	0.622834	0.658	0.382	2.84193e-133	9	EHBP1
1.85071e-199	0.621847	0.638	0.3	5.39148e-195	9	CDC42SE2
9.38374e-204	0.620882	0.837	0.593	2.73367e-199	9	ROCK2
4.94261e-204	0.620664	0.645	0.298	1.43988e-199	9	RASSF3
7.93509e-180	0.620014	0.52	0.212	2.31165e-175	9	AMZ1
2.52331e-177	0.619889	0.878	0.683	7.3509e-173	9	SFMBT2
8.23217e-196	0.619252	0.81	0.522	2.3982e-191	9	CEMIP2
3.89565e-135	0.618888	0.457	0.199	1.13488e-130	9	ACAD11
3.0372e-104	0.617641	0.385	0.171	8.84797e-100	9	COL21A1
3.83754e-255	0.617452	0.737	0.316	1.11795e-250	9	SCLT1
2.24741e-142	0.616359	0.484	0.212	6.54715e-138	9	PRICKLE2
6.33727e-202	0.612514	0.657	0.3	1.84617e-197	9	DMD
4.03297e-156	0.611034	0.849	0.628	1.17489e-151	9	PPP1R9A
0	0.610151	0.38	0.052	0	9	SEL1L3
8.62163e-174	0.607452	0.804	0.561	2.51165e-169	9	ACACA
1.51755e-187	0.607311	0.588	0.259	4.42093e-183	9	LRRK1
1.20583e-126	0.605841	0.579	0.333	3.51282e-122	9	NMD3
1.05492e-292	0.604102	0.546	0.16	3.07318e-288	9	RASGEF1B
3.06772e-198	0.603993	0.777	0.449	8.93688e-194	9	CHD6
1.64431e-171	0.603334	0.787	0.518	4.79022e-167	9	SNX29
2.07107e-292	0.602611	0.375	0.075	6.03344e-288	9	RHBDL3
3.87674e-184	0.602101	0.689	0.376	1.12937e-179	9	LMO4
0	0.601425	0.993	0.972	0	9	RERE
1.05431e-185	0.601262	0.841	0.581	3.07142e-181	9	TAF1D
1.07069e-227	0.601043	0.65	0.275	3.11912e-223	9	ADAMTSL4
5.42917e-204	0.599646	0.495	0.175	1.58163e-199	9	FAM117B
4.05166e-145	0.597966	0.743	0.472	1.18033e-140	9	LINC01091
3.95153e-147	0.597855	0.614	0.357	1.15116e-142	9	ORMDL1
1.06382e-220	0.596419	0.629	0.274	3.09913e-216	9	SERINC2
0	0.595149	0.548	0.155	0	9	NFE2L3
1.97197e-200	0.594851	0.893	0.667	5.74475e-196	9	ARID5B
4.8791e-171	0.594304	0.694	0.387	1.42138e-166	9	LRP1
5.89121e-213	0.593204	0.555	0.214	1.71623e-208	9	RGL3
3.53359e-200	0.592709	0.598	0.265	1.02941e-195	9	ACSF2
1.54755e-248	0.592174	0.316	0.064	4.50831e-244	9	AC091078.1
1.53165e-192	0.591979	0.925	0.765	4.46201e-188	9	LINC01194
0	0.591349	0.431	0.075	0	9	MTCL1
4.20205e-148	0.590289	0.616	0.324	1.22414e-143	9	DST
2.39243e-304	0.590259	0.519	0.142	6.96963e-300	9	GSDME
5.09703e-152	0.587355	0.666	0.367	1.48487e-147	9	SCMH1
4.40649e-264	0.587336	0.533	0.164	1.2837e-259	9	RAB11FIP3
3.35124e-259	0.587097	0.511	0.154	9.76282e-255	9	MAP7D2
6.33555e-247	0.585878	0.448	0.125	1.84567e-242	9	PRAG1
3.00512e-302	0.584894	0.404	0.088	8.7545e-298	9	HIPK2
8.32406e-81	0.583972	0.522	0.316	2.42497e-76	9	AC024230.1
2.42409e-180	0.583158	0.687	0.364	7.06186e-176	9	NEK1
4.6389e-197	0.582897	0.609	0.258	1.3514e-192	9	ACTN1
1.98312e-258	0.582139	0.498	0.145	5.77722e-254	9	SLC44A5
4.26994e-290	0.582122	0.539	0.157	1.24392e-285	9	ADD3
2.18088e-89	0.579725	0.449	0.232	6.35334e-85	9	LINC02267
5.59834e-224	0.579633	0.949	0.823	1.63091e-219	9	EXOC4
3.18241e-201	0.579418	0.63	0.283	9.27099e-197	9	EPHB4
4.10643e-203	0.579161	0.596	0.243	1.19628e-198	9	CEP152
0	0.578251	0.445	0.066	0	9	SEMA3F
8.38798e-188	0.577781	0.576	0.252	2.44359e-183	9	B3GALNT2
3.44966e-157	0.577127	0.877	0.73	1.00495e-152	9	ITGAV
2.44909e-174	0.576696	0.732	0.409	7.13469e-170	9	ATG10
5.04688e-226	0.576492	0.437	0.125	1.47026e-221	9	LINC02253
4.88809e-189	0.57445	0.267	0.058	1.424e-184	9	AC098864.1
8.05109e-262	0.57213	0.547	0.175	2.34544e-257	9	TFCP2L1
7.06326e-180	0.571106	0.596	0.278	2.05767e-175	9	SLC7A6
5.14588e-276	0.569502	0.483	0.133	1.4991e-271	9	OLR1
1.03944e-159	0.568609	0.763	0.513	3.02809e-155	9	HERC2
6.6883e-139	0.567634	0.843	0.684	1.94844e-134	9	SSH2
2.28091e-174	0.567425	0.659	0.332	6.64474e-170	9	NAV2
3.74062e-170	0.566496	0.872	0.681	1.08972e-165	9	TTC17
4.19314e-145	0.565939	0.725	0.448	1.22154e-140	9	PIP5K1B
3.19752e-121	0.565405	0.554	0.289	9.31502e-117	9	SAMD4A
1.31316e-212	0.564021	0.976	0.896	3.8255e-208	9	FAM184A
1.15287e-72	0.563791	0.307	0.137	3.35854e-68	9	AL807742.1
2.18222e-165	0.563569	0.605	0.303	6.35726e-161	9	D2HGDH
3.36834e-207	0.56342	0.465	0.15	9.81264e-203	9	LDLRAD3
1.20482e-206	0.562203	0.475	0.16	3.50989e-202	9	KIF13B
5.46675e-223	0.562073	0.329	0.075	1.59257e-218	9	UST
4.67484e-125	0.561588	0.669	0.405	1.36187e-120	9	SCFD2
7.90633e-157	0.56017	0.49	0.206	2.30327e-152	9	BNC2
1.86984e-181	0.55998	0.574	0.255	5.44722e-177	9	KLHL42
6.64027e-239	0.559836	0.34	0.075	1.93444e-234	9	AC004053.1
2.27201e-150	0.559159	0.684	0.404	6.61882e-146	9	SREBF2
0	0.558759	0.497	0.122	0	9	PARP1
1.29728e-148	0.558387	0.777	0.543	3.77923e-144	9	LMO7
8.08941e-198	0.557039	0.605	0.264	2.35661e-193	9	CYFIP1
2.90621e-189	0.557021	0.631	0.282	8.46636e-185	9	ATP8B1
1.92878e-169	0.556891	0.867	0.669	5.61894e-165	9	RAPGEF2
1.45453e-204	0.554995	0.504	0.18	4.23733e-200	9	ZNF43
8.20972e-138	0.554259	0.745	0.506	2.39166e-133	9	PLEKHG1
2.16944e-169	0.553639	0.598	0.276	6.32e-165	9	MVB12B
2.3081e-172	0.553444	0.571	0.261	6.72396e-168	9	TPST2
3.98365e-209	0.553347	0.544	0.203	1.16052e-204	9	CPLANE1
6.16801e-146	0.552728	0.8	0.606	1.79686e-141	9	N4BP2
1.00126e-149	0.552657	0.657	0.364	2.91687e-145	9	R3HDM1
5.59298e-134	0.552026	0.706	0.453	1.62935e-129	9	COL4A2
3.23932e-109	0.551481	0.775	0.568	9.43678e-105	9	ST7
2.2209e-186	0.551455	0.453	0.159	6.46991e-182	9	MEIS1
5.21348e-214	0.551422	0.529	0.19	1.51879e-209	9	SH2D4A
1.87802e-153	0.551025	0.52	0.222	5.47105e-149	9	PRKN
2.11645e-138	0.54993	0.584	0.301	6.16563e-134	9	MEIS2
1.10148e-115	0.548634	0.627	0.383	3.20884e-111	9	ABCA1
3.25526e-169	0.54826	0.842	0.641	9.48324e-165	9	ATRX
1.89316e-118	0.547518	0.52	0.25	5.51516e-114	9	SDK1
1.2759e-258	0.547362	0.986	0.931	3.71697e-254	9	NF1
1.29657e-78	0.546216	0.435	0.239	3.77718e-74	9	LINC01446
2.90275e-185	0.542187	0.554	0.229	8.45628e-181	9	BTBD3
4.18835e-125	0.541546	0.761	0.54	1.22015e-120	9	HDAC8
1.82153e-237	0.537893	0.456	0.135	5.30647e-233	9	UBAC1
2.98641e-122	0.537783	0.379	0.146	8.70001e-118	9	NPAS3
4.10123e-194	0.537576	0.394	0.116	1.19477e-189	9	DPF3
2.24178e-141	0.537496	0.817	0.59	6.53076e-137	9	WNK2
4.94539e-229	0.537239	0.376	0.096	1.44069e-224	9	CNKSR3
4.55124e-39	0.535715	0.518	0.45	1.32587e-34	9	H19
3.94059e-149	0.535305	0.638	0.354	1.14797e-144	9	MINK1
8.21553e-143	0.535141	0.453	0.19	2.39335e-138	9	SLC2A9
1.98181e-159	0.534936	0.591	0.292	5.7734e-155	9	PDE7A
1.12e-172	0.534837	0.842	0.554	3.26278e-168	9	LINC00882
2.01215e-185	0.53421	0.58	0.245	5.8618e-181	9	FAM89A
6.86428e-81	0.533293	0.274	0.105	1.9997e-76	9	LINC00854
1.7715e-279	0.532881	0.482	0.128	5.16072e-275	9	ADGRG1
1.33658e-143	0.531837	0.668	0.385	3.89373e-139	9	RUFY3
9.94033e-277	0.531303	0.431	0.104	2.89582e-272	9	PRKX
6.66454e-125	0.530553	0.634	0.367	1.94151e-120	9	TBC1D32
3.71645e-216	0.53045	0.504	0.171	1.08268e-211	9	SUFU
3.22934e-214	0.529683	0.523	0.177	9.40772e-210	9	CYP2J2
1.29977e-168	0.528767	0.501	0.199	3.78649e-164	9	SPINK5
1.95188e-204	0.528672	0.468	0.16	5.68622e-200	9	ZSWIM7
0	0.524674	0.325	0.051	0	9	AC008591.1
5.34928e-245	0.524454	0.991	0.963	1.55835e-240	9	ERC1
7.11185e-148	0.52398	0.573	0.27	2.07182e-143	9	KANTR
1.15674e-144	0.523287	0.834	0.636	3.36981e-140	9	SIL1
1.96582e-240	0.522415	0.465	0.134	5.72682e-236	9	RAB11FIP4
6.83917e-120	0.522171	0.787	0.599	1.99239e-115	9	TMC1
5.91353e-87	0.521892	0.595	0.395	1.72273e-82	9	ZBTB46
2.47419e-151	0.521415	0.805	0.58	7.2078e-147	9	PHKB
3.72052e-135	0.521164	0.654	0.387	1.08386e-130	9	PHF14
1.10903e-128	0.52108	0.667	0.409	3.23082e-124	9	MPHOSPH8
1.82199e-200	0.520959	0.977	0.924	5.30781e-196	9	DLG5
3.0771e-144	0.520847	0.501	0.22	8.96421e-140	9	RHBDD1
2.68505e-136	0.520571	0.698	0.434	7.82209e-132	9	TTC37
8.40358e-137	0.519226	0.773	0.527	2.44813e-132	9	ABL1
1.4197e-148	0.51874	0.573	0.279	4.13586e-144	9	TNRC6B
9.12351e-247	0.518712	0.414	0.103	2.65786e-242	9	BCAM
6.0134e-188	0.518645	0.539	0.213	1.75182e-183	9	IFI6
0	0.517461	0.368	0.056	0	9	ATP6V0A4
5.38476e-187	0.516394	0.955	0.827	1.56869e-182	9	ANKRD11
7.12159e-197	0.515607	0.502	0.174	2.07466e-192	9	CHPT1
1.43006e-228	0.515362	0.424	0.118	4.16605e-224	9	TNIK
2.23364e-134	0.515199	0.609	0.344	6.50704e-130	9	TMEM168
0	0.514753	0.34	0.052	0	9	VSTM5
5.60051e-220	0.514636	0.496	0.158	1.63154e-215	9	DSC3
5.54502e-189	0.513532	0.533	0.209	1.61537e-184	9	KRT7
1.97572e-163	0.513084	0.484	0.195	5.75567e-159	9	CAMSAP1
1.08718e-170	0.513017	0.392	0.124	3.16718e-166	9	UNC13C
9.69167e-129	0.512977	0.569	0.304	2.82338e-124	9	KIFC3
2.86383e-139	0.511673	0.855	0.66	8.34292e-135	9	ITPR2
1.54996e-174	0.511105	0.528	0.212	4.51536e-170	9	MEF2A
7.58319e-231	0.510148	0.407	0.108	2.20913e-226	9	APLF
7.92307e-139	0.508275	0.724	0.468	2.30815e-134	9	SDCCAG8
1.79352e-139	0.508006	0.559	0.286	5.22487e-135	9	RPIA
4.29594e-97	0.507627	0.572	0.348	1.25149e-92	9	HMGB1
5.36915e-134	0.507582	0.616	0.326	1.56414e-129	9	ZRANB3
5.07799e-159	0.507499	0.816	0.586	1.47932e-154	9	PRRC2B
1.39662e-154	0.507339	0.506	0.219	4.06865e-150	9	USP31
2.62088e-138	0.507244	0.675	0.411	7.63514e-134	9	VPS13C
1.50597e-183	0.507172	0.492	0.185	4.3872e-179	9	NISCH
2.7053e-138	0.506986	0.498	0.221	7.88108e-134	9	IQCJ-SCHIP1
3.03633e-134	0.50626	0.658	0.385	8.84543e-130	9	EXOC6
4.90452e-263	0.503553	0.451	0.119	1.42878e-258	9	MPP1
1.4193e-188	0.503354	0.449	0.154	4.1347e-184	9	TMEM154
4.51129e-138	0.502499	0.773	0.541	1.31423e-133	9	MAP4
6.84595e-213	0.502412	0.397	0.108	1.99436e-208	9	LHPP
3.46759e-184	0.501912	0.933	0.701	1.01018e-179	9	LGR4
4.98916e-120	0.501791	0.66	0.406	1.45344e-115	9	IQCB1
1.16725e-239	0.501695	0.423	0.113	3.40043e-235	9	PSD4
9.43994e-116	0.499788	0.654	0.401	2.75004e-111	9	PPP2R3A
1.37556e-240	0.499118	0.373	0.088	4.00727e-236	9	SLC1A2
1.31603e-147	0.499043	0.683	0.392	3.83386e-143	9	PABPC1
7.13081e-182	0.49879	0.519	0.203	2.07735e-177	9	INF2
1.69004e-139	0.498021	0.772	0.546	4.92341e-135	9	MTR
3.64491e-189	0.497978	0.983	0.944	1.06183e-184	9	SND1
0	0.49766	0.423	0.077	0	9	PLXNB1
9.65187e-181	0.497589	0.555	0.228	2.81178e-176	9	MRE11
4.3201e-123	0.497358	0.627	0.357	1.25853e-118	9	SLC2A13
3.51756e-139	0.49716	0.841	0.657	1.02474e-134	9	RASA2
3.83077e-140	0.496862	0.717	0.457	1.11598e-135	9	SETD3
2.81628e-127	0.496725	0.621	0.36	8.20439e-123	9	PTPN3
0	0.495068	0.362	0.067	0	9	SLC9A7
4.80697e-164	0.495039	0.512	0.216	1.40037e-159	9	MICALL1
6.67853e-130	0.494396	0.307	0.099	1.94559e-125	9	NRCAM
7.13431e-121	0.493906	0.639	0.36	2.07837e-116	9	DLC1
1.98166e-139	0.493361	0.62	0.347	5.77297e-135	9	IP6K2
1.98629e-169	0.492922	0.513	0.202	5.78646e-165	9	ZNF90
2.4173e-140	0.492309	0.728	0.467	7.04207e-136	9	PNN
2.26147e-190	0.491063	0.965	0.886	6.58811e-186	9	PTK2
4.49555e-198	0.490997	0.445	0.143	1.30964e-193	9	PRKCI
4.03619e-150	0.490794	0.981	0.916	1.17582e-145	9	WWOX
0	0.490774	0.373	0.071	0	9	ARNTL
2.73063e-117	0.490719	0.708	0.478	7.95486e-113	9	INPP4A
6.85108e-233	0.490709	0.405	0.108	1.99586e-228	9	MARC1
6.6273e-189	0.490241	0.976	0.9	1.93067e-184	9	NCOA2
4.05173e-180	0.489894	0.46	0.164	1.18035e-175	9	SLC26A2
1.50945e-85	0.489568	0.725	0.538	4.39732e-81	9	ANXA1
1.46366e-103	0.489181	0.541	0.299	4.26392e-99	9	EEF2K
9.5538e-161	0.488315	0.543	0.234	2.78321e-156	9	VGLL1
4.82713e-27	0.488156	0.475	0.402	1.40624e-22	9	FOS
8.57741e-161	0.487683	0.526	0.222	2.49877e-156	9	FBXL5
9.17788e-137	0.487589	0.77	0.525	2.6737e-132	9	GNB1
1.14774e-165	0.486875	0.443	0.154	3.3436e-161	9	TRERF1
2.42936e-45	0.486519	0.387	0.245	7.07722e-41	9	MKL1
2.60995e-83	0.486289	0.75	0.578	7.6033e-79	9	PTPRG
7.66562e-210	0.485572	0.427	0.126	2.23315e-205	9	DZIP3
2.07363e-247	0.484079	0.406	0.1	6.0409e-243	9	GOLGA8B
2.57358e-97	0.481669	0.549	0.313	7.49735e-93	9	NFIA
4.98954e-128	0.480246	0.625	0.365	1.45355e-123	9	SPG11
1.24399e-98	0.477893	0.648	0.418	3.62399e-94	9	NAV1
2.00642e-261	0.477833	0.405	0.096	5.8451e-257	9	DCBLD1
2.37333e-228	0.477604	0.436	0.118	6.91398e-224	9	TEAD4
1.31544e-166	0.477525	0.524	0.216	3.83215e-162	9	CARD8
1.03356e-114	0.47693	0.631	0.382	3.01098e-110	9	EDARADD
1.59505e-130	0.476504	0.729	0.465	4.6467e-126	9	MYH9
9.896e-170	0.476341	0.458	0.164	2.8829e-165	9	BCAT1
8.89133e-152	0.476315	0.628	0.302	2.59022e-147	9	FHL2
2.77132e-122	0.476265	0.434	0.193	8.07341e-118	9	DAZAP2
1.51188e-165	0.476171	0.485	0.187	4.40441e-161	9	SOGA1
1.50221e-97	0.476113	0.699	0.518	4.37624e-93	9	SH3YL1
7.24911e-198	0.475805	0.304	0.07	2.11181e-193	9	RETREG1
1.6796e-107	0.475542	0.584	0.34	4.89302e-103	9	TLE1
1.11274e-95	0.475125	0.653	0.416	3.24163e-91	9	MAPK8
6.90264e-128	0.474582	0.573	0.303	2.01088e-123	9	INPPL1
6.28468e-123	0.474406	0.703	0.45	1.83085e-118	9	HK1
1.22582e-134	0.474093	0.572	0.295	3.57107e-130	9	UPF3A
1.53451e-148	0.474041	0.398	0.14	4.47034e-144	9	CLYBL
7.18855e-79	0.473329	0.485	0.275	2.09417e-74	9	GPHN
8.20496e-121	0.472084	0.55	0.278	2.39027e-116	9	MANBA
2.04333e-194	0.47207	0.851	0.496	5.95263e-190	9	MME
2.12953e-111	0.471386	0.273	0.089	6.20374e-107	9	AL390957.1
1.37065e-155	0.471345	0.442	0.167	3.99299e-151	9	TRPV4
3.95214e-143	0.470122	0.512	0.227	1.15134e-138	9	ATRN
6.74846e-123	0.469039	0.872	0.687	1.96596e-118	9	ITIH5
3.31277e-110	0.468936	0.614	0.378	9.65075e-106	9	ARID3B
2.85452e-119	0.468256	0.535	0.273	8.3158e-115	9	ARFGEF3
2.12803e-109	0.467948	0.711	0.493	6.19939e-105	9	RABEP1
2.91976e-122	0.467273	0.487	0.233	8.50586e-118	9	CBWD5
8.96635e-155	0.46726	0.417	0.15	2.61208e-150	9	TCAIM
1.02056e-263	0.467059	0.364	0.078	2.97309e-259	9	MARK4
1.2382e-202	0.466907	0.444	0.138	3.60712e-198	9	IDH1
1.95976e-100	0.466184	0.451	0.217	5.70916e-96	9	PPM1L
4.46607e-207	0.465033	0.987	0.881	1.30105e-202	9	ARHGAP24
4.20605e-110	0.464443	0.426	0.197	1.22531e-105	9	AP002336.2
4.26384e-87	0.463826	0.631	0.424	1.24214e-82	9	STAU2
4.1292e-152	0.463331	0.437	0.169	1.20292e-147	9	OPTN
2.06553e-172	0.462841	0.969	0.903	6.01731e-168	9	LRBA
1.03528e-76	0.462505	0.41	0.214	3.01597e-72	9	FAAH2
4.76829e-120	0.462085	0.864	0.718	1.3891e-115	9	TBCK
3.62195e-175	0.462039	0.289	0.071	1.05515e-170	9	TENM3-AS1
2.41523e-110	0.461837	0.509	0.262	7.03605e-106	9	MAP4K4
3.13239e-136	0.46168	0.405	0.156	9.12528e-132	9	TMEM266
1.88809e-135	0.460886	0.489	0.215	5.50037e-131	9	HIBCH
3.3694e-105	0.460724	0.623	0.399	9.81574e-101	9	EXOC1
2.18363e-137	0.460298	0.435	0.176	6.36135e-133	9	PARVA
1.54451e-169	0.4599	0.397	0.129	4.49945e-165	9	CRTC1
7.33165e-131	0.458843	0.415	0.168	2.13586e-126	9	ASS1
1.44394e-52	0.458552	0.567	0.425	4.20648e-48	9	PUDP
1.18163e-108	0.458519	0.528	0.288	3.44233e-104	9	MAP3K1
3.04944e-115	0.4577	0.537	0.287	8.88363e-111	9	TTC19
7.5068e-141	0.457647	0.937	0.86	2.18688e-136	9	RCOR1
9.35668e-190	0.457459	0.39	0.114	2.72579e-185	9	FOXK1
3.60627e-109	0.4567	0.701	0.469	1.05058e-104	9	GNAI1
0	0.456661	0.352	0.063	0	9	PGAP2
6.34011e-89	0.455945	0.878	0.748	1.847e-84	9	APBB2
7.30009e-188	0.455216	0.403	0.122	2.12666e-183	9	VSIG10
3.67159e-135	0.45506	0.506	0.231	1.06961e-130	9	NCK2
1.40426e-112	0.455	0.712	0.477	4.09088e-108	9	TNRC6A
4.03142e-64	0.454406	0.507	0.333	1.17443e-59	9	CASD1
1.90636e-107	0.45437	0.734	0.515	5.55362e-103	9	MYO9B
3.74516e-145	0.454247	0.456	0.183	1.09104e-140	9	SCP2
2.02882e-124	0.453581	0.838	0.665	5.91037e-120	9	BPTF
3.79893e-120	0.453431	0.671	0.415	1.1067e-115	9	SLC25A13
3.10097e-119	0.453254	0.562	0.3	9.03374e-115	9	KCTD20
1.36894e-131	0.452687	0.536	0.262	3.98801e-127	9	RBBP7
2.00101e-104	0.452678	0.551	0.305	5.82935e-100	9	B4GALT5
2.09676e-115	0.452463	0.885	0.744	6.10828e-111	9	ELF1
2.62287e-107	0.451597	0.609	0.37	7.64095e-103	9	VPS13A
1.17695e-84	0.451445	0.661	0.471	3.42871e-80	9	MCM9
3.08878e-128	0.450948	0.823	0.639	8.99823e-124	9	USP10
1.02795e-96	0.449629	0.661	0.46	2.99463e-92	9	PABPN1
4.85039e-131	0.449594	0.856	0.683	1.41302e-126	9	TRPM7
2.70419e-110	0.449501	0.545	0.296	7.87785e-106	9	UBA5
4.93021e-111	0.449432	0.546	0.3	1.43627e-106	9	IL6ST
4.17139e-157	0.448725	0.445	0.168	1.21521e-152	9	FLOT2
1.6125e-115	0.448633	0.789	0.601	4.69753e-111	9	WDR70
3.39181e-97	0.44828	0.685	0.476	9.88103e-93	9	RNF217
5.02059e-65	0.446261	0.383	0.209	1.4626e-60	9	ZNF208
1.98427e-127	0.446082	0.427	0.178	5.78056e-123	9	TAPT1-AS1
1.671e-107	0.44507	0.485	0.24	4.86794e-103	9	PXN
4.18984e-126	0.444679	0.794	0.591	1.22059e-121	9	RBM5
2.27836e-117	0.4443	0.47	0.215	6.63731e-113	9	NUBPL
1.13287e-105	0.442963	0.736	0.547	3.30027e-101	9	PTBP2
3.15414e-78	0.442838	0.586	0.392	9.18864e-74	9	GPC1
2.82065e-173	0.442836	0.258	0.058	8.21711e-169	9	STPG2
7.80625e-93	0.442591	0.558	0.345	2.27412e-88	9	NUDT4
7.00834e-171	0.442449	0.98	0.946	2.04167e-166	9	MACF1
2.30924e-132	0.442351	0.461	0.198	6.72726e-128	9	EIPR1
3.07211e-109	0.442156	0.77	0.572	8.94967e-105	9	RAB10
1.19331e-186	0.441841	0.438	0.142	3.47635e-182	9	SKP2
5.66909e-181	0.441764	0.987	0.966	1.65152e-176	9	RBM47
1.82739e-200	0.441436	0.377	0.105	5.32354e-196	9	ZFYVE19
1.06795e-25	0.440907	0.419	0.325	3.11117e-21	9	FOSB
1.28576e-88	0.440367	0.665	0.459	3.74569e-84	9	CARMIL1
8.07068e-123	0.440274	0.428	0.184	2.35115e-118	9	FBXL18
1.06603e-101	0.440148	0.613	0.385	3.10555e-97	9	PPP2R5C
9.2649e-166	0.440053	0.318	0.088	2.69905e-161	9	PAX8-AS1
1.85766e-132	0.439778	0.904	0.794	5.41174e-128	9	EHMT1
1.67473e-93	0.439143	0.616	0.401	4.87882e-89	9	ICE1
5.31453e-99	0.439138	0.569	0.325	1.54823e-94	9	AC124861.1
1.68089e-145	0.438246	0.949	0.84	4.89676e-141	9	VAV3
2.13991e-252	0.437639	0.241	0.036	6.23399e-248	9	AC006148.1
1.46512e-89	0.4376	0.671	0.474	4.26819e-85	9	VCL
1.14746e-94	0.437583	0.653	0.454	3.34279e-90	9	PEX14
6.68e-114	0.437089	0.652	0.392	1.94602e-109	9	PRIM2
5.81541e-136	0.436967	0.385	0.143	1.69415e-131	9	FRMD4B
9.45062e-155	0.436659	0.452	0.171	2.75315e-150	9	ZNF431
1.2111e-208	0.436148	0.373	0.098	3.52816e-204	9	CTNNBIP1
3.28711e-100	0.436042	0.593	0.352	9.57601e-96	9	ANKRD26
6.85221e-130	0.435337	0.938	0.819	1.99619e-125	9	MB21D2
1.2003e-122	0.435102	0.927	0.85	3.4967e-118	9	BBX
1.62053e-143	0.434865	0.987	0.959	4.72094e-139	9	WSB1
1.10711e-110	0.433807	0.875	0.748	3.22523e-106	9	HERC4
7.6214e-102	0.433272	0.694	0.491	2.22027e-97	9	DHX36
8.16219e-113	0.432607	0.866	0.741	2.37781e-108	9	UBAP2
8.17695e-26	0.432179	0.312	0.202	2.38211e-21	9	TTTY14
8.90418e-166	0.432061	0.433	0.151	2.59397e-161	9	DUSP9
4.83426e-107	0.431178	0.562	0.302	1.40832e-102	9	MPDZ
3.81923e-113	0.429938	0.569	0.302	1.11262e-108	9	TMC5
1.29514e-74	0.429697	0.275	0.111	3.77301e-70	9	EGR1
1.74201e-87	0.429658	0.274	0.102	5.07481e-83	9	AL442636.1
9.26258e-104	0.429037	0.78	0.573	2.69838e-99	9	ATXN7L1
1.0816e-77	0.428824	0.702	0.547	3.15093e-73	9	XPR1
1.69067e-124	0.428096	0.901	0.746	4.92527e-120	9	TDRP
5.90918e-84	0.427996	0.57	0.356	1.72146e-79	9	BRDT
1.08009e-122	0.427731	0.929	0.855	3.14651e-118	9	MBD5
7.66949e-91	0.427323	0.67	0.457	2.23428e-86	9	SLC20A2
9.36034e-103	0.427002	0.685	0.472	2.72685e-98	9	KIAA1109
1.11267e-132	0.426735	0.327	0.106	3.24142e-128	9	AC006115.2
1.24316e-93	0.426266	0.668	0.469	3.62156e-89	9	TRRAP
1.05166e-93	0.42609	0.481	0.253	3.06368e-89	9	C11orf49
9.19804e-145	0.425785	0.4	0.145	2.67957e-140	9	CYSTM1
8.56852e-103	0.425239	0.777	0.615	2.49618e-98	9	NEMF
6.22848e-96	0.425191	0.565	0.334	1.81448e-91	9	NAP1L1
6.94924e-86	0.424571	0.645	0.443	2.02445e-81	9	LARP1
1.23642e-157	0.42455	0.372	0.118	3.60193e-153	9	PSTPIP2
1.22976e-168	0.423856	0.384	0.123	3.58255e-164	9	AMOT
1.19052e-79	0.423395	0.579	0.376	3.46823e-75	9	ACYP2
1.96549e-102	0.423202	0.892	0.724	5.72586e-98	9	MICAL3
1.24736e-88	0.423043	0.625	0.423	3.63381e-84	9	SPG7
6.41194e-113	0.422771	0.54	0.275	1.86793e-108	9	ASXL1
8.99453e-159	0.422413	0.329	0.098	2.62029e-154	9	CCNYL1
1.29539e-111	0.422351	0.833	0.687	3.77373e-107	9	LUC7L3
9.57848e-282	0.422211	0.338	0.064	2.7904e-277	9	CAPRIN2
4.21212e-166	0.421196	0.36	0.11	1.22707e-161	9	FLYWCH1
1.31108e-101	0.420334	0.511	0.269	3.81944e-97	9	NFATC2IP
2.44445e-73	0.419809	0.694	0.566	7.12118e-69	9	MDM2
7.53076e-40	0.419574	0.444	0.321	2.19386e-35	9	ARHGAP8
9.80929e-126	0.419042	0.439	0.187	2.85764e-121	9	L3MBTL3
1.7571e-86	0.4189	0.569	0.348	5.11878e-82	9	PCNX4
1.61736e-99	0.418719	0.425	0.195	4.71168e-95	9	RB1
3.30901e-122	0.418533	0.404	0.161	9.63981e-118	9	KMT2A
9.78155e-119	0.41822	0.404	0.169	2.84956e-114	9	CLEC2D
2.42282e-113	0.417583	0.466	0.218	7.05817e-109	9	EPB41L5
5.00737e-89	0.416687	0.522	0.303	1.45875e-84	9	TTN-AS1
8.33281e-91	0.416427	0.561	0.338	2.42751e-86	9	VRK2
1.06729e-245	0.415536	0.271	0.047	3.10922e-241	9	NREP
9.26216e-113	0.415518	0.518	0.255	2.69825e-108	9	YEATS2
1.27153e-88	0.414718	0.595	0.394	3.70421e-84	9	USP12
7.46405e-28	0.414477	0.435	0.323	2.17443e-23	9	C9orf3
1.13258e-187	0.413533	0.3	0.071	3.29943e-183	9	RNF144B
3.8508e-231	0.413429	0.369	0.087	1.12181e-226	9	SLC52A1
7.78473e-97	0.413062	0.844	0.706	2.26785e-92	9	USP43
2.04585e-77	0.413007	0.593	0.398	5.95997e-73	9	GPSM2
3.82686e-105	0.412752	0.838	0.668	1.11484e-100	9	EEA1
1.92676e-76	0.412671	0.687	0.534	5.61304e-72	9	PPP1R13L
6.26014e-82	0.412513	0.631	0.433	1.82371e-77	9	THADA
2.65429e-206	0.412336	0.301	0.067	7.73249e-202	9	GABRA3
3.50189e-140	0.412238	0.355	0.119	1.02017e-135	9	PHTF1
3.00468e-86	0.411993	0.511	0.289	8.75322e-82	9	ZMYND11
6.71096e-147	0.411832	0.368	0.125	1.95504e-142	9	PNP
9.14791e-179	0.410562	0.354	0.1	2.66497e-174	9	CD24
1.20133e-109	0.410322	0.49	0.247	3.4997e-105	9	CAPN1
2.60065e-57	0.409613	0.674	0.512	7.57623e-53	9	SMYD3
2.95408e-130	0.409536	0.419	0.165	8.60582e-126	9	CEP135
3.34362e-72	0.40938	0.631	0.429	9.74062e-68	9	KIAA1328
2.30986e-74	0.408851	0.398	0.205	6.72908e-70	9	EPB41L4A
9.87169e-79	0.40783	0.824	0.701	2.87582e-74	9	FUT8
5.4157e-88	0.40707	0.279	0.104	1.5777e-83	9	AC138123.1
4.5635e-118	0.406967	0.413	0.177	1.32944e-113	9	COQ4
8.21894e-108	0.406837	0.918	0.801	2.39434e-103	9	GLI3
5.26239e-65	0.406505	0.43	0.245	1.53304e-60	9	SPRY4-AS1
1.53608e-94	0.406391	0.476	0.243	4.4749e-90	9	TIAM1
2.50015e-199	0.406083	0.321	0.077	7.28343e-195	9	LINC00623
7.73233e-79	0.405449	0.754	0.602	2.25258e-74	9	PDE8A
3.72634e-122	0.405362	0.489	0.22	1.08556e-117	9	C15orf41
2.16483e-77	0.405133	0.781	0.622	6.30658e-73	9	RERG
1.93973e-77	0.40482	0.445	0.246	5.65083e-73	9	SGK3
0	0.403778	0.26	0.024	0	9	RFX6
8.3417e-94	0.403549	0.79	0.631	2.43011e-89	9	FOXK2
1.14696e-127	0.403544	0.235	0.061	3.34133e-123	9	ANKRD30A
5.24332e-78	0.403444	0.707	0.557	1.52748e-73	9	ZNF721
7.12791e-232	0.401908	0.21	0.03	2.0765e-227	9	CA8
4.1306e-105	0.401836	0.45	0.218	1.20333e-100	9	ITFG2
3.78613e-104	0.401666	0.456	0.221	1.10297e-99	9	HEATR5B
4.67402e-87	0.401568	0.402	0.193	1.36164e-82	9	HCG17
3.74517e-120	0.401418	0.879	0.717	1.09104e-115	9	MBNL2
7.24063e-122	0.401205	0.485	0.214	2.10934e-117	9	CYFIP2
1.13961e-90	0.401044	0.883	0.764	3.31991e-86	9	TMEM117
3.56051e-104	0.400768	0.46	0.223	1.03725e-99	9	SPTAN1
4.09196e-70	0.400669	0.612	0.414	1.19207e-65	9	WDPCP
3.61027e-206	0.400544	0.343	0.084	1.05174e-201	9	SLC29A2
6.87071e-19	0.400493	0.478	0.452	2.00158e-14	9	MRTFA
2.21955e-97	0.400115	0.875	0.748	6.46598e-93	9	TANC2
8.62563e-105	0.400023	0.909	0.828	2.51282e-100	9	PNISR
6.24199e-70	0.399943	0.78	0.638	1.81842e-65	9	PACS1
4.73599e-100	0.399107	0.421	0.192	1.37969e-95	9	BBS9
2.0368e-149	0.398601	0.369	0.121	5.9336e-145	9	TANGO6
3.41207e-95	0.398539	0.579	0.354	9.94006e-91	9	SNX4
2.33261e-87	0.398473	0.843	0.749	6.79535e-83	9	GATAD2A
1.1181e-91	0.398142	0.605	0.387	3.25724e-87	9	MTF2
6.44009e-102	0.39789	0.402	0.177	1.87613e-97	9	KAT2B
5.39685e-84	0.397828	0.589	0.383	1.57221e-79	9	KIDINS220
2.78116e-84	0.397645	0.744	0.595	8.10208e-80	9	EPS15
8.95557e-121	0.397641	0.411	0.162	2.60894e-116	9	PRSS12
4.24797e-86	0.397	0.654	0.462	1.23752e-81	9	TCERG1
2.01724e-79	0.396716	0.454	0.243	5.87662e-75	9	DHRS7B
2.21399e-93	0.396375	0.769	0.597	6.44978e-89	9	UBR2
1.83638e-69	0.396152	0.576	0.395	5.34973e-65	9	FERMT2
5.26782e-150	0.39578	0.377	0.125	1.53462e-145	9	LIN9
4.12798e-132	0.395155	0.313	0.099	1.20256e-127	9	MAP2K6
1.63435e-57	0.394775	0.352	0.187	4.76118e-53	9	KCNMB2-AS1
9.23457e-87	0.394465	0.507	0.285	2.69021e-82	9	PCNX1
2.78508e-84	0.394405	0.646	0.436	8.1135e-80	9	PHACTR4
2.64767e-137	0.39378	0.976	0.943	7.71318e-133	9	ARID1B
2.5951e-107	0.393767	0.904	0.78	7.56005e-103	9	OSBPL10
2.79671e-208	0.393482	0.34	0.083	8.14737e-204	9	GSR
1.89127e-108	0.393312	0.471	0.225	5.50964e-104	9	BTG3
2.95926e-142	0.39318	0.222	0.051	8.62092e-138	9	PPP2R2B
2.21199e-27	0.393095	0.326	0.218	6.44397e-23	9	TPTE
5.42847e-78	0.392891	0.669	0.473	1.58142e-73	9	RSRC1
6.71384e-75	0.392883	0.696	0.538	1.95588e-70	9	SMG6
5.44452e-184	0.392485	0.327	0.085	1.5861e-179	9	RP2
8.68971e-117	0.392388	0.936	0.856	2.53148e-112	9	RBM6
5.74282e-78	0.391652	0.325	0.147	1.673e-73	9	MIR3936HG
1.26325e-115	0.391257	0.419	0.18	3.68009e-111	9	SPINT1
4.15136e-31	0.390735	0.279	0.168	1.20937e-26	9	FAM69A
2.12308e-69	0.390661	0.88	0.753	6.18494e-65	9	AUTS2
7.29901e-108	0.390546	0.37	0.149	2.12635e-103	9	EIF2B3
3.88571e-75	0.389913	0.688	0.518	1.13199e-70	9	KIAA0319L
1.1325e-88	0.389727	0.493	0.266	3.29919e-84	9	CCDC14
1.10519e-113	0.389399	0.483	0.225	3.21965e-109	9	RBMX
2.45393e-81	0.389154	0.762	0.595	7.14879e-77	9	PDS5B
1.85293e-88	0.388313	0.864	0.747	5.39796e-84	9	FBXL17
2.64196e-160	0.387166	0.308	0.083	7.69656e-156	9	FAM169A
1.63661e-79	0.386785	0.491	0.286	4.76778e-75	9	CCDC6
1.82864e-102	0.386248	0.9	0.846	5.32718e-98	9	PUM1
1.36641e-72	0.386111	0.606	0.416	3.98064e-68	9	TRAK1
3.13085e-124	0.386034	0.323	0.108	9.1208e-120	9	FGFR2
1.41178e-77	0.385824	0.591	0.394	4.11279e-73	9	NUTM2A-AS1
3.18096e-77	0.385122	0.743	0.614	9.26677e-73	9	CFLAR
9.66283e-57	0.38512	0.275	0.129	2.81498e-52	9	UBA6-AS1
2.96685e-148	0.384412	0.315	0.092	8.64302e-144	9	STX18-AS1
5.9583e-75	0.38345	0.713	0.549	1.73577e-70	9	KTN1
7.98629e-73	0.382877	0.669	0.509	2.32657e-68	9	DMTF1
3.04938e-71	0.382764	0.562	0.378	8.88346e-67	9	DDHD1
1.28371e-73	0.382564	0.756	0.644	3.73971e-69	9	GAPVD1
7.66092e-76	0.381178	0.624	0.442	2.23178e-71	9	SLK
2.24956e-97	0.381138	0.463	0.231	6.55341e-93	9	TMEM8A
2.70787e-70	0.380923	0.604	0.419	7.88858e-66	9	SHPRH
1.75984e-66	0.38056	0.78	0.695	5.12677e-62	9	JPX
1.19871e-22	0.380477	0.505	0.464	3.4921e-18	9	JUND
3.09595e-100	0.379761	0.442	0.211	9.01913e-96	9	STK25
7.10315e-265	0.379454	0.18	0.018	2.06929e-260	9	AC007846.1
7.15084e-157	0.379373	0.335	0.099	2.08318e-152	9	SEMA4D
1.09723e-68	0.37852	0.376	0.194	3.19644e-64	9	LDLR
6.07301e-145	0.378295	0.327	0.101	1.76919e-140	9	AGAP3
1.57613e-81	0.378038	0.497	0.281	4.59159e-77	9	RAPH1
1.35518e-104	0.377961	0.416	0.189	3.94792e-100	9	NHLRC3
1.45992e-79	0.377896	0.678	0.522	4.25305e-75	9	DHX15
2.88726e-109	0.377793	0.271	0.088	8.41117e-105	9	DGKH
2.18802e-64	0.377702	0.681	0.541	6.37415e-60	9	AGO2
2.04057e-81	0.377645	0.577	0.357	5.94458e-77	9	ZNF652
3.97235e-39	0.377528	0.251	0.132	1.15722e-34	9	AC027644.4
1.39859e-159	0.377413	0.326	0.093	4.07436e-155	9	GNPTAB
4.62639e-146	0.377229	0.354	0.113	1.34776e-141	9	AASS
1.30985e-71	0.377228	0.602	0.419	3.81585e-67	9	TJP1
6.78272e-63	0.37696	0.589	0.434	1.97594e-58	9	DAG1
2.44021e-76	0.37696	0.612	0.408	7.10882e-72	9	WRN
1.94184e-80	0.376831	0.451	0.242	5.65698e-76	9	PCGF3
8.95362e-73	0.376365	0.466	0.264	2.60837e-68	9	MCUB
1.9353e-215	0.37624	0.297	0.063	5.63792e-211	9	CBX4
7.08553e-76	0.376082	0.395	0.199	2.06416e-71	9	PPCDC
2.88843e-36	0.375695	0.307	0.185	8.41456e-32	9	MAPK4
2.00167e-62	0.375681	0.569	0.383	5.83125e-58	9	PCOLCE2
1.2198e-126	0.375661	0.331	0.112	3.55352e-122	9	CAB39L
8.66797e-57	0.375642	0.525	0.366	2.52515e-52	9	TASP1
6.38067e-124	0.375493	0.371	0.138	1.85882e-119	9	DPY19L1
1.21194e-77	0.375185	0.45	0.247	3.53061e-73	9	RXRA
5.70863e-62	0.374256	0.43	0.256	1.66304e-57	9	FBXO31
3.08624e-81	0.373986	0.441	0.23	8.99083e-77	9	AFG1L
3.0826e-120	0.373806	0.311	0.101	8.98024e-116	9	DCBLD2
4.18183e-79	0.373571	0.785	0.677	1.21825e-74	9	CELF1
2.1353e-78	0.373471	0.412	0.21	6.22055e-74	9	ERCC8
2.51559e-105	0.373436	0.304	0.109	7.32843e-101	9	DIAPH2-AS1
2.53643e-65	0.37277	0.643	0.471	7.38912e-61	9	UBE2E1
5.19485e-132	0.3726	0.341	0.115	1.51336e-127	9	HHAT
8.376e-60	0.372518	0.496	0.326	2.4401e-55	9	STK38
1.13054e-68	0.372333	0.393	0.2	3.2935e-64	9	MGMT
2.59904e-90	0.371929	0.435	0.212	7.57153e-86	9	MAPKBP1
3.21997e-112	0.371695	0.416	0.176	9.3804e-108	9	DENND1B
4.53165e-82	0.371546	0.816	0.708	1.32016e-77	9	NKTR
9.98355e-147	0.371464	0.327	0.1	2.90841e-142	9	SLC4A3
1.44208e-71	0.37123	0.601	0.42	4.20108e-67	9	PRDM2
2.83443e-96	0.370806	0.904	0.78	8.25727e-92	9	DSP
1.54313e-86	0.37071	0.851	0.737	4.49546e-82	9	PPP6R2
3.90875e-88	0.3707	0.515	0.278	1.1387e-83	9	OSBPL3
3.70917e-93	0.370469	0.434	0.21	1.08056e-88	9	UBTD2
9.82881e-208	0.370405	0.309	0.069	2.86333e-203	9	PTPRE
2.43883e-82	0.369962	0.482	0.268	7.10481e-78	9	EIF2AK2
3.00922e-70	0.369834	0.637	0.458	8.76645e-66	9	AP2A2
2.29132e-55	0.369796	0.652	0.494	6.67508e-51	9	CTBP2
1.81275e-105	0.369391	0.514	0.248	5.28091e-101	9	NSD2
5.73913e-86	0.368957	0.936	0.801	1.67192e-81	9	ARID3A
3.21059e-133	0.368644	0.354	0.12	9.3531e-129	9	CEP290
1.23142e-97	0.368541	0.92	0.836	3.58739e-93	9	GNAQ
2.93571e-135	0.368105	0.285	0.083	8.55232e-131	9	PIK3C2G
2.17784e-81	0.367896	0.448	0.237	6.34448e-77	9	NEDD9
9.59948e-172	0.36763	0.207	0.038	2.79652e-167	9	LINC01811
9.87988e-87	0.366951	0.836	0.722	2.87821e-82	9	NCOR1
1.91926e-68	0.366741	0.388	0.206	5.59117e-64	9	COPG2
1.53911e-80	0.366605	0.398	0.196	4.48374e-76	9	RALGPS2
2.13637e-72	0.366529	0.464	0.27	6.22366e-68	9	EPS15L1
1.54159e-67	0.366517	0.565	0.371	4.49097e-63	9	BIN2
3.87498e-17	0.366394	0.221	0.147	1.12886e-12	9	AC008825.1
1.70581e-59	0.366178	0.523	0.354	4.96938e-55	9	CREB1
6.42404e-119	0.366023	0.391	0.155	1.87145e-114	9	SLC35B4
4.41847e-34	0.365718	0.376	0.261	1.28719e-29	9	AC079062.1
3.5918e-114	0.36571	0.307	0.105	1.04636e-109	9	RNF19B
1.06666e-60	0.365597	0.689	0.532	3.10738e-56	9	RSU1
1.42518e-93	0.365533	0.4	0.181	4.15183e-89	9	PCSK6
2.92038e-73	0.365416	0.79	0.66	8.50766e-69	9	ARHGAP21
1.42371e-64	0.365064	0.599	0.429	4.14757e-60	9	BMT2
5.95232e-63	0.364437	0.322	0.154	1.73403e-58	9	MIR2052HG
2.44621e-67	0.364314	0.66	0.508	7.12629e-63	9	PRPF40A
6.80515e-84	0.363788	0.573	0.345	1.98248e-79	9	POLA1
1.26508e-63	0.363649	0.506	0.325	3.68543e-59	9	WDR27
6.29392e-74	0.363559	0.641	0.438	1.83354e-69	9	TACC1
5.66951e-72	0.363521	0.705	0.55	1.65164e-67	9	CLASP1
1.75979e-105	0.363394	0.36	0.14	5.12662e-101	9	RHPN2
2.22284e-117	0.36333	0.353	0.131	6.47557e-113	9	CEP250
4.4092e-72	0.363154	0.495	0.291	1.28449e-67	9	RNF115
2.44618e-68	0.362695	0.603	0.423	7.1262e-64	9	NFE2L2
6.09846e-71	0.362399	0.736	0.605	1.7766e-66	9	MTA3
4.29359e-72	0.361989	0.51	0.303	1.25081e-67	9	MCU
1.47225e-104	0.361938	0.383	0.16	4.28897e-100	9	INTS7
4.27829e-142	0.361904	0.338	0.108	1.24635e-137	9	CTSC
3.69918e-62	0.361861	0.5	0.325	1.07765e-57	9	FBXW4
1.28261e-72	0.361744	0.735	0.595	3.73649e-68	9	SUZ12
1.03219e-49	0.361726	0.482	0.326	3.00697e-45	9	TSGA10
2.81803e-73	0.361691	0.805	0.702	8.20949e-69	9	HNRNPDL
5.61692e-85	0.361552	0.352	0.157	1.63632e-80	9	IFT88
3.03097e-66	0.36151	0.402	0.222	8.82982e-62	9	RBM41
1.58727e-61	0.361456	0.58	0.416	4.62403e-57	9	MLLT1
6.05473e-64	0.361373	0.633	0.478	1.76386e-59	9	ORC2
4.01875e-68	0.361349	0.448	0.26	1.17074e-63	9	TENT4B
1.75099e-78	0.361214	0.385	0.183	5.101e-74	9	GNG12-AS1
4.99881e-67	0.360997	0.29	0.131	1.45625e-62	9	ZNF10
1.57053e-120	0.360951	0.982	0.956	4.57528e-116	9	ZFAT
5.6439e-94	0.360918	0.772	0.534	1.64418e-89	9	FRMD4A
8.82765e-110	0.360126	0.304	0.106	2.57167e-105	9	ZNF780B
0.000604088	0.360123	0.391	0.371	1	9	LINC02109
4.75754e-71	0.360022	0.471	0.276	1.38597e-66	9	P2RX4
1.93921e-63	0.360021	0.68	0.539	5.64931e-59	9	EXOC2
3.36377e-127	0.358577	0.347	0.12	9.79933e-123	9	GRAMD1C
3.25617e-108	0.358483	0.344	0.131	9.48588e-104	9	KIF9-AS1
2.00693e-219	0.35783	0.282	0.056	5.8466e-215	9	NOSTRIN
3.24257e-65	0.357808	0.734	0.604	9.44627e-61	9	FAM120B
2.88649e-82	0.357748	0.827	0.721	8.40892e-78	9	RABGAP1
4.2645e-66	0.357194	0.51	0.33	1.24233e-61	9	SIAH2
1.3219e-56	0.357032	0.402	0.236	3.85095e-52	9	SEMA6A-AS1
1.93656e-40	0.356899	0.358	0.218	5.6416e-36	9	CLMP
4.86019e-76	0.356726	0.766	0.618	1.41587e-71	9	WASF2
7.05375e-109	0.356384	0.335	0.125	2.0549e-104	9	ULK2
2.87614e-150	0.356367	0.336	0.103	8.37877e-146	9	LGALS3
1.77982e-65	0.356306	0.763	0.631	5.18498e-61	9	WWP1
3.24603e-95	0.356226	0.431	0.196	9.45633e-91	9	MMS22L
1.89853e-62	0.356113	0.764	0.661	5.5308e-58	9	ZNF518A
1.31875e-56	0.356012	0.612	0.467	3.8418e-52	9	AKAP8L
1.03918e-77	0.355471	0.384	0.186	3.02735e-73	9	FARP1
3.99099e-68	0.355464	0.464	0.272	1.16265e-63	9	DERA
6.9089e-64	0.354991	0.587	0.42	2.0127e-59	9	TRIOBP
3.77309e-169	0.354935	0.256	0.058	1.09918e-164	9	AC009226.1
6.58993e-60	0.354864	0.54	0.383	1.91978e-55	9	EIF2AK1
2.83294e-83	0.354603	0.81	0.672	8.25293e-79	9	HELZ
1.92686e-43	0.354579	0.195	0.086	5.61334e-39	9	LINC01687
6.91894e-75	0.354146	0.747	0.618	2.01563e-70	9	SEC24B
4.73153e-65	0.353954	0.707	0.572	1.37839e-60	9	PRKDC
3.74361e-101	0.353508	0.376	0.157	1.09059e-96	9	SH3BP4
2.3522e-66	0.352627	0.664	0.502	6.85243e-62	9	RPRD2
1.18677e-64	0.352574	0.447	0.271	3.45729e-60	9	CBWD1
2.12048e-92	0.352544	0.353	0.151	6.17739e-88	9	NSMAF
1.04994e-72	0.35252	0.517	0.316	3.05869e-68	9	PSMD14
4.62572e-112	0.352328	0.381	0.149	1.34756e-107	9	QSER1
1.44189e-195	0.352248	0.261	0.053	4.20052e-191	9	KRT80
4.55681e-33	0.35178	0.276	0.16	1.32749e-28	9	AC019183.1
1.49268e-34	0.351451	0.398	0.272	4.34849e-30	9	MTAP
3.04557e-55	0.351323	0.471	0.298	8.87236e-51	9	SKI
1.11171e-67	0.351244	0.783	0.645	3.23862e-63	9	PDSS2
6.14879e-98	0.351062	0.279	0.1	1.79126e-93	9	LINC00467
1.43512e-89	0.350664	0.323	0.131	4.18078e-85	9	MGLL
1.17947e-162	0.350394	0.304	0.082	3.43602e-158	9	ZMIZ2
2.0878e-146	0.35024	0.254	0.063	6.08219e-142	9	SSPN
4.78389e-67	0.350064	0.562	0.368	1.39364e-62	9	ATP13A3
2.54343e-92	0.350056	0.311	0.121	7.40953e-88	9	PPP1R13B
7.11055e-60	0.350045	0.558	0.399	2.07144e-55	9	YLPM1
1.54649e-63	0.349943	0.644	0.488	4.50524e-59	9	ZDHHC17
2.49219e-65	0.349887	0.72	0.602	7.26026e-61	9	FAM13B
7.88562e-44	0.349749	0.272	0.141	2.29724e-39	9	AL359915.2
9.6484e-114	0.349391	0.33	0.12	2.81077e-109	9	ASPSCR1
3.56817e-221	0.349295	0.284	0.055	1.03948e-216	9	ELF5
4.47952e-62	0.34917	0.406	0.228	1.30497e-57	9	CCM2
5.76414e-53	0.349039	0.567	0.399	1.67921e-48	9	MYO10
3.836e-79	0.348546	0.413	0.208	1.1175e-74	9	RCL1
1.39486e-37	0.348048	0.248	0.131	4.0635e-33	9	HULC
6.59871e-97	0.347992	0.376	0.163	1.92234e-92	9	MREG
2.07463e-55	0.347841	0.606	0.451	6.04382e-51	9	SH3RF1
1.39545e-67	0.347697	0.779	0.667	4.06524e-63	9	MNAT1
8.63452e-62	0.347341	0.513	0.328	2.51541e-57	9	MAD1L1
5.94775e-178	0.347222	0.295	0.07	1.7327e-173	9	FERMT1
2.32599e-155	0.347063	0.289	0.076	6.77608e-151	9	PGP
1.20795e-68	0.346936	0.357	0.177	3.519e-64	9	SIK2
1.57784e-59	0.346567	0.417	0.244	4.59655e-55	9	ERCC6L2
8.55883e-77	0.346452	0.84	0.726	2.49336e-72	9	TUT4
3.1488e-65	0.346448	0.725	0.584	9.17308e-61	9	ARID1A
3.74881e-75	0.346289	0.383	0.195	1.0921e-70	9	REXO1
1.41654e-56	0.345748	0.582	0.412	4.12666e-52	9	VPS54
4.73448e-125	0.345685	0.279	0.084	1.37925e-120	9	GCNT4
8.02792e-63	0.345207	0.641	0.482	2.33869e-58	9	BDP1
6.2796e-67	0.34503	0.603	0.421	1.82937e-62	9	MCCC2
4.0626e-83	0.344614	0.329	0.14	1.18352e-78	9	HSD17B12
8.82633e-62	0.344594	0.157	0.05	2.57129e-57	9	MIR4300HG
5.0866e-69	0.344395	0.515	0.327	1.48183e-64	9	VPS36
4.9899e-66	0.344359	0.616	0.428	1.45366e-61	9	DMXL1
2.21993e-108	0.343857	0.288	0.096	6.4671e-104	9	NECTIN2
4.56737e-20	0.34368	0.42	0.316	1.33057e-15	9	AP003181.1
5.29565e-53	0.343203	0.608	0.47	1.54273e-48	9	RPAP2
1.58243e-76	0.343025	0.403	0.207	4.60993e-72	9	ZNF44
1.08397e-93	0.342692	0.301	0.116	3.15782e-89	9	ANTXR2
9.61426e-122	0.342369	0.331	0.113	2.80083e-117	9	ZNF124
1.46404e-75	0.342105	0.4	0.206	4.26505e-71	9	SPPL2B
5.38658e-56	0.342102	0.544	0.374	1.56922e-51	9	ATR
3.55698e-60	0.342094	0.563	0.393	1.03622e-55	9	SNX27
1.53021e-87	0.341659	0.907	0.831	4.4578e-83	9	USP47
4.4175e-140	0.341459	0.269	0.072	1.28691e-135	9	CHCHD6
2.0456e-244	0.341192	0.267	0.046	5.95923e-240	9	SPINDOC
1.10782e-62	0.341125	0.609	0.437	3.22729e-58	9	MSH3
3.39781e-48	0.341035	0.421	0.261	9.89849e-44	9	NCEH1
5.11089e-62	0.340923	0.68	0.526	1.48891e-57	9	SLMAP
3.7674e-55	0.340748	0.502	0.337	1.09752e-50	9	ZNF236
3.63219e-53	0.3403	0.478	0.305	1.05813e-48	9	MOB3B
7.15597e-76	0.339742	0.395	0.199	2.08468e-71	9	WDR7
7.47092e-91	0.339725	0.315	0.128	2.17643e-86	9	KLF13
2.25769e-98	0.339669	0.966	0.92	6.5771e-94	9	EML4
4.63094e-124	0.339535	0.35	0.121	1.34908e-119	9	NUP210
2.62944e-22	0.339229	0.53	0.473	7.66008e-18	9	PLEKHB2
1.87818e-85	0.338959	0.369	0.17	5.47152e-81	9	LRPAP1
2.47609e-205	0.338916	0.256	0.049	7.21335e-201	9	TTC12
6.63177e-72	0.338712	0.811	0.71	1.93197e-67	9	FMR1
2.07745e-62	0.338571	0.711	0.591	6.05202e-58	9	MED15
3.87775e-85	0.338101	0.884	0.795	1.12967e-80	9	UBR3
8.98852e-72	0.337996	0.261	0.105	2.61853e-67	9	LINC00476
[truncated: 2,978 more rows]

## Sheet: Supplementary Table 5
Supplementary Table 5 DARs of the early pregnancy
chr	start	end	peakid	cluster
chr3	133512110	133512904	chr3:133512110-133512904	cluster1
chr12	53481843	53482437	chr12:53481843-53482437	cluster1
chr6	11700167	11700476	chr6:11700167-11700476	cluster1
chr8	117024537	117024999	chr8:117024537-117024999	cluster1
chr1	92819879	92820543	chr1:92819879-92820543	cluster1
chr10	132984538	132985364	chr10:132984538-132985364	cluster1
chr22	39462457	39462669	chr22:39462457-39462669	cluster1
chr3	142976538	142977217	chr3:142976538-142977217	cluster1
chr1	226637687	226638026	chr1:226637687-226638026	cluster1
chr5	126875040	126876204	chr5:126875040-126876204	cluster1
chr5	88883028	88883932	chr5:88883028-88883932	cluster1
chr7	85186636	85187292	chr7:85186636-85187292	cluster1
chr5	36777141	36777463	chr5:36777141-36777463	cluster1
chr3	32430470	32431011	chr3:32430470-32431011	cluster1
chr3	185423209	185423878	chr3:185423209-185423878	cluster1
chr17	37276480	37277220	chr17:37276480-37277220	cluster1
chr12	46825470	46826335	chr12:46825470-46826335	cluster1
chr1	51535028	51535428	chr1:51535028-51535428	cluster1
chr1	19208693	19209080	chr1:19208693-19209080	cluster1
chr5	119322231	119323533	chr5:119322231-119323533	cluster1
chr7	158973386	158973868	chr7:158973386-158973868	cluster1
chr15	60386908	60387256	chr15:60386908-60387256	cluster1
chr6	119682772	119683648	chr6:119682772-119683648	cluster1
chr2	85298598	85299095	chr2:85298598-85299095	cluster1
chr13	114132375	114132972	chr13:114132375-114132972	cluster1
chr20	40945751	40946471	chr20:40945751-40946471	cluster1
chr6	168456820	168457250	chr6:168456820-168457250	cluster1
chr11	57599152	57599358	chr11:57599152-57599358	cluster1
chr1	153628088	153628412	chr1:153628088-153628412	cluster1
chr3	57185834	57186158	chr3:57185834-57186158	cluster1
chr7	2523064	2523340	chr7:2523064-2523340	cluster1
chr16	12127228	12127673	chr16:12127228-12127673	cluster1
chr15	65086230	65086662	chr15:65086230-65086662	cluster1
chr13	51675438	51675740	chr13:51675438-51675740	cluster1
chr18	29358417	29358748	chr18:29358417-29358748	cluster1
chr20	37901333	37902504	chr20:37901333-37902504	cluster1
chrX	40922128	40923446	chrX:40922128-40923446	cluster1
chr5	74639950	74640170	chr5:74639950-74640170	cluster1
chr11	104665641	104665958	chr11:104665641-104665958	cluster1
chrX	90601449	90602297	chrX:90601449-90602297	cluster1
chr15	68795256	68795963	chr15:68795256-68795963	cluster1
chr3	24161415	24162441	chr3:24161415-24162441	cluster1
chr7	134845371	134845997	chr7:134845371-134845997	cluster1
chr5	69331542	69332166	chr5:69331542-69332166	cluster1
chr1	174262728	174263166	chr1:174262728-174263166	cluster1
chr3	25071755	25072222	chr3:25071755-25072222	cluster1
chr3	155129947	155130559	chr3:155129947-155130559	cluster1
chr4	93764664	93764974	chr4:93764664-93764974	cluster1
chr22	29202596	29202938	chr22:29202596-29202938	cluster1
chr3	138593575	138595202	chr3:138593575-138595202	cluster1
chr3	182745969	182747261	chr3:182745969-182747261	cluster1
chr6	150254318	150254970	chr6:150254318-150254970	cluster1
chr12	71938606	71939308	chr12:71938606-71939308	cluster1
chr18	61999023	61999460	chr18:61999023-61999460	cluster1
chr1	44049823	44050221	chr1:44049823-44050221	cluster1
chr1	91828588	91829193	chr1:91828588-91829193	cluster1
chr3	66740757	66741411	chr3:66740757-66741411	cluster1
chr19	56350489	56350780	chr19:56350489-56350780	cluster1
chr4	155826389	155827428	chr4:155826389-155827428	cluster1
chrX	118847662	118847964	chrX:118847662-118847964	cluster1
chr2	152755035	152755444	chr2:152755035-152755444	cluster1
chr5	151312710	151313134	chr5:151312710-151313134	cluster1
chr7	151483284	151484174	chr7:151483284-151484174	cluster1
chr2	223744378	223745184	chr2:223744378-223745184	cluster1
chr9	3674462	3675058	chr9:3674462-3675058	cluster1
chr5	34957936	34958438	chr5:34957936-34958438	cluster1
chr5	115389674	115390353	chr5:115389674-115390353	cluster1
chr7	141073086	141073670	chr7:141073086-141073670	cluster1
chrX	119537519	119537917	chrX:119537519-119537917	cluster1
chr19	22622910	22623534	chr19:22622910-22623534	cluster1
chr10	30519610	30520061	chr10:30519610-30520061	cluster1
chr16	17379038	17380031	chr16:17379038-17380031	cluster1
chr6	133568888	133569406	chr6:133568888-133569406	cluster1
chr13	52385877	52386252	chr13:52385877-52386252	cluster1
chr6	41027652	41029084	chr6:41027652-41029084	cluster1
chr17	66451549	66452193	chr17:66451549-66452193	cluster1
chrX	46758236	46759868	chrX:46758236-46759868	cluster1
chr3	135905391	135905637	chr3:135905391-135905637	cluster1
chr5	154762658	154762928	chr5:154762658-154762928	cluster1
chr14	95240791	95241977	chr14:95240791-95241977	cluster1
chr1	8024003	8024210	chr1:8024003-8024210	cluster1
chr4	151324342	151326174	chr4:151324342-151326174	cluster1
chr6	5995935	5997787	chr6:5995935-5997787	cluster1
chr7	96179088	96179653	chr7:96179088-96179653	cluster1
chr7	108102768	108104345	chr7:108102768-108104345	cluster1
chr14	65156996	65157454	chr14:65156996-65157454	cluster1
chr8	58068025	58068491	chr8:58068025-58068491	cluster1
chr3	186170294	186170677	chr3:186170294-186170677	cluster1
chr4	128725051	128725841	chr4:128725051-128725841	cluster1
chrX	66638346	66639510	chrX:66638346-66639510	cluster1
chr2	222654960	222655285	chr2:222654960-222655285	cluster1
chr7	76914442	76914788	chr7:76914442-76914788	cluster1
chr4	171298015	171298972	chr4:171298015-171298972	cluster1
chr1	62508206	62508523	chr1:62508206-62508523	cluster1
chr9	479990	480501	chr9:479990-480501	cluster1
chr20	46021506	46023212	chr20:46021506-46023212	cluster1
chr3	121843992	121844318	chr3:121843992-121844318	cluster1
chr11	35804622	35805044	chr11:35804622-35805044	cluster1
chr21	42653489	42654055	chr21:42653489-42654055	cluster1
chr17	47305258	47305939	chr17:47305258-47305939	cluster1
chr3	34367459	34367975	chr3:34367459-34367975	cluster1
chr21	25871630	25872635	chr21:25871630-25872635	cluster1
chr3	187836514	187837130	chr3:187836514-187837130	cluster1
chr6	92644380	92644741	chr6:92644380-92644741	cluster1
chr8	30541644	30542868	chr8:30541644-30542868	cluster1
chr6	106547631	106548613	chr6:106547631-106548613	cluster1
chr11	5805405	5805853	chr11:5805405-5805853	cluster1
chr2	203650786	203651114	chr2:203650786-203651114	cluster1
chr5	57953330	57954428	chr5:57953330-57954428	cluster1
chr10	113425412	113426982	chr10:113425412-113426982	cluster1
chr4	48965492	48965838	chr4:48965492-48965838	cluster1
chrX	10017892	10018276	chrX:10017892-10018276	cluster1
chr3	120093813	120096093	chr3:120093813-120096093	cluster1
chr2	11357349	11358167	chr2:11357349-11358167	cluster1
chr3	184748531	184749054	chr3:184748531-184749054	cluster1
chr9	85543232	85543532	chr9:85543232-85543532	cluster1
chrX	31279314	31279698	chrX:31279314-31279698	cluster1
chr14	22838594	22839649	chr14:22838594-22839649	cluster1
chr8	33566089	33567601	chr8:33566089-33567601	cluster1
chr6	44297573	44298269	chr6:44297573-44298269	cluster1
chr2	156065963	156066263	chr2:156065963-156066263	cluster1
chr17	55332297	55332606	chr17:55332297-55332606	cluster1
chr16	75271817	75272906	chr16:75271817-75272906	cluster1
chr2	25201323	25201601	chr2:25201323-25201601	cluster1
chr22	31857297	31857667	chr22:31857297-31857667	cluster1
chr18	63552863	63553669	chr18:63552863-63553669	cluster1
chr11	18791038	18792003	chr11:18791038-18792003	cluster1
chr17	70744238	70744798	chr17:70744238-70744798	cluster1
chr12	123532986	123534750	chr12:123532986-123534750	cluster1
chr1	226272336	226272951	chr1:226272336-226272951	cluster1
chr19	28325380	28325845	chr19:28325380-28325845	cluster1
chr1	25066419	25067095	chr1:25066419-25067095	cluster1
chr17	31450632	31450909	chr17:31450632-31450909	cluster1
chr10	28676764	28677013	chr10:28676764-28677013	cluster1
chr20	47552887	47553295	chr20:47552887-47553295	cluster1
chr12	63611658	63612341	chr12:63611658-63612341	cluster1
chr4	60033928	60035012	chr4:60033928-60035012	cluster1
chr4	73311383	73311827	chr4:73311383-73311827	cluster1
chr2	131543097	131543868	chr2:131543097-131543868	cluster1
chr4	3250530	3251039	chr4:3250530-3251039	cluster1
chr12	15532419	15532755	chr12:15532419-15532755	cluster1
chr2	144162697	144163020	chr2:144162697-144163020	cluster1
chr6	168087890	168089023	chr6:168087890-168089023	cluster1
chr1	96596081	96596677	chr1:96596081-96596677	cluster1
chr14	53316299	53316957	chr14:53316299-53316957	cluster1
chr7	101532070	101532375	chr7:101532070-101532375	cluster1
chr15	41955756	41956533	chr15:41955756-41956533	cluster1
chrX	120365341	120365627	chrX:120365341-120365627	cluster1
chr10	6579916	6580988	chr10:6579916-6580988	cluster1
chr3	155423601	155424864	chr3:155423601-155424864	cluster1
chr17	19762520	19762874	chr17:19762520-19762874	cluster1
chr19	40229986	40230347	chr19:40229986-40230347	cluster1
chr18	12842372	12842974	chr18:12842372-12842974	cluster1
chr7	87939010	87939544	chr7:87939010-87939544	cluster1
chr10	80399253	80399833	chr10:80399253-80399833	cluster1
chr17	17703100	17703407	chr17:17703100-17703407	cluster1
chr20	58959637	58960004	chr20:58959637-58960004	cluster1
chr2	43071097	43071502	chr2:43071097-43071502	cluster1
chr7	137936495	137936780	chr7:137936495-137936780	cluster1
chr9	130863559	130863892	chr9:130863559-130863892	cluster1
chr17	42843195	42843717	chr17:42843195-42843717	cluster1
chrX	139861643	139862549	chrX:139861643-139862549	cluster1
chr2	171057649	171058155	chr2:171057649-171058155	cluster1
chr8	103034521	103035179	chr8:103034521-103035179	cluster1
chr18	74834589	74835549	chr18:74834589-74835549	cluster1
chr12	113206025	113206712	chr12:113206025-113206712	cluster1
chr10	47401706	47401928	chr10:47401706-47401928	cluster1
chr15	89921776	89922308	chr15:89921776-89922308	cluster1
chr8	130248089	130248853	chr8:130248089-130248853	cluster1
chr8	80366771	80367706	chr8:80366771-80367706	cluster1
chr3	146582006	146582506	chr3:146582006-146582506	cluster1
chr1	236759270	236759763	chr1:236759270-236759763	cluster1
chr17	82145312	82146548	chr17:82145312-82146548	cluster1
chr15	64987312	64987791	chr15:64987312-64987791	cluster1
chr6	63570436	63570649	chr6:63570436-63570649	cluster1
chr5	176675679	176675989	chr5:176675679-176675989	cluster1
chr5	107670262	107670643	chr5:107670262-107670643	cluster1
chr12	93990929	93991653	chr12:93990929-93991653	cluster1
chr17	29839656	29840350	chr17:29839656-29840350	cluster1
chr2	70132793	70133031	chr2:70132793-70133031	cluster1
chr2	128283162	128283414	chr2:128283162-128283414	cluster1
chr13	41468602	41469138	chr13:41468602-41469138	cluster1
chr11	93889326	93889953	chr11:93889326-93889953	cluster1
chr6	35067827	35068145	chr6:35067827-35068145	cluster1
chr3	132180242	132181002	chr3:132180242-132181002	cluster1
chr19	48558152	48558692	chr19:48558152-48558692	cluster1
chr15	62068120	62068799	chr15:62068120-62068799	cluster1
chr6	154990909	154991644	chr6:154990909-154991644	cluster1
chr20	6765520	6765823	chr20:6765520-6765823	cluster1
chr1	154342716	154343237	chr1:154342716-154343237	cluster1
chr5	71891688	71892388	chr5:71891688-71892388	cluster1
chr14	99612507	99613232	chr14:99612507-99613232	cluster1
chr14	105433135	105433746	chr14:105433135-105433746	cluster1
chr1	35876877	35877353	chr1:35876877-35877353	cluster1
chr4	25635525	25636622	chr4:25635525-25636622	cluster1
chr19	34838323	34839326	chr19:34838323-34839326	cluster1
chr9	37430833	37431243	chr9:37430833-37431243	cluster1
chr9	91034578	91034928	chr9:91034578-91034928	cluster1
chr7	42193249	42193512	chr7:42193249-42193512	cluster1
chr15	82105278	82106398	chr15:82105278-82106398	cluster1
chr12	68922465	68923086	chr12:68922465-68923086	cluster1
chr16	85026770	85026987	chr16:85026770-85026987	cluster1
chr4	7581520	7581826	chr4:7581520-7581826	cluster1
chr2	98909402	98909879	chr2:98909402-98909879	cluster1
chr9	129324188	129324563	chr9:129324188-129324563	cluster1
chr10	121287435	121288801	chr10:121287435-121288801	cluster1
chr12	63103621	63103850	chr12:63103621-63103850	cluster1
chr9	125889531	125890075	chr9:125889531-125890075	cluster1
chr15	89057361	89058030	chr15:89057361-89058030	cluster1
chr6	36289325	36290097	chr6:36289325-36290097	cluster1
chr15	49235578	49235956	chr15:49235578-49235956	cluster1
chr22	49304789	49305674	chr22:49304789-49305674	cluster1
chr11	16858984	16859271	chr11:16858984-16859271	cluster1
chr7	2168773	2169234	chr7:2168773-2169234	cluster1
chr16	68902400	68902877	chr16:68902400-68902877	cluster1
chr5	141475679	141476958	chr5:141475679-141476958	cluster1
chr15	23642415	23642939	chr15:23642415-23642939	cluster1
chr16	49834475	49834987	chr16:49834475-49834987	cluster1
chrX	42778016	42778618	chrX:42778016-42778618	cluster1
chr9	35281132	35281553	chr9:35281132-35281553	cluster1
chr17	7169005	7169888	chr17:7169005-7169888	cluster1
chr2	53865981	53866340	chr2:53865981-53866340	cluster1
chr8	91393516	91393806	chr8:91393516-91393806	cluster1
chr8	59038368	59039843	chr8:59038368-59039843	cluster1
chr17	40035121	40035644	chr17:40035121-40035644	cluster1
chr15	43881990	43882293	chr15:43881990-43882293	cluster1
chr8	93857992	93858412	chr8:93857992-93858412	cluster1
chr6	18763024	18763663	chr6:18763024-18763663	cluster1
chr1	117301939	117302490	chr1:117301939-117302490	cluster1
chr3	33635933	33636396	chr3:33635933-33636396	cluster1
chr17	2929700	2930567	chr17:2929700-2930567	cluster1
chr1	47449954	47450405	chr1:47449954-47450405	cluster1
chr4	73615428	73616057	chr4:73615428-73616057	cluster1
chrX	41261720	41262093	chrX:41261720-41262093	cluster1
chr5	181234528	181235108	chr5:181234528-181235108	cluster1
chr6	135938452	135938947	chr6:135938452-135938947	cluster1
chrX	82335573	82336268	chrX:82335573-82336268	cluster1
chr5	146825038	146825386	chr5:146825038-146825386	cluster1
chr6	158920018	158920331	chr6:158920018-158920331	cluster1
chr1	165637336	165638015	chr1:165637336-165638015	cluster1
chr15	92091147	92091522	chr15:92091147-92091522	cluster1
chr3	36902687	36903349	chr3:36902687-36903349	cluster1
chr7	105699622	105699956	chr7:105699622-105699956	cluster1
chrX	18399528	18400456	chrX:18399528-18400456	cluster1
chr11	35571721	35572009	chr11:35571721-35572009	cluster1
chr7	87475297	87476069	chr7:87475297-87476069	cluster1
chr9	91954740	91955272	chr9:91954740-91955272	cluster1
chr11	79461073	79461391	chr11:79461073-79461391	cluster1
chr6	151196136	151197076	chr6:151196136-151197076	cluster1
chr19	38304092	38304330	chr19:38304092-38304330	cluster1
chr18	68456688	68457436	chr18:68456688-68457436	cluster1
chr20	53162161	53162877	chr20:53162161-53162877	cluster1
chr11	10633107	10633835	chr11:10633107-10633835	cluster1
chr16	58336629	58337251	chr16:58336629-58337251	cluster1
chr2	157456816	157457150	chr2:157456816-157457150	cluster1
chr8	67339493	67339810	chr8:67339493-67339810	cluster1
chr10	5582506	5583101	chr10:5582506-5583101	cluster1
chr5	71782777	71783461	chr5:71782777-71783461	cluster1
chr13	19984742	19985072	chr13:19984742-19985072	cluster1
chr16	1932240	1932552	chr16:1932240-1932552	cluster1
chr4	184100126	184100653	chr4:184100126-184100653	cluster1
chr8	95115465	95116575	chr8:95115465-95116575	cluster1
chr22	26428580	26429933	chr22:26428580-26429933	cluster1
chr1	93717437	93717964	chr1:93717437-93717964	cluster1
chr15	69730770	69731226	chr15:69730770-69731226	cluster1
chr3	126267089	126268054	chr3:126267089-126268054	cluster1
chr6	156720960	156721700	chr6:156720960-156721700	cluster1
chr14	50677191	50678068	chr14:50677191-50678068	cluster1
chr5	14011079	14011389	chr5:14011079-14011389	cluster1
chr1	199618984	199619786	chr1:199618984-199619786	cluster1
chr1	22218674	22219104	chr1:22218674-22219104	cluster1
chr13	92187413	92187719	chr13:92187413-92187719	cluster1
chr2	219836690	219836986	chr2:219836690-219836986	cluster1
chr4	102792351	102792879	chr4:102792351-102792879	cluster1
chr8	136935479	136935866	chr8:136935479-136935866	cluster1
chr1	155406061	155406672	chr1:155406061-155406672	cluster1
chr1	81305983	81306463	chr1:81305983-81306463	cluster1
chr14	95637156	95637670	chr14:95637156-95637670	cluster1
chr1	75616751	75617123	chr1:75616751-75617123	cluster1
chr6	6981062	6981666	chr6:6981062-6981666	cluster1
chr2	26329241	26329670	chr2:26329241-26329670	cluster1
chr7	56006560	56007447	chr7:56006560-56007447	cluster1
chr14	94173409	94174795	chr14:94173409-94174795	cluster1
chr20	58447776	58448152	chr20:58447776-58448152	cluster1
chr6	82479534	82479915	chr6:82479534-82479915	cluster1
chr11	102279663	102280111	chr11:102279663-102280111	cluster1
chr12	8817800	8818314	chr12:8817800-8818314	cluster1
chr17	79974807	79975232	chr17:79974807-79975232	cluster1
chr6	106450079	106451116	chr6:106450079-106451116	cluster1
chr2	235605630	235605998	chr2:235605630-235605998	cluster1
chr19	583607	585035	chr19:583607-585035	cluster1
chr20	45097755	45098141	chr20:45097755-45098141	cluster1
chrX	74207210	74208100	chrX:74207210-74208100	cluster1
chr2	218959212	218959884	chr2:218959212-218959884	cluster1
chr1	145019704	145020091	chr1:145019704-145020091	cluster1
chr9	114305657	114306369	chr9:114305657-114306369	cluster1
chr13	27997921	27998297	chr13:27997921-27998297	cluster1
chr19	35306746	35307038	chr19:35306746-35307038	cluster1
chr6	166626870	166628476	chr6:166626870-166628476	cluster1
chr18	48409138	48410957	chr18:48409138-48410957	cluster1
chr15	96067659	96068567	chr15:96067659-96068567	cluster1
chr5	55701484	55702083	chr5:55701484-55702083	cluster1
chr7	106042612	106043333	chr7:106042612-106043333	cluster1
chr17	8051758	8052078	chr17:8051758-8052078	cluster1
chr1	25147969	25149046	chr1:25147969-25149046	cluster1
chr8	66961115	66963035	chr8:66961115-66963035	cluster1
chr1	85047876	85049069	chr1:85047876-85049069	cluster1
chr1	35605726	35606279	chr1:35605726-35606279	cluster1
chr2	30989757	30991053	chr2:30989757-30991053	cluster1
chr5	15008278	15009220	chr5:15008278-15009220	cluster1
chr17	27455831	27457056	chr17:27455831-27457056	cluster1
chr10	4825822	4826918	chr10:4825822-4826918	cluster1
chr5	88256840	88257316	chr5:88256840-88257316	cluster1
chr4	182207733	182208492	chr4:182207733-182208492	cluster1
chr6	139112007	139113620	chr6:139112007-139113620	cluster1
chr11	93727930	93728559	chr11:93727930-93728559	cluster1
chr8	141160801	141162098	chr8:141160801-141162098	cluster1
chr6	87769320	87769975	chr6:87769320-87769975	cluster1
chr11	123633718	123634227	chr11:123633718-123634227	cluster1
chr1	2482661	2483278	chr1:2482661-2483278	cluster1
chr8	9338020	9338661	chr8:9338020-9338661	cluster1
chr5	168307908	168308258	chr5:168307908-168308258	cluster1
chr8	38286535	38287029	chr8:38286535-38287029	cluster1
chr1	2506811	2507420	chr1:2506811-2507420	cluster1
chr1	163071777	163072149	chr1:163071777-163072149	cluster1
chr5	58450685	58451285	chr5:58450685-58451285	cluster1
chr11	111814512	111815108	chr11:111814512-111815108	cluster1
chr20	43459125	43459359	chr20:43459125-43459359	cluster1
chr8	16120167	16120959	chr8:16120167-16120959	cluster1
chr19	46403886	46404507	chr19:46403886-46404507	cluster1
chr14	32254874	32255358	chr14:32254874-32255358	cluster1
chrX	131633350	131633903	chrX:131633350-131633903	cluster1
chr14	51394620	51395934	chr14:51394620-51395934	cluster1
chr13	52924193	52924845	chr13:52924193-52924845	cluster1
chr8	18977818	18979095	chr8:18977818-18979095	cluster1
chr15	34588029	34588593	chr15:34588029-34588593	cluster1
chr6	150857073	150857975	chr6:150857073-150857975	cluster1
chr14	94689333	94690179	chr14:94689333-94690179	cluster1
chr2	186829567	186829956	chr2:186829567-186829956	cluster1
chr7	143279338	143279803	chr7:143279338-143279803	cluster1
chr6	710774	711611	chr6:710774-711611	cluster1
chr2	78979414	78979975	chr2:78979414-78979975	cluster1
chr9	113352	114629	chr9:113352-114629	cluster1
chr9	35903011	35903482	chr9:35903011-35903482	cluster1
chr1	154534285	154534614	chr1:154534285-154534614	cluster1
chr12	12769325	12769828	chr12:12769325-12769828	cluster1
chr13	59680299	59680735	chr13:59680299-59680735	cluster1
chr7	10085235	10085815	chr7:10085235-10085815	cluster1
chr1	80673942	80674742	chr1:80673942-80674742	cluster1
chr10	97531368	97532141	chr10:97531368-97532141	cluster1
chr3	37451443	37452446	chr3:37451443-37452446	cluster1
chr11	36000676	36001225	chr11:36000676-36001225	cluster1
chr18	36769491	36770292	chr18:36769491-36770292	cluster1
chr12	51320684	51320928	chr12:51320684-51320928	cluster1
chr22	23846478	23846758	chr22:23846478-23846758	cluster1
chr4	961678	961984	chr4:961678-961984	cluster1
chr9	100376112	100376396	chr9:100376112-100376396	cluster1
chr13	101127797	101128101	chr13:101127797-101128101	cluster1
chr17	73340063	73340761	chr17:73340063-73340761	cluster1
chr1	155694173	155694544	chr1:155694173-155694544	cluster1
chr13	111187904	111188658	chr13:111187904-111188658	cluster1
chr9	2014722	2017189	chr9:2014722-2017189	cluster1
chr3	33658812	33659870	chr3:33658812-33659870	cluster1
chr3	12894655	12895319	chr3:12894655-12895319	cluster1
chr6	26420620	26422005	chr6:26420620-26422005	cluster1
chr3	46965060	46965538	chr3:46965060-46965538	cluster1
chr6	21688759	21689175	chr6:21688759-21689175	cluster1
chr17	30235339	30236543	chr17:30235339-30236543	cluster1
chr8	19003643	19004135	chr8:19003643-19004135	cluster1
chr8	15360922	15361633	chr8:15360922-15361633	cluster1
chr6	170290396	170291013	chr6:170290396-170291013	cluster1
chr4	110163730	110164142	chr4:110163730-110164142	cluster1
chr15	63006159	63006877	chr15:63006159-63006877	cluster1
chr4	99117963	99118451	chr4:99117963-99118451	cluster1
chr8	101775436	101775952	chr8:101775436-101775952	cluster1
chrX	74924470	74925622	chrX:74924470-74925622	cluster1
chr17	81165789	81166142	chr17:81165789-81166142	cluster1
chr17	68581845	68582504	chr17:68581845-68582504	cluster1
chr4	41693676	41693953	chr4:41693676-41693953	cluster1
chr22	35821439	35822063	chr22:35821439-35822063	cluster1
chr17	30693830	30694138	chr17:30693830-30694138	cluster1
chr8	40442986	40443546	chr8:40442986-40443546	cluster1
chr8	100917958	100918257	chr8:100917958-100918257	cluster1
chr7	43458381	43458981	chr7:43458381-43458981	cluster1
chr2	12032813	12033434	chr2:12032813-12033434	cluster1
chr4	141692039	141692450	chr4:141692039-141692450	cluster1
chr1	178341214	178341859	chr1:178341214-178341859	cluster1
chr1	185271692	185272615	chr1:185271692-185272615	cluster1
chr5	65093426	65094788	chr5:65093426-65094788	cluster1
chr1	28510382	28510598	chr1:28510382-28510598	cluster1
chr21	45820394	45821103	chr21:45820394-45821103	cluster1
chr8	26572217	26572897	chr8:26572217-26572897	cluster1
chr6	105443900	105444514	chr6:105443900-105444514	cluster1
chr5	55188969	55189492	chr5:55188969-55189492	cluster1
chr1	43499903	43500303	chr1:43499903-43500303	cluster1
chr12	77065051	77066275	chr12:77065051-77066275	cluster1
chr11	44255176	44256351	chr11:44255176-44256351	cluster1
chr2	236690835	236691314	chr2:236690835-236691314	cluster1
chr6	11085884	11086564	chr6:11085884-11086564	cluster1
chr22	29811476	29811733	chr22:29811476-29811733	cluster1
chr18	74283316	74283537	chr18:74283316-74283537	cluster1
chr4	122775043	122775457	chr4:122775043-122775457	cluster1
chr18	31255206	31256490	chr18:31255206-31256490	cluster1
chr2	33457665	33458813	chr2:33457665-33458813	cluster1
chr11	61277771	61278541	chr11:61277771-61278541	cluster1
chr11	67753874	67754211	chr11:67753874-67754211	cluster1
chr11	61298879	61299282	chr11:61298879-61299282	cluster1
chr12	132583695	132583958	chr12:132583695-132583958	cluster1
chr20	57624289	57625262	chr20:57624289-57625262	cluster1
chr20	31860864	31862244	chr20:31860864-31862244	cluster1
chr18	10520095	10520483	chr18:10520095-10520483	cluster1
chr6	33123758	33124062	chr6:33123758-33124062	cluster1
chr5	25384205	25384842	chr5:25384205-25384842	cluster1
chr11	97609982	97610363	chr11:97609982-97610363	cluster1
chr16	80610170	80610820	chr16:80610170-80610820	cluster1
chr6	11652543	11653643	chr6:11652543-11653643	cluster1
chr19	7629997	7630199	chr19:7629997-7630199	cluster1
chr11	64406204	64408185	chr11:64406204-64408185	cluster1
chr2	101935445	101936605	chr2:101935445-101936605	cluster1
chr2	191586643	191586946	chr2:191586643-191586946	cluster1
chr15	47333708	47334141	chr15:47333708-47334141	cluster1
chr8	19012444	19012906	chr8:19012444-19012906	cluster1
chr1	223709713	223709920	chr1:223709713-223709920	cluster1
chr22	20937118	20938242	chr22:20937118-20938242	cluster1
chr4	88162643	88163005	chr4:88162643-88163005	cluster1
chr12	81381932	81382615	chr12:81381932-81382615	cluster1
chr17	16453011	16453650	chr17:16453011-16453650	cluster1
chr1	192701974	192702961	chr1:192701974-192702961	cluster1
chr3	193962923	193963613	chr3:193962923-193963613	cluster1
chr9	13094721	13095591	chr9:13094721-13095591	cluster1
chr5	65924858	65926891	chr5:65924858-65926891	cluster1
chr16	4810228	4811022	chr16:4810228-4811022	cluster1
chr2	47032328	47032669	chr2:47032328-47032669	cluster1
chr20	10647257	10648246	chr20:10647257-10648246	cluster1
chr7	90495207	90495758	chr7:90495207-90495758	cluster1
chr3	138479358	138479713	chr3:138479358-138479713	cluster1
chr2	43847873	43848871	chr2:43847873-43848871	cluster1
chr18	7116255	7116538	chr18:7116255-7116538	cluster1
chr2	234797506	234798051	chr2:234797506-234798051	cluster1
chr5	18735332	18735751	chr5:18735332-18735751	cluster1
chr15	30799518	30800120	chr15:30799518-30800120	cluster1
chr3	191238263	191238830	chr3:191238263-191238830	cluster1
chr2	9110881	9111133	chr2:9110881-9111133	cluster1
chr7	56352605	56353133	chr7:56352605-56353133	cluster1
chr6	41442673	41443568	chr6:41442673-41443568	cluster1
chr7	122885618	122887018	chr7:122885618-122887018	cluster1
chr10	69063731	69063961	chr10:69063731-69063961	cluster1
chr12	89962603	89963044	chr12:89962603-89963044	cluster1
chr20	23799214	23799835	chr20:23799214-23799835	cluster1
chr15	83283068	83283782	chr15:83283068-83283782	cluster1
chr7	30294664	30295461	chr7:30294664-30295461	cluster1
chr17	5772661	5773168	chr17:5772661-5773168	cluster1
chr11	14969832	14970208	chr11:14969832-14970208	cluster1
chr11	23236881	23237718	chr11:23236881-23237718	cluster1
chr7	135744764	135745271	chr7:135744764-135745271	cluster1
chr2	32203064	32204591	chr2:32203064-32204591	cluster1
chr5	90802553	90803044	chr5:90802553-90803044	cluster1
chr6	127641862	127642324	chr6:127641862-127642324	cluster1
chr1	99808463	99809230	chr1:99808463-99809230	cluster1
chr20	22767582	22767871	chr20:22767582-22767871	cluster1
chr7	4479304	4479812	chr7:4479304-4479812	cluster1
chr17	21020244	21020556	chr17:21020244-21020556	cluster1
chr8	107632827	107633367	chr8:107632827-107633367	cluster1
chr2	73268592	73269907	chr2:73268592-73269907	cluster1
chr17	2709166	2709692	chr17:2709166-2709692	cluster1
chr6	44662863	44663409	chr6:44662863-44663409	cluster1
chr19	44847553	44847952	chr19:44847553-44847952	cluster1
chr2	61949170	61949378	chr2:61949170-61949378	cluster1
chr6	150717330	150717987	chr6:150717330-150717987	cluster1
chr12	103817808	103818151	chr12:103817808-103818151	cluster1
chr4	102684676	102684963	chr4:102684676-102684963	cluster1
chr1	54474167	54474828	chr1:54474167-54474828	cluster1
chr9	71687715	71688079	chr9:71687715-71688079	cluster1
chr9	42470530	42470874	chr9:42470530-42470874	cluster1
chr1	5717354	5718350	chr1:5717354-5718350	cluster1
chr8	127649310	127649913	chr8:127649310-127649913	cluster1
chr6	17815120	17815688	chr6:17815120-17815688	cluster1
chr14	32938084	32940151	chr14:32938084-32940151	cluster1
chr9	109025332	109025672	chr9:109025332-109025672	cluster1
chr20	50534655	50535665	chr20:50534655-50535665	cluster1
chr16	69398318	69398635	chr16:69398318-69398635	cluster1
chr14	63640009	63640499	chr14:63640009-63640499	cluster1
chr10	77826001	77826700	chr10:77826001-77826700	cluster1
chr16	1961140	1961380	chr16:1961140-1961380	cluster1
chr7	129990270	129990783	chr7:129990270-129990783	cluster1
chrX	133048525	133049066	chrX:133048525-133049066	cluster1
chr2	20584261	20585874	chr2:20584261-20585874	cluster1
chr3	193190297	193190990	chr3:193190297-193190990	cluster1
chr17	79612545	79613047	chr17:79612545-79613047	cluster1
chr22	36546080	36546595	chr22:36546080-36546595	cluster1
chr15	94525952	94526397	chr15:94525952-94526397	cluster1
chr9	13180893	13181305	chr9:13180893-13181305	cluster1
chr2	190792057	190792907	chr2:190792057-190792907	cluster1
chr12	50620450	50620999	chr12:50620450-50620999	cluster1
chr16	48384405	48386381	chr16:48384405-48386381	cluster1
chr9	3478489	3479204	chr9:3478489-3479204	cluster1
chr4	176792413	176793130	chr4:176792413-176793130	cluster1
chr4	40375051	40375566	chr4:40375051-40375566	cluster1
chr22	36156481	36157415	chr22:36156481-36157415	cluster1
chr4	18568636	18569003	chr4:18568636-18569003	cluster1
chr10	58414523	58415005	chr10:58414523-58415005	cluster1
chr18	25561815	25562269	chr18:25561815-25562269	cluster1
chr3	48275614	48276441	chr3:48275614-48276441	cluster1
chr1	88654287	88654743	chr1:88654287-88654743	cluster1
chr11	50186107	50186792	chr11:50186107-50186792	cluster1
chr6	29976485	29977462	chr6:29976485-29977462	cluster1
chr16	22898784	22899349	chr16:22898784-22899349	cluster1
chr15	97346192	97346625	chr15:97346192-97346625	cluster1
chr3	19543134	19543596	chr3:19543134-19543596	cluster1
chr17	76498098	76498517	chr17:76498098-76498517	cluster1
chr1	11053659	11054127	chr1:11053659-11054127	cluster1
chr2	234715307	234715830	chr2:234715307-234715830	cluster1
chr1	143719721	143721264	chr1:143719721-143721264	cluster1
chr12	42482571	42484543	chr12:42482571-42484543	cluster1
chr21	31887313	31887949	chr21:31887313-31887949	cluster1
chr12	22355131	22355573	chr12:22355131-22355573	cluster1
chr5	49660896	49661200	chr5:49660896-49661200	cluster1
chr9	69044404	69044765	chr9:69044404-69044765	cluster1
chr18	74722172	74722569	chr18:74722172-74722569	cluster1
chr14	31205546	31206376	chr14:31205546-31206376	cluster1
chr12	100372740	100373380	chr12:100372740-100373380	cluster1
chr16	89501948	89503006	chr16:89501948-89503006	cluster1
chr20	25407108	25408171	chr20:25407108-25408171	cluster1
chr2	212686356	212686861	chr2:212686356-212686861	cluster1
chr4	166655280	166655636	chr4:166655280-166655636	cluster1
chr20	17693389	17694479	chr20:17693389-17694479	cluster1
chr12	56198876	56199369	chr12:56198876-56199369	cluster1
chr10	43702187	43702866	chr10:43702187-43702866	cluster1
chr9	115546650	115547438	chr9:115546650-115547438	cluster1
chr10	79237822	79239074	chr10:79237822-79239074	cluster1
chr8	80103171	80103507	chr8:80103171-80103507	cluster1
chr13	42432619	42433167	chr13:42432619-42433167	cluster1
chr17	59840010	59840349	chr17:59840010-59840349	cluster1
chr16	8776048	8776652	chr16:8776048-8776652	cluster1
chr10	9732313	9732989	chr10:9732313-9732989	cluster1
chr2	37688930	37690055	chr2:37688930-37690055	cluster1
chr5	178350309	178351021	chr5:178350309-178351021	cluster1
chr7	44063592	44063857	chr7:44063592-44063857	cluster1
chr17	42421721	42423652	chr17:42421721-42423652	cluster1
chr3	123870632	123871290	chr3:123870632-123871290	cluster1
chr9	71249752	71250073	chr9:71249752-71250073	cluster1
chrX	8954266	8954708	chrX:8954266-8954708	cluster1
chr8	41650804	41651097	chr8:41650804-41651097	cluster1
chr17	8386749	8386996	chr17:8386749-8386996	cluster1
chr17	74513891	74515206	chr17:74513891-74515206	cluster1
chrX	40176530	40177091	chrX:40176530-40177091	cluster1
chr12	51062359	51063498	chr12:51062359-51063498	cluster1
chr4	152063579	152064230	chr4:152063579-152064230	cluster1
chr19	55390485	55390716	chr19:55390485-55390716	cluster1
chr1	160399932	160400929	chr1:160399932-160400929	cluster1
chr4	152353151	152353351	chr4:152353151-152353351	cluster1
chr12	50187152	50187931	chr12:50187152-50187931	cluster1
chr17	48036968	48038026	chr17:48036968-48038026	cluster1
chr4	144302271	144303465	chr4:144302271-144303465	cluster1
chr2	38512276	38512834	chr2:38512276-38512834	cluster1
chr1	8670186	8671249	chr1:8670186-8671249	cluster1
chr9	129093609	129094181	chr9:129093609-129094181	cluster1
chrX	43267090	43268348	chrX:43267090-43268348	cluster1
chr16	28980395	28980700	chr16:28980395-28980700	cluster1
chr7	73584963	73585644	chr7:73584963-73585644	cluster1
chr2	173886482	173886917	chr2:173886482-173886917	cluster1
chr12	11730023	11730792	chr12:11730023-11730792	cluster1
chrX	75746823	75747315	chrX:75746823-75747315	cluster1
chr19	1847712	1848054	chr19:1847712-1848054	cluster1
chr12	112025875	112026489	chr12:112025875-112026489	cluster1
chr6	125798919	125799787	chr6:125798919-125799787	cluster1
chr4	74098741	74099800	chr4:74098741-74099800	cluster1
chr9	107251513	107252324	chr9:107251513-107252324	cluster1
chr22	41217014	41218233	chr22:41217014-41218233	cluster1
chr1	40650033	40650370	chr1:40650033-40650370	cluster1
chr1	67213206	67213515	chr1:67213206-67213515	cluster1
chr2	143162292	143162577	chr2:143162292-143162577	cluster1
chr2	44952197	44952749	chr2:44952197-44952749	cluster1
chr19	10211580	10212215	chr19:10211580-10212215	cluster1
chr6	7157696	7158644	chr6:7157696-7158644	cluster1
chr2	227106954	227107696	chr2:227106954-227107696	cluster1
chr6	31907394	31907761	chr6:31907394-31907761	cluster1
chr15	97449059	97449911	chr15:97449059-97449911	cluster1
chr10	24196228	24196962	chr10:24196228-24196962	cluster1
chr15	55108727	55109238	chr15:55108727-55109238	cluster1
chr16	58080052	58080370	chr16:58080052-58080370	cluster1
chr3	43181121	43181780	chr3:43181121-43181780	cluster1
chr7	11566002	11566650	chr7:11566002-11566650	cluster1
chr6	28658990	28659514	chr6:28658990-28659514	cluster1
chr14	71688241	71689059	chr14:71688241-71689059	cluster1
chr4	186723157	186724882	chr4:186723157-186724882	cluster1
chr17	57130614	57131477	chr17:57130614-57131477	cluster1
chr7	119175884	119176342	chr7:119175884-119176342	cluster1
chr9	19368942	19369618	chr9:19368942-19369618	cluster1
chr19	20082369	20083268	chr19:20082369-20083268	cluster1
chr17	47978251	47978730	chr17:47978251-47978730	cluster1
chr6	36579688	36580132	chr6:36579688-36580132	cluster1
chr9	33209205	33209823	chr9:33209205-33209823	cluster1
chr6	165662078	165664192	chr6:165662078-165664192	cluster1
chr19	32773113	32773701	chr19:32773113-32773701	cluster1
chr2	54770657	54771700	chr2:54770657-54771700	cluster1
chr14	30214487	30214848	chr14:30214487-30214848	cluster1
chr1	41282707	41283210	chr1:41282707-41283210	cluster1
chr9	75892415	75892935	chr9:75892415-75892935	cluster1
chr17	1659559	1660208	chr17:1659559-1660208	cluster1
chr5	119406585	119407037	chr5:119406585-119407037	cluster1
chr12	42023810	42024544	chr12:42023810-42024544	cluster1
chr19	3306666	3307101	chr19:3306666-3307101	cluster1
chr17	41347938	41349005	chr17:41347938-41349005	cluster1
chr13	33152106	33152997	chr13:33152106-33152997	cluster1
chr1	56075372	56075852	chr1:56075372-56075852	cluster1
chr5	72662645	72663461	chr5:72662645-72663461	cluster1
chr3	107235420	107235775	chr3:107235420-107235775	cluster1
chr1	205983835	205984667	chr1:205983835-205984667	cluster1
chr16	8567491	8568240	chr16:8567491-8568240	cluster1
chr4	142698421	142698979	chr4:142698421-142698979	cluster1
chr2	15747278	15748157	chr2:15747278-15748157	cluster1
chr12	89124385	89124672	chr12:89124385-89124672	cluster1
chr4	149009274	149009591	chr4:149009274-149009591	cluster1
chr5	53430657	53430980	chr5:53430657-53430980	cluster1
chr7	47195626	47195962	chr7:47195626-47195962	cluster1
chr5	6713835	6714040	chr5:6713835-6714040	cluster1
chrX	17409601	17410143	chrX:17409601-17410143	cluster1
chr11	45097741	45098363	chr11:45097741-45098363	cluster1
chr3	42654081	42655182	chr3:42654081-42655182	cluster1
chrX	93672998	93674048	chrX:93672998-93674048	cluster1
chr14	45247107	45247403	chr14:45247107-45247403	cluster1
chr3	32182281	32182504	chr3:32182281-32182504	cluster1
chr3	119357268	119357468	chr3:119357268-119357468	cluster1
chrX	71128684	71129522	chrX:71128684-71129522	cluster1
chr17	78421170	78422406	chr17:78421170-78422406	cluster1
chr5	54533627	54534711	chr5:54533627-54534711	cluster1
chr11	86514228	86514537	chr11:86514228-86514537	cluster1
chr19	45217241	45217760	chr19:45217241-45217760	cluster1
chr6	53927080	53927756	chr6:53927080-53927756	cluster1
chr1	37752824	37753422	chr1:37752824-37753422	cluster1
chr16	89847885	89848414	chr16:89847885-89848414	cluster1
chr2	229288738	229289556	chr2:229288738-229289556	cluster1
chr1	77900645	77901074	chr1:77900645-77901074	cluster1
chr2	165293702	165294098	chr2:165293702-165294098	cluster1
chr1	36516349	36517400	chr1:36516349-36517400	cluster1
chr11	57553298	57554301	chr11:57553298-57554301	cluster1
chr7	114026554	114026820	chr7:114026554-114026820	cluster1
chr4	122914337	122914686	chr4:122914337-122914686	cluster1
chr13	76854696	76855603	chr13:76854696-76855603	cluster1
chr15	101489246	101490290	chr15:101489246-101490290	cluster1
chr7	85030871	85031216	chr7:85030871-85031216	cluster1
chr1	43072152	43072767	chr1:43072152-43072767	cluster1
chr11	125110986	125112176	chr11:125110986-125112176	cluster1
chr3	53845373	53846866	chr3:53845373-53846866	cluster1
chr14	91354984	91355610	chr14:91354984-91355610	cluster1
chrX	7251227	7251488	chrX:7251227-7251488	cluster1
chr3	125679223	125679607	chr3:125679223-125679607	cluster1
chr16	15022098	15022546	chr16:15022098-15022546	cluster1
chr1	75134421	75135424	chr1:75134421-75135424	cluster1
chr9	131478278	131478729	chr9:131478278-131478729	cluster1
chr1	146912973	146913364	chr1:146912973-146913364	cluster1
chr13	24869139	24870952	chr13:24869139-24870952	cluster1
chr9	136711754	136712824	chr9:136711754-136712824	cluster1
chr19	44845508	44846584	chr19:44845508-44846584	cluster1
chr14	20493544	20494138	chr14:20493544-20494138	cluster1
chr1	240766909	240767220	chr1:240766909-240767220	cluster1
chr7	92076286	92076964	chr7:92076286-92076964	cluster1
chr4	144611851	144612202	chr4:144611851-144612202	cluster1
chr17	79089946	79090783	chr17:79089946-79090783	cluster1
chr19	44610521	44610972	chr19:44610521-44610972	cluster1
chr2	42792187	42793446	chr2:42792187-42793446	cluster1
chr17	16689718	16690337	chr17:16689718-16690337	cluster1
chr22	29727198	29727562	chr22:29727198-29727562	cluster1
chr5	31232292	31232628	chr5:31232292-31232628	cluster1
chr14	102912658	102912991	chr14:102912658-102912991	cluster1
chr5	149562553	149563367	chr5:149562553-149563367	cluster1
chr8	141083956	141084859	chr8:141083956-141084859	cluster1
chr6	89536243	89536751	chr6:89536243-89536751	cluster1
chr18	62831552	62831838	chr18:62831552-62831838	cluster1
chr6	37483979	37484550	chr6:37483979-37484550	cluster1
chr17	63699657	63700603	chr17:63699657-63700603	cluster1
chr16	12518235	12519052	chr16:12518235-12519052	cluster1
chr8	717510	718377	chr8:717510-718377	cluster1
chr6	18342971	18343668	chr6:18342971-18343668	cluster1
chr6	2433999	2434571	chr6:2433999-2434571	cluster1
chr7	129021913	129022375	chr7:129021913-129022375	cluster1
chr5	103562103	103563220	chr5:103562103-103563220	cluster1
chr15	96253865	96254609	chr15:96253865-96254609	cluster1
chr10	58305651	58306339	chr10:58305651-58306339	cluster1
chr12	113356706	113357004	chr12:113356706-113357004	cluster1
chr15	92930068	92930453	chr15:92930068-92930453	cluster1
chr9	84850819	84851163	chr9:84850819-84851163	cluster1
chr2	152242792	152243450	chr2:152242792-152243450	cluster1
chr5	124029505	124030585	chr5:124029505-124030585	cluster1
chr11	76781910	76782240	chr11:76781910-76782240	cluster1
chr4	123095873	123096384	chr4:123095873-123096384	cluster1
chr5	72610940	72611531	chr5:72610940-72611531	cluster1
chr5	108854231	108855257	chr5:108854231-108855257	cluster1
chrX	6954407	6955445	chrX:6954407-6955445	cluster1
chr20	10358077	10358305	chr20:10358077-10358305	cluster1
chr10	94281576	94282015	chr10:94281576-94282015	cluster1
chr7	135727968	135728698	chr7:135727968-135728698	cluster1
chr12	105304646	105305031	chr12:105304646-105305031	cluster1
chr14	22570209	22570982	chr14:22570209-22570982	cluster1
chr20	48332013	48332637	chr20:48332013-48332637	cluster1
chr7	120926867	120927316	chr7:120926867-120927316	cluster1
chr9	136327418	136327860	chr9:136327418-136327860	cluster1
chr9	90095623	90096109	chr9:90095623-90096109	cluster1
chr2	239881770	239882765	chr2:239881770-239882765	cluster1
chr12	122088494	122088777	chr12:122088494-122088777	cluster1
chr14	94412648	94413319	chr14:94412648-94413319	cluster1
chr3	20323345	20323747	chr3:20323345-20323747	cluster1
chr1	205515741	205516335	chr1:205515741-205516335	cluster1
chr18	24176741	24177282	chr18:24176741-24177282	cluster1
chr4	88822884	88823944	chr4:88822884-88823944	cluster1
chr7	98315557	98316275	chr7:98315557-98316275	cluster1
chr12	10189005	10189379	chr12:10189005-10189379	cluster1
chr4	38213178	38213444	chr4:38213178-38213444	cluster1
chr5	757962	758352	chr5:757962-758352	cluster1
chr9	2411307	2412254	chr9:2411307-2412254	cluster1
chr8	19135564	19136353	chr8:19135564-19136353	cluster1
chr20	19427131	19427460	chr20:19427131-19427460	cluster1
chr19	15378457	15380747	chr19:15378457-15380747	cluster1
chr18	61088712	61089314	chr18:61088712-61089314	cluster1
chr19	49916854	49917331	chr19:49916854-49917331	cluster1
chr9	37639154	37640346	chr9:37639154-37640346	cluster1
chr4	148998754	148999249	chr4:148998754-148999249	cluster1
chr17	75906318	75906853	chr17:75906318-75906853	cluster1
chr13	99565661	99567187	chr13:99565661-99567187	cluster1
chr14	50903638	50904619	chr14:50903638-50904619	cluster1
chr8	20203165	20204305	chr8:20203165-20204305	cluster1
chr18	9449450	9450428	chr18:9449450-9450428	cluster1
chr17	43508544	43509176	chr17:43508544-43509176	cluster1
chr9	100484265	100485051	chr9:100484265-100485051	cluster1
chr12	113203893	113205258	chr12:113203893-113205258	cluster1
chr6	158146072	158146864	chr6:158146072-158146864	cluster1
chr8	30436120	30436778	chr8:30436120-30436778	cluster1
chr8	30253067	30253929	chr8:30253067-30253929	cluster1
chr9	137453328	137454112	chr9:137453328-137454112	cluster1
chr2	25168102	25168967	chr2:25168102-25168967	cluster1
chr1	113147949	113148456	chr1:113147949-113148456	cluster1
chr3	9101278	9101598	chr3:9101278-9101598	cluster1
chr11	69499682	69500428	chr11:69499682-69500428	cluster1
chr15	92894046	92894384	chr15:92894046-92894384	cluster1
chr4	77021432	77022127	chr4:77021432-77022127	cluster1
chr18	70176479	70176828	chr18:70176479-70176828	cluster1
chr4	151117225	151118116	chr4:151117225-151118116	cluster1
chr2	199973730	199974075	chr2:199973730-199974075	cluster1
chr2	3564444	3564892	chr2:3564444-3564892	cluster1
chr5	179261310	179261674	chr5:179261310-179261674	cluster1
chr16	30467306	30468159	chr16:30467306-30468159	cluster1
chr15	28123346	28123806	chr15:28123346-28123806	cluster1
chr6	142088689	142089383	chr6:142088689-142089383	cluster1
chr2	27180492	27181393	chr2:27180492-27181393	cluster1
chr2	179020193	179020522	chr2:179020193-179020522	cluster1
chr4	98996627	98996985	chr4:98996627-98996985	cluster1
chr2	133957745	133958240	chr2:133957745-133958240	cluster1
chr1	116730673	116731308	chr1:116730673-116731308	cluster1
chr6	20335045	20335530	chr6:20335045-20335530	cluster1
chr6	11172366	11173298	chr6:11172366-11173298	cluster1
chr3	120116729	120117291	chr3:120116729-120117291	cluster1
chr22	23424438	23425162	chr22:23424438-23425162	cluster1
chr16	84706552	84707292	chr16:84706552-84707292	cluster1
chr8	102560397	102560943	chr8:102560397-102560943	cluster1
chr4	140884408	140884981	chr4:140884408-140884981	cluster1
chr20	20083802	20084206	chr20:20083802-20084206	cluster1
chr7	121442791	121443106	chr7:121442791-121443106	cluster1
chr6	118323951	118324676	chr6:118323951-118324676	cluster1
chr17	75625909	75626386	chr17:75625909-75626386	cluster1
chr1	21866573	21866989	chr1:21866573-21866989	cluster1
chr1	26789553	26789775	chr1:26789553-26789775	cluster1
chr7	82044561	82044837	chr7:82044561-82044837	cluster1
chr4	39353867	39354973	chr4:39353867-39354973	cluster1
chr6	15251337	15251825	chr6:15251337-15251825	cluster1
chr13	69702972	69703436	chr13:69702972-69703436	cluster1
chr10	72763946	72764780	chr10:72763946-72764780	cluster1
chr7	133737251	133738525	chr7:133737251-133738525	cluster1
chr13	38186244	38186759	chr13:38186244-38186759	cluster1
chr15	64588890	64589790	chr15:64588890-64589790	cluster1
chr8	86088432	86088891	chr8:86088432-86088891	cluster1
chr2	85607427	85608037	chr2:85607427-85608037	cluster1
chr16	30688374	30689077	chr16:30688374-30689077	cluster1
chr1	154178826	154179115	chr1:154178826-154179115	cluster1
chr15	78056145	78056742	chr15:78056145-78056742	cluster1
chr1	156414389	156414808	chr1:156414389-156414808	cluster1
chr7	35787807	35788476	chr7:35787807-35788476	cluster1
chr8	116471765	116472116	chr8:116471765-116472116	cluster1
chr5	18465879	18466590	chr5:18465879-18466590	cluster1
chr12	89016974	89017490	chr12:89016974-89017490	cluster1
chr6	56640253	56640837	chr6:56640253-56640837	cluster1
chr11	752938	753200	chr11:752938-753200	cluster1
chr16	85441121	85441493	chr16:85441121-85441493	cluster1
chr5	78537866	78538178	chr5:78537866-78538178	cluster1
chr6	131182974	131183388	chr6:131182974-131183388	cluster1
chr21	36408224	36409358	chr21:36408224-36409358	cluster1
chr5	42604077	42604653	chr5:42604077-42604653	cluster1
chr19	45736142	45736412	chr19:45736142-45736412	cluster1
chr2	79219434	79219752	chr2:79219434-79219752	cluster1
chr4	112348379	112349096	chr4:112348379-112349096	cluster1
chr10	24647879	24648681	chr10:24647879-24648681	cluster1
chr9	73171766	73172839	chr9:73171766-73172839	cluster1
chr6	139747252	139747534	chr6:139747252-139747534	cluster1
chr2	23487655	23488134	chr2:23487655-23488134	cluster1
chr1	21923680	21924130	chr1:21923680-21924130	cluster1
chr5	40736272	40736625	chr5:40736272-40736625	cluster1
chr1	211326430	211327631	chr1:211326430-211327631	cluster1
chr5	58452252	58453295	chr5:58452252-58453295	cluster1
chr5	34866902	34867962	chr5:34866902-34867962	cluster1
chr5	31951014	31952019	chr5:31951014-31952019	cluster1
chr1	146409408	146410702	chr1:146409408-146410702	cluster1
chr6	42226627	42227996	chr6:42226627-42227996	cluster1
chr5	72920736	72921234	chr5:72920736-72921234	cluster1
chr5	24397396	24398345	chr5:24397396-24398345	cluster1
chr6	75813511	75814311	chr6:75813511-75814311	cluster1
chr20	21714171	21714830	chr20:21714171-21714830	cluster1
chr11	8033036	8033901	chr11:8033036-8033901	cluster1
chr15	34126423	34126839	chr15:34126423-34126839	cluster1
chr14	79407572	79407919	chr14:79407572-79407919	cluster1
chr6	63295661	63296031	chr6:63295661-63296031	cluster1
chr16	50256805	50257362	chr16:50256805-50257362	cluster1
chr2	94207894	94208636	chr2:94207894-94208636	cluster1
chr3	34995516	34996368	chr3:34995516-34996368	cluster1
chr2	109623894	109624601	chr2:109623894-109624601	cluster1
chr9	14314479	14316371	chr9:14314479-14316371	cluster1
chr6	26364579	26365735	chr6:26364579-26365735	cluster1
chr2	11863619	11864332	chr2:11863619-11864332	cluster1
chrX	147848710	147849380	chrX:147848710-147849380	cluster1
chr2	43495703	43496212	chr2:43495703-43496212	cluster1
chr5	141484426	141485520	chr5:141484426-141485520	cluster1
chr6	2959980	2960892	chr6:2959980-2960892	cluster1
chr1	27713564	27713863	chr1:27713564-27713863	cluster1
chr3	151543529	151544046	chr3:151543529-151544046	cluster1
chr5	147578472	147578753	chr5:147578472-147578753	cluster1
chr12	52215581	52216402	chr12:52215581-52216402	cluster1
chr2	202805900	202806722	chr2:202805900-202806722	cluster1
chr19	48590441	48591025	chr19:48590441-48591025	cluster1
chr21	32661878	32662592	chr21:32661878-32662592	cluster1
chr15	34716007	34716800	chr15:34716007-34716800	cluster1
chr12	113030809	113031290	chr12:113030809-113031290	cluster1
chr16	50209620	50210936	chr16:50209620-50210936	cluster1
chr17	79940369	79940720	chr17:79940369-79940720	cluster1
chr3	53938493	53939005	chr3:53938493-53939005	cluster1
chr18	46264070	46264796	chr18:46264070-46264796	cluster1
chr4	95156244	95156646	chr4:95156244-95156646	cluster1
chr5	55601308	55601681	chr5:55601308-55601681	cluster1
chr1	87088945	87089704	chr1:87088945-87089704	cluster1
chr13	75426410	75427294	chr13:75426410-75427294	cluster1
chr10	86611395	86612148	chr10:86611395-86612148	cluster1
chr12	93464092	93465062	chr12:93464092-93465062	cluster1
chr2	231413859	231414573	chr2:231413859-231414573	cluster1
chr7	43511100	43511699	chr7:43511100-43511699	cluster1
chr13	33252126	33252700	chr13:33252126-33252700	cluster1
chr12	88393265	88393764	chr12:88393265-88393764	cluster1
chr9	86801701	86802276	chr9:86801701-86802276	cluster1
chr6	34237513	34237722	chr6:34237513-34237722	cluster1
chr4	172881526	172882182	chr4:172881526-172882182	cluster1
chr8	98382630	98383428	chr8:98382630-98383428	cluster1
chr12	38897822	38898843	chr12:38897822-38898843	cluster1
chr2	231347618	231348745	chr2:231347618-231348745	cluster1
chr1	230869470	230869828	chr1:230869470-230869828	cluster1
chr4	16001054	16001911	chr4:16001054-16001911	cluster1
chr22	43152431	43152929	chr22:43152431-43152929	cluster1
chr13	96993577	96993968	chr13:96993577-96993968	cluster1
chr11	68370126	68371165	chr11:68370126-68371165	cluster1
chr6	137013125	137014210	chr6:137013125-137014210	cluster1
chr1	205003449	205004502	chr1:205003449-205004502	cluster1
chr2	78672825	78673522	chr2:78672825-78673522	cluster1
chr5	38696867	38697420	chr5:38696867-38697420	cluster1
chr13	106824495	106825088	chr13:106824495-106825088	cluster1
chr14	50599806	50600544	chr14:50599806-50600544	cluster1
chr12	54008879	54009111	chr12:54008879-54009111	cluster1
chr6	53679198	53680050	chr6:53679198-53680050	cluster1
chr12	124938578	124938944	chr12:124938578-124938944	cluster1
chr2	156165737	156166122	chr2:156165737-156166122	cluster1
chr15	48604379	48604981	chr15:48604379-48604981	cluster1
chr7	7174359	7174661	chr7:7174359-7174661	cluster1
chr3	58824253	58824551	chr3:58824253-58824551	cluster1
chr10	24475606	24476029	chr10:24475606-24476029	cluster1
chr12	76018678	76019243	chr12:76018678-76019243	cluster1
chr7	92987932	92988593	chr7:92987932-92988593	cluster1
chr19	12872772	12873791	chr19:12872772-12873791	cluster1
chr8	109561677	109561980	chr8:109561677-109561980	cluster1
chr3	36812178	36812859	chr3:36812178-36812859	cluster1
chr4	144174418	144174952	chr4:144174418-144174952	cluster1
chr20	828967	829908	chr20:828967-829908	cluster1
chr10	115355052	115355514	chr10:115355052-115355514	cluster1
chr1	91240521	91241286	chr1:91240521-91241286	cluster1
chr15	50797563	50798505	chr15:50797563-50798505	cluster1
chr3	57003921	57004867	chr3:57003921-57004867	cluster1
chr2	37765981	37766532	chr2:37765981-37766532	cluster1
chr17	50956800	50957444	chr17:50956800-50957444	cluster1
chr10	25533705	25534367	chr10:25533705-25534367	cluster1
chr7	152301448	152301775	chr7:152301448-152301775	cluster1
chrX	10743927	10744481	chrX:10743927-10744481	cluster1
chr18	28177682	28178202	chr18:28177682-28178202	cluster1
chr16	85556744	85557003	chr16:85556744-85557003	cluster1
chr8	23476607	23477138	chr8:23476607-23477138	cluster1
chr2	226600090	226600995	chr2:226600090-226600995	cluster1
chr5	127079938	127080643	chr5:127079938-127080643	cluster1
chr12	61546305	61546752	chr12:61546305-61546752	cluster1
chr8	122244310	122244797	chr8:122244310-122244797	cluster1
chr4	24631809	24632467	chr4:24631809-24632467	cluster1
chr20	60262982	60263368	chr20:60262982-60263368	cluster1
chr8	66712245	66713625	chr8:66712245-66713625	cluster1
chr19	55363080	55364185	chr19:55363080-55364185	cluster1
chr1	87343950	87344782	chr1:87343950-87344782	cluster1
chr1	229108315	229109294	chr1:229108315-229109294	cluster1
chr7	66927192	66928233	chr7:66927192-66928233	cluster1
chr2	99488545	99488935	chr2:99488545-99488935	cluster1
chr8	79799229	79800151	chr8:79799229-79800151	cluster1
chr3	99843281	99843974	chr3:99843281-99843974	cluster1
chr2	240434991	240436491	chr2:240434991-240436491	cluster1
chr14	105326573	105327676	chr14:105326573-105327676	cluster1
chr16	67279048	67279829	chr16:67279048-67279829	cluster1
chr13	113437349	113437969	chr13:113437349-113437969	cluster1
chr3	45929066	45929561	chr3:45929066-45929561	cluster1
chr6	30184305	30185158	chr6:30184305-30185158	cluster1
chr17	82007929	82008162	chr17:82007929-82008162	cluster1
chr17	7403576	7404990	chr17:7403576-7404990	cluster1
chr22	28678892	28680653	chr22:28678892-28680653	cluster1
chr1	27633891	27634575	chr1:27633891-27634575	cluster1
chr6	2943657	2944093	chr6:2943657-2944093	cluster1
chr22	42278165	42278900	chr22:42278165-42278900	cluster1
chr1	8006200	8007056	chr1:8006200-8007056	cluster1
chr6	35687681	35689543	chr6:35687681-35689543	cluster1
chr2	53473296	53473614	chr2:53473296-53473614	cluster1
chr4	120719013	120719309	chr4:120719013-120719309	cluster1
chr8	101041262	101041509	chr8:101041262-101041509	cluster1
chr2	201118209	201119192	chr2:201118209-201119192	cluster1
chr15	84563284	84564022	chr15:84563284-84564022	cluster1
chr6	37649965	37650447	chr6:37649965-37650447	cluster1
chr1	19052217	19053169	chr1:19052217-19053169	cluster1
chr20	34997228	34997900	chr20:34997228-34997900	cluster1
chr7	150341758	150342018	chr7:150341758-150342018	cluster1
chr1	247373693	247374195	chr1:247373693-247374195	cluster1
chr10	71748585	71749529	chr10:71748585-71749529	cluster1
chr4	64057512	64058067	chr4:64057512-64058067	cluster1
chr16	28148135	28148496	chr16:28148135-28148496	cluster1
chr11	11607736	11608233	chr11:11607736-11608233	cluster1
chr11	115989906	115990455	chr11:115989906-115990455	cluster1
chr1	184390975	184391194	chr1:184390975-184391194	cluster1
chr9	72930777	72931169	chr9:72930777-72931169	cluster1
chr15	100612542	100613015	chr15:100612542-100613015	cluster1
chr6	15412671	15413343	chr6:15412671-15413343	cluster1
chr9	27430624	27431128	chr9:27430624-27431128	cluster1
chr19	18995605	18996198	chr19:18995605-18996198	cluster1
chr1	214381301	214381724	chr1:214381301-214381724	cluster1
chr4	24659668	24660052	chr4:24659668-24660052	cluster1
chr3	121989927	121990318	chr3:121989927-121990318	cluster1
chrX	140762078	140762401	chrX:140762078-140762401	cluster1
chr8	60161377	60161783	chr8:60161377-60161783	cluster1
chr5	122704973	122705526	chr5:122704973-122705526	cluster1
chr7	37643876	37644332	chr7:37643876-37644332	cluster1
chr1	173042644	173043556	chr1:173042644-173043556	cluster1
chr9	88218534	88219113	chr9:88218534-88219113	cluster1
chr17	50865203	50865733	chr17:50865203-50865733	cluster1
chr4	1548711	1549367	chr4:1548711-1549367	cluster1
chr11	101442158	101442591	chr11:101442158-101442591	cluster1
chr19	29329446	29329999	chr19:29329446-29329999	cluster1
chr22	45975598	45976530	chr22:45975598-45976530	cluster1
chr5	138482639	138483195	chr5:138482639-138483195	cluster1
chr5	88243975	88244213	chr5:88243975-88244213	cluster1
chr5	42005569	42006080	chr5:42005569-42006080	cluster1
chr7	27235282	27236133	chr7:27235282-27236133	cluster1
chr22	28019851	28020736	chr22:28019851-28020736	cluster1
chr1	72037776	72038092	chr1:72037776-72038092	cluster1
chrX	31670289	31670698	chrX:31670289-31670698	cluster1
chr10	75395158	75395680	chr10:75395158-75395680	cluster1
chr17	8965419	8966175	chr17:8965419-8966175	cluster1
chr5	121630345	121630982	chr5:121630345-121630982	cluster1
chr3	72345290	72345845	chr3:72345290-72345845	cluster1
chr8	116473200	116473815	chr8:116473200-116473815	cluster1
chr10	3886549	3887719	chr10:3886549-3887719	cluster1
chr2	165893523	165894240	chr2:165893523-165894240	cluster1
chr1	235843321	235843740	chr1:235843321-235843740	cluster1
chr2	100246235	100246457	chr2:100246235-100246457	cluster1
chr14	74989010	74989309	chr14:74989010-74989309	cluster1
chr1	226602437	226603073	chr1:226602437-226603073	cluster1
chr3	139562110	139562604	chr3:139562110-139562604	cluster1
chr1	210597612	210598610	chr1:210597612-210598610	cluster1
chr13	97225703	97225929	chr13:97225703-97225929	cluster1
chr3	46923504	46924218	chr3:46923504-46924218	cluster1
chr8	103298366	103299566	chr8:103298366-103299566	cluster1
chr11	128692894	128693448	chr11:128692894-128693448	cluster1
chr13	51731844	51732058	chr13:51731844-51732058	cluster1
chr7	52845264	52845862	chr7:52845264-52845862	cluster1
chr2	218883257	218884211	chr2:218883257-218884211	cluster1
chr3	127158803	127159179	chr3:127158803-127159179	cluster1
chr1	165403933	165404338	chr1:165403933-165404338	cluster1
chr16	12901729	12902178	chr16:12901729-12902178	cluster1
chr8	144148923	144149544	chr8:144148923-144149544	cluster1
chr15	38707848	38708181	chr15:38707848-38708181	cluster1
chr8	102107476	102108727	chr8:102107476-102108727	cluster1
chr17	2524017	2524779	chr17:2524017-2524779	cluster1
chr2	208253711	208255789	chr2:208253711-208255789	cluster1
chr20	326043	326416	chr20:326043-326416	cluster1
chr16	80900206	80901010	chr16:80900206-80901010	cluster1
chr20	913187	913888	chr20:913187-913888	cluster1
chr9	114397518	114399146	chr9:114397518-114399146	cluster1
chr2	44906676	44907657	chr2:44906676-44907657	cluster1
chr2	14831511	14831820	chr2:14831511-14831820	cluster1
chr12	131104517	131105186	chr12:131104517-131105186	cluster1
chr4	117528132	117528827	chr4:117528132-117528827	cluster1
chr1	11241438	11242368	chr1:11241438-11242368	cluster1
chr5	126599862	126601662	chr5:126599862-126601662	cluster1
chr10	120456281	120457505	chr10:120456281-120457505	cluster1
chr6	108105602	108105986	chr6:108105602-108105986	cluster1
chr9	127897118	127897745	chr9:127897118-127897745	cluster1
chr11	36130707	36131145	chr11:36130707-36131145	cluster1
chr14	96508927	96509241	chr14:96508927-96509241	cluster1
chr5	132592350	132593057	chr5:132592350-132593057	cluster1
chr2	112791661	112792242	chr2:112791661-112792242	cluster1
chr8	134791104	134791457	chr8:134791104-134791457	cluster1
chr18	61581657	61582551	chr18:61581657-61582551	cluster1
chr19	811642	811902	chr19:811642-811902	cluster1
chr7	34035852	34037494	chr7:34035852-34037494	cluster1
chr12	33605829	33606127	chr12:33605829-33606127	cluster1
chr9	132812281	132812777	chr9:132812281-132812777	cluster1
chr4	986834	987657	chr4:986834-987657	cluster1
chr11	64566357	64567141	chr11:64566357-64567141	cluster1
chr22	17872416	17873340	chr22:17872416-17873340	cluster1
chr17	19494893	19495858	chr17:19494893-19495858	cluster1
chr11	78311685	78312437	chr11:78311685-78312437	cluster1
chr2	20381292	20382064	chr2:20381292-20382064	cluster1
chr14	32743694	32744233	chr14:32743694-32744233	cluster1
chr3	49218575	49218999	chr3:49218575-49218999	cluster1
chr15	77020973	77021328	chr15:77020973-77021328	cluster1
chr20	46702743	46703158	chr20:46702743-46703158	cluster1
chr10	71878202	71879108	chr10:71878202-71879108	cluster1
chr19	51460481	51461025	chr19:51460481-51461025	cluster1
chr4	13368262	13368702	chr4:13368262-13368702	cluster1
chr11	122676274	122677647	chr11:122676274-122677647	cluster1
chr4	110153677	110154297	chr4:110153677-110154297	cluster1
chrY	7094124	7094856	chrY:7094124-7094856	cluster1
chr8	19414953	19415702	chr8:19414953-19415702	cluster1
chr9	91948532	91949124	chr9:91948532-91949124	cluster1
chr19	45551791	45552431	chr19:45551791-45552431	cluster1
chr9	439638	440233	chr9:439638-440233	cluster1
chr9	72892019	72892599	chr9:72892019-72892599	cluster1
chr15	39953395	39953871	chr15:39953395-39953871	cluster1
chr5	128565264	128567024	chr5:128565264-128567024	cluster1
chr4	185710135	185710522	chr4:185710135-185710522	cluster1
chr1	115193524	115195207	chr1:115193524-115195207	cluster1
chr2	101205100	101206103	chr2:101205100-101206103	cluster1
chr1	1559118	1559414	chr1:1559118-1559414	cluster1
chr10	97222249	97223005	chr10:97222249-97223005	cluster1
chr5	163738035	163739127	chr5:163738035-163739127	cluster1
chr7	42941097	42941747	chr7:42941097-42941747	cluster1
chr6	118283706	118284157	chr6:118283706-118284157	cluster1
chr4	84890149	84890746	chr4:84890149-84890746	cluster1
chr10	70478298	70479127	chr10:70478298-70479127	cluster1
chr21	45308865	45309555	chr21:45308865-45309555	cluster1
chr6	21935451	21936306	chr6:21935451-21936306	cluster1
chr7	155260983	155261953	chr7:155260983-155261953	cluster1
chr19	49786028	49786827	chr19:49786028-49786827	cluster1
chr6	152232650	152233504	chr6:152232650-152233504	cluster1
chr3	47757588	47758035	chr3:47757588-47758035	cluster1
chr3	172142049	172142884	chr3:172142049-172142884	cluster1
chr12	42756822	42757469	chr12:42756822-42757469	cluster1
chr10	25700875	25701304	chr10:25700875-25701304	cluster1
chr10	14176413	14176706	chr10:14176413-14176706	cluster1
chr9	133570280	133570730	chr9:133570280-133570730	cluster1
chr8	1823460	1824189	chr8:1823460-1824189	cluster1
chr3	79056271	79057292	chr3:79056271-79057292	cluster1
chr8	73504468	73504788	chr8:73504468-73504788	cluster1
chrX	55057457	55058005	chrX:55057457-55058005	cluster1
chr3	187132676	187133219	chr3:187132676-187133219	cluster1
chr1	113534773	113535206	chr1:113534773-113535206	cluster1
chr1	68276034	68277047	chr1:68276034-68277047	cluster1
chr15	96049475	96050401	chr15:96049475-96050401	cluster1
chr12	104541736	104542030	chr12:104541736-104542030	cluster1
chr5	25190437	25191038	chr5:25190437-25191038	cluster1
chr6	144338616	144338820	chr6:144338616-144338820	cluster1
chr1	206003149	206003880	chr1:206003149-206003880	cluster1
chrX	69538082	69538943	chrX:69538082-69538943	cluster1
chrX	9464773	9465379	chrX:9464773-9465379	cluster1
chr10	72015901	72016134	chr10:72015901-72016134	cluster1
chr5	69293778	69294572	chr5:69293778-69294572	cluster1
chr2	28317234	28318707	chr2:28317234-28318707	cluster1
chr10	81179850	81180156	chr10:81179850-81180156	cluster1
chr12	117119558	117120262	chr12:117119558-117120262	cluster1
chr4	162958965	162959450	chr4:162958965-162959450	cluster1
chrX	14528685	14529160	chrX:14528685-14529160	cluster1
chr9	109110009	109110730	chr9:109110009-109110730	cluster1
chr13	25796093	25796901	chr13:25796093-25796901	cluster1
chr1	167666418	167666783	chr1:167666418-167666783	cluster1
chr2	241563972	241564490	chr2:241563972-241564490	cluster1
chr11	128776323	128777427	chr11:128776323-128777427	cluster1
chr19	12867362	12868044	chr19:12867362-12868044	cluster1
chr1	112793687	112794957	chr1:112793687-112794957	cluster1
chr22	22883933	22884354	chr22:22883933-22884354	cluster1
chr2	232292458	232293164	chr2:232292458-232293164	cluster1
chr8	16764361	16764727	chr8:16764361-16764727	cluster1
chr4	69896592	69896858	chr4:69896592-69896858	cluster1
chr20	45976270	45976517	chr20:45976270-45976517	cluster1
chr20	19713792	19715232	chr20:19713792-19715232	cluster1
chr6	21219805	21221131	chr6:21219805-21221131	cluster1
chr13	24494971	24496207	chr13:24494971-24496207	cluster1
chr7	101097616	101097852	chr7:101097616-101097852	cluster1
chr18	50662190	50662538	chr18:50662190-50662538	cluster1
chr16	71834103	71834748	chr16:71834103-71834748	cluster1
chr16	56603609	56603970	chr16:56603609-56603970	cluster1
chr1	226364304	226364807	chr1:226364304-226364807	cluster1
chr9	100739611	100740319	chr9:100739611-100740319	cluster1
chr5	59122238	59123223	chr5:59122238-59123223	cluster1
chr10	79239904	79240596	chr10:79239904-79240596	cluster1
chr22	17528792	17529777	chr22:17528792-17529777	cluster1
chr14	89695739	89696301	chr14:89695739-89696301	cluster1
chr14	71586058	71586760	chr14:71586058-71586760	cluster1
chr8	127736976	127737184	chr8:127736976-127737184	cluster1
chr1	178345225	178345713	chr1:178345225-178345713	cluster1
chr7	30226503	30227213	chr7:30226503-30227213	cluster1
chr15	28126082	28126412	chr15:28126082-28126412	cluster1
chr1	63316759	63317886	chr1:63316759-63317886	cluster1
chr20	32456826	32457826	chr20:32456826-32457826	cluster1
chr1	182314613	182315057	chr1:182314613-182315057	cluster1
chr4	22484254	22484929	chr4:22484254-22484929	cluster1
chr3	81490331	81491384	chr3:81490331-81491384	cluster1
chr17	68580317	68580582	chr17:68580317-68580582	cluster1
chr11	90391763	90392219	chr11:90391763-90392219	cluster1
chr5	1140201	1140679	chr5:1140201-1140679	cluster1
chr9	105413346	105413884	chr9:105413346-105413884	cluster1
chr1	112937427	112938139	chr1:112937427-112938139	cluster1
chr8	117474353	117474651	chr8:117474353-117474651	cluster1
chr9	87934526	87934921	chr9:87934526-87934921	cluster1
chr7	74453473	74454122	chr7:74453473-74454122	cluster1
chr7	23481431	23481834	chr7:23481431-23481834	cluster1
chr18	74283664	74283953	chr18:74283664-74283953	cluster1
chr8	102411201	102411598	chr8:102411201-102411598	cluster1
chr9	133726354	133726870	chr9:133726354-133726870	cluster1
chr1	233025148	233026002	chr1:233025148-233026002	cluster1
chr2	181077186	181077484	chr2:181077186-181077484	cluster1
chr8	23427158	23428094	chr8:23427158-23428094	cluster1
chr2	200481397	200481808	chr2:200481397-200481808	cluster1
chr20	21395671	21396509	chr20:21395671-21396509	cluster1
chr10	29470301	29470748	chr10:29470301-29470748	cluster1
chr8	1840884	1841415	chr8:1840884-1841415	cluster1
chr15	74297347	74297782	chr15:74297347-74297782	cluster1
chr1	223760921	223761909	chr1:223760921-223761909	cluster1
chr8	66623149	66623515	chr8:66623149-66623515	cluster1
chr6	44664623	44665154	chr6:44664623-44665154	cluster1
chr2	204545937	204546250	chr2:204545937-204546250	cluster1
chr1	30847339	30847805	chr1:30847339-30847805	cluster1
chr3	9755080	9755715	chr3:9755080-9755715	cluster1
chr20	45945145	45945359	chr20:45945145-45945359	cluster1
chr16	89599455	89599907	chr16:89599455-89599907	cluster1
chr10	3399596	3400315	chr10:3399596-3400315	cluster1
chr20	5744518	5745279	chr20:5744518-5745279	cluster1
chr7	151332198	151332691	chr7:151332198-151332691	cluster1
chr10	112810609	112811350	chr10:112810609-112811350	cluster1
chr9	111904005	111905378	chr9:111904005-111905378	cluster1
chr1	8483128	8483498	chr1:8483128-8483498	cluster1
chr16	85898463	85899421	chr16:85898463-85899421	cluster1
chr5	35963182	35963905	chr5:35963182-35963905	cluster1
chr4	6623231	6623541	chr4:6623231-6623541	cluster1
chr6	168368133	168368697	chr6:168368133-168368697	cluster1
chr9	109525470	109525763	chr9:109525470-109525763	cluster1
chr17	22266225	22266971	chr17:22266225-22266971	cluster1
chr14	75452596	75453849	chr14:75452596-75453849	cluster1
chr8	20289703	20290341	chr8:20289703-20290341	cluster1
chr7	78837976	78838416	chr7:78837976-78838416	cluster1
chr6	82558249	82558990	chr6:82558249-82558990	cluster1
chr17	19915625	19916201	chr17:19915625-19916201	cluster1
chr3	46110725	46111560	chr3:46110725-46111560	cluster1
chr8	47523036	47523898	chr8:47523036-47523898	cluster1
chr12	64595811	64596737	chr12:64595811-64596737	cluster1
chr1	247108503	247108710	chr1:247108503-247108710	cluster1
chr12	25194764	25196139	chr12:25194764-25196139	cluster1
chr7	34759255	34759914	chr7:34759255-34759914	cluster1
chr18	3498955	3499617	chr18:3498955-3499617	cluster1
chr12	14900506	14900889	chr12:14900506-14900889	cluster1
chr3	75393330	75393786	chr3:75393330-75393786	cluster1
chr17	15171472	15171875	chr17:15171472-15171875	cluster1
chr17	65394656	65395137	chr17:65394656-65395137	cluster1
chr17	73156040	73156919	chr17:73156040-73156919	cluster1
chr7	2870624	2871121	chr7:2870624-2871121	cluster1
chrX	53701030	53701607	chrX:53701030-53701607	cluster1
chr13	61880871	61881275	chr13:61880871-61881275	cluster1
chr5	133869185	133869713	chr5:133869185-133869713	cluster1
chr3	98690519	98691798	chr3:98690519-98691798	cluster1
chr5	65867807	65868197	chr5:65867807-65868197	cluster1
chr1	24416529	24416732	chr1:24416529-24416732	cluster1
chr8	130394584	130395265	chr8:130394584-130395265	cluster1
chr1	224700953	224701439	chr1:224700953-224701439	cluster1
chr11	112249720	112250717	chr11:112249720-112250717	cluster1
chr5	97192611	97193764	chr5:97192611-97193764	cluster1
chr16	17470450	17470876	chr16:17470450-17470876	cluster1
chr3	130095633	130096397	chr3:130095633-130096397	cluster1
chr13	62358121	62358476	chr13:62358121-62358476	cluster1
chr3	38655728	38656098	chr3:38655728-38656098	cluster1
chr3	12345648	12346333	chr3:12345648-12346333	cluster1
chr1	107430514	107431097	chr1:107430514-107431097	cluster1
chrX	93422712	93423073	chrX:93422712-93423073	cluster1
chr11	63901672	63901987	chr11:63901672-63901987	cluster1
chr10	124110933	124111251	chr10:124110933-124111251	cluster1
chr8	72134299	72134826	chr8:72134299-72134826	cluster1
chr2	86298512	86299215	chr2:86298512-86299215	cluster1
chr7	35971195	35971937	chr7:35971195-35971937	cluster1
chr17	31091297	31091543	chr17:31091297-31091543	cluster1
chr5	149412744	149413389	chr5:149412744-149413389	cluster1
chr1	35637377	35637675	chr1:35637377-35637675	cluster1
chr1	183029558	183030437	chr1:183029558-183030437	cluster1
chr4	5710640	5711959	chr4:5710640-5711959	cluster1
chr1	116934853	116935375	chr1:116934853-116935375	cluster1
chr12	131833879	131834105	chr12:131833879-131834105	cluster1
chr1	60929657	60929905	chr1:60929657-60929905	cluster1
chr7	29204574	29205306	chr7:29204574-29205306	cluster1
chr11	70260911	70261634	chr11:70260911-70261634	cluster1
chr15	43872431	43872751	chr15:43872431-43872751	cluster1
chr17	73738696	73739641	chr17:73738696-73739641	cluster1
chr19	7425956	7426913	chr19:7425956-7426913	cluster1
chr2	207769467	207770530	chr2:207769467-207770530	cluster1
chr4	123418263	123418934	chr4:123418263-123418934	cluster1
chr1	44238118	44238766	chr1:44238118-44238766	cluster1
chr3	172596070	172596441	chr3:172596070-172596441	cluster1
chrX	53280979	53282035	chrX:53280979-53282035	cluster1
chr10	63977325	63977693	chr10:63977325-63977693	cluster1
chr1	52179068	52179627	chr1:52179068-52179627	cluster1
chr3	29283629	29283994	chr3:29283629-29283994	cluster1
chr5	178994496	178994959	chr5:178994496-178994959	cluster1
chr9	77764945	77765203	chr9:77764945-77765203	cluster1
chr3	47594675	47595244	chr3:47594675-47595244	cluster1
chr14	21098090	21098973	chr14:21098090-21098973	cluster1
chr17	31448401	31448963	chr17:31448401-31448963	cluster1
chr7	111749910	111750765	chr7:111749910-111750765	cluster1
chr13	28536608	28537591	chr13:28536608-28537591	cluster1
chr22	31630198	31631337	chr22:31630198-31631337	cluster1
chr9	16191829	16192570	chr9:16191829-16192570	cluster1
chr4	244506	244980	chr4:244506-244980	cluster1
chr2	149329831	149330944	chr2:149329831-149330944	cluster1
chr2	39728876	39729404	chr2:39728876-39729404	cluster1
chr19	45526198	45526491	chr19:45526198-45526491	cluster1
chr7	20329576	20332410	chr7:20329576-20332410	cluster1
chr4	70559282	70559590	chr4:70559282-70559590	cluster1
chr11	97455057	97455337	chr11:97455057-97455337	cluster1
chr14	57486816	57487091	chr14:57486816-57487091	cluster1
chr1	146386937	146387891	chr1:146386937-146387891	cluster1
chr18	6920054	6922133	chr18:6920054-6922133	cluster1
chr10	86203509	86203934	chr10:86203509-86203934	cluster1
chr1	161137639	161138289	chr1:161137639-161138289	cluster1
chr14	56119090	56119638	chr14:56119090-56119638	cluster1
chr10	77197259	77198017	chr10:77197259-77198017	cluster1
chr1	205258843	205259184	chr1:205258843-205259184	cluster1
chr14	65832931	65833371	chr14:65832931-65833371	cluster1
chr6	129920130	129920887	chr6:129920130-129920887	cluster1
chr8	119680849	119681553	chr8:119680849-119681553	cluster1
chr7	15015832	15016425	chr7:15015832-15016425	cluster1
chr2	205670296	205671251	chr2:205670296-205671251	cluster1
chr14	103115114	103115466	chr14:103115114-103115466	cluster1
chr3	112814310	112814604	chr3:112814310-112814604	cluster1
chr11	23540037	23540559	chr11:23540037-23540559	cluster1
chr6	170176482	170177741	chr6:170176482-170177741	cluster1
chr12	49828104	49828985	chr12:49828104-49828985	cluster1
chr16	4085345	4086100	chr16:4085345-4086100	cluster1
chr3	44952558	44953159	chr3:44952558-44953159	cluster1
chr7	23501628	23502028	chr7:23501628-23502028	cluster1
chr21	31908005	31909464	chr21:31908005-31909464	cluster1
chr3	126573221	126574090	chr3:126573221-126574090	cluster1
chr2	207791552	207792456	chr2:207791552-207792456	cluster1
chr4	110396948	110397392	chr4:110396948-110397392	cluster1
chr14	100237602	100237822	chr14:100237602-100237822	cluster1
chr1	227941757	227942116	chr1:227941757-227942116	cluster1
chr8	104325458	104326360	chr8:104325458-104326360	cluster1
chr16	89837316	89838343	chr16:89837316-89838343	cluster1
chrX	9143867	9144319	chrX:9143867-9144319	cluster1
chrX	39605028	39605589	chrX:39605028-39605589	cluster1
chr12	94669664	94670995	chr12:94669664-94670995	cluster1
chr20	38625882	38626273	chr20:38625882-38626273	cluster1
chr13	20526737	20526992	chr13:20526737-20526992	cluster1
chr2	181457090	181457626	chr2:181457090-181457626	cluster1
chr1	206556890	206557713	chr1:206556890-206557713	cluster1
chr6	16316513	16317112	chr6:16316513-16317112	cluster1
chr5	151002252	151002606	chr5:151002252-151002606	cluster1
chr5	124645961	124646846	chr5:124645961-124646846	cluster1
chr14	104665360	104666369	chr14:104665360-104666369	cluster1
chr20	32357391	32358708	chr20:32357391-32358708	cluster1
chr13	26050577	26051037	chr13:26050577-26051037	cluster1
chr4	144338438	144339845	chr4:144338438-144339845	cluster1
chr18	58231829	58232328	chr18:58231829-58232328	cluster1
chr8	20223515	20224253	chr8:20223515-20224253	cluster1
chr3	141967568	141968216	chr3:141967568-141968216	cluster1
chr1	54407552	54408220	chr1:54407552-54408220	cluster1
chr2	31886723	31887263	chr2:31886723-31887263	cluster1
chr2	172884285	172884728	chr2:172884285-172884728	cluster1
chr5	10352912	10354635	chr5:10352912-10354635	cluster1
chr19	38276956	38278430	chr19:38276956-38278430	cluster1
chr3	76203400	76204026	chr3:76203400-76204026	cluster1
chr9	125268475	125268727	chr9:125268475-125268727	cluster1
chr4	99293228	99293977	chr4:99293228-99293977	cluster1
chr1	240576065	240576597	chr1:240576065-240576597	cluster1
chr5	143051327	143052129	chr5:143051327-143052129	cluster1
chr7	121433860	121434159	chr7:121433860-121434159	cluster1
chr17	1447131	1447820	chr17:1447131-1447820	cluster1
chr14	68502890	68504298	chr14:68502890-68504298	cluster1
chr15	76429194	76429662	chr15:76429194-76429662	cluster1
chr1	65998757	65999544	chr1:65998757-65999544	cluster1
chr1	231690644	231691173	chr1:231690644-231691173	cluster1
chr3	123413425	123413655	chr3:123413425-123413655	cluster1
chr12	6328054	6328835	chr12:6328054-6328835	cluster1
chr8	67231382	67232105	chr8:67231382-67232105	cluster1
chrX	26918638	26918954	chrX:26918638-26918954	cluster1
chr12	103503723	103504385	chr12:103503723-103504385	cluster1
chr19	38685839	38686796	chr19:38685839-38686796	cluster1
chr4	105135282	105136640	chr4:105135282-105136640	cluster1
chr3	126472756	126473069	chr3:126472756-126473069	cluster1
chr17	75910756	75911002	chr17:75910756-75911002	cluster1
chr3	196048292	196048944	chr3:196048292-196048944	cluster1
chr12	105200164	105200651	chr12:105200164-105200651	cluster1
chr9	34376727	34377645	chr9:34376727-34377645	cluster1
chr12	131828219	131828641	chr12:131828219-131828641	cluster1
chr1	27831570	27831939	chr1:27831570-27831939	cluster1
chr17	9522130	9522455	chr17:9522130-9522455	cluster1
chr1	40125275	40125827	chr1:40125275-40125827	cluster1
chr5	134043271	134043549	chr5:134043271-134043549	cluster1
chr9	113577578	113577968	chr9:113577578-113577968	cluster1
chr9	90970594	90971030	chr9:90970594-90971030	cluster1
chr1	204301160	204302216	chr1:204301160-204302216	cluster1
chr1	89832224	89833066	chr1:89832224-89833066	cluster1
chr4	3480385	3481050	chr4:3480385-3481050	cluster1
chr14	96264880	96265198	chr14:96264880-96265198	cluster1
chr2	84865184	84865523	chr2:84865184-84865523	cluster1
chr4	143352834	143353313	chr4:143352834-143353313	cluster1
chrX	104113254	104113628	chrX:104113254-104113628	cluster1
chrX	97250149	97250714	chrX:97250149-97250714	cluster1
chr13	73018311	73018870	chr13:73018311-73018870	cluster1
chr1	183262697	183264292	chr1:183262697-183264292	cluster1
chr10	100656408	100657051	chr10:100656408-100657051	cluster1
chr2	234968952	234969714	chr2:234968952-234969714	cluster1
chr2	45014085	45014390	chr2:45014085-45014390	cluster1
chr4	151644666	151644948	chr4:151644666-151644948	cluster1
chr6	143745025	143745248	chr6:143745025-143745248	cluster1
chr13	113337528	113338076	chr13:113337528-113338076	cluster1
chr4	138995937	138996426	chr4:138995937-138996426	cluster1
chr20	58841310	58842224	chr20:58841310-58842224	cluster1
chr16	77037525	77038557	chr16:77037525-77038557	cluster1
chr14	61619898	61620608	chr14:61619898-61620608	cluster1
chr6	34145128	34145685	chr6:34145128-34145685	cluster1
chr1	103333002	103334102	chr1:103333002-103334102	cluster1
chr5	109994142	109994478	chr5:109994142-109994478	cluster1
chr13	73061949	73062160	chr13:73061949-73062160	cluster1
chr15	77821509	77821808	chr15:77821509-77821808	cluster1
chr4	100743742	100744273	chr4:100743742-100744273	cluster1
chr4	25372431	25372969	chr4:25372431-25372969	cluster1
chr2	134976857	134977560	chr2:134976857-134977560	cluster1
chr21	31952628	31953412	chr21:31952628-31953412	cluster1
chr11	73164622	73164846	chr11:73164622-73164846	cluster1
chr6	146819635	146819918	chr6:146819635-146819918	cluster1
chr19	56821159	56821727	chr19:56821159-56821727	cluster1
chr2	169112339	169113178	chr2:169112339-169113178	cluster1
chr10	78924039	78924597	chr10:78924039-78924597	cluster1
chr11	20027046	20027652	chr11:20027046-20027652	cluster1
chr5	59193908	59194431	chr5:59193908-59194431	cluster1
chr16	88905574	88906110	chr16:88905574-88906110	cluster1
chr21	37536787	37537380	chr21:37536787-37537380	cluster1
chr7	141007428	141008220	chr7:141007428-141008220	cluster1
chr5	73448465	73449101	chr5:73448465-73449101	cluster1
chr3	12185348	12185621	chr3:12185348-12185621	cluster1
chr5	59158672	59159233	chr5:59158672-59159233	cluster1
chr5	38649324	38649662	chr5:38649324-38649662	cluster1
chr5	79367666	79368032	chr5:79367666-79368032	cluster1
chr8	130802476	130803002	chr8:130802476-130803002	cluster1
chr8	18798884	18799220	chr8:18798884-18799220	cluster1
chr2	43443179	43444002	chr2:43443179-43444002	cluster1
chr8	83040729	83041273	chr8:83040729-83041273	cluster1
chr15	44287682	44289453	chr15:44287682-44289453	cluster1
chr17	76839558	76840432	chr17:76839558-76840432	cluster1
chr19	8552626	8553378	chr19:8552626-8553378	cluster1
chr6	157721651	157722024	chr6:157721651-157722024	cluster1
chr8	33421197	33421477	chr8:33421197-33421477	cluster1
chr17	76153671	76154075	chr17:76153671-76154075	cluster1
chr2	190946965	190948205	chr2:190946965-190948205	cluster1
chr5	59034450	59034814	chr5:59034450-59034814	cluster1
chr22	39343369	39344394	chr22:39343369-39344394	cluster1
chr3	33277112	33277937	chr3:33277112-33277937	cluster1
chr1	213399117	213400372	chr1:213399117-213400372	cluster1
chr2	235501448	235501687	chr2:235501448-235501687	cluster1
chr4	1708634	1709808	chr4:1708634-1709808	cluster1
chr12	630612	632706	chr12:630612-632706	cluster1
chr2	178438339	178439113	chr2:178438339-178439113	cluster1
chr9	15079886	15080725	chr9:15079886-15080725	cluster1
chr7	80630566	80631327	chr7:80630566-80631327	cluster1
chr6	29653502	29653766	chr6:29653502-29653766	cluster1
chr17	37047486	37048005	chr17:37047486-37048005	cluster1
chr11	11231131	11231461	chr11:11231131-11231461	cluster1
chr1	246805102	246805671	chr1:246805102-246805671	cluster1
chr19	39236600	39236981	chr19:39236600-39236981	cluster1
chr4	80471718	80472163	chr4:80471718-80472163	cluster1
chr2	165070019	165070526	chr2:165070019-165070526	cluster1
chr14	45756241	45756865	chr14:45756241-45756865	cluster1
chr17	43328152	43328407	chr17:43328152-43328407	cluster1
chr11	73439063	73439787	chr11:73439063-73439787	cluster1
chr19	48436186	48438363	chr19:48436186-48438363	cluster1
chr1	18901932	18903680	chr1:18901932-18903680	cluster1
chr8	74996647	74996962	chr8:74996647-74996962	cluster1
chr1	167904640	167904966	chr1:167904640-167904966	cluster1
chr5	121708887	121709163	chr5:121708887-121709163	cluster1
chr19	45376156	45377114	chr19:45376156-45377114	cluster1
chr13	33440993	33441347	chr13:33440993-33441347	cluster1
chr16	87062604	87063027	chr16:87062604-87063027	cluster1
chr2	236618365	236618764	chr2:236618365-236618764	cluster1
chr22	39230207	39231087	chr22:39230207-39231087	cluster1
chr6	139879873	139880572	chr6:139879873-139880572	cluster1
chr12	92973192	92974677	chr12:92973192-92974677	cluster1
chrX	69387439	69388072	chrX:69387439-69388072	cluster1
chr9	5608620	5609280	chr9:5608620-5609280	cluster1
chr12	11779320	11779728	chr12:11779320-11779728	cluster1
chr5	170632409	170633963	chr5:170632409-170633963	cluster1
chr16	88437376	88437892	chr16:88437376-88437892	cluster1
chr21	26843451	26843914	chr21:26843451-26843914	cluster1
chr4	88324400	88324732	chr4:88324400-88324732	cluster1
chr9	112022199	112022732	chr9:112022199-112022732	cluster1
chr11	86207485	86208222	chr11:86207485-86208222	cluster1
chr9	21696466	21696965	chr9:21696466-21696965	cluster1
chr8	23421906	23422693	chr8:23421906-23422693	cluster1
chr1	62317896	62319837	chr1:62317896-62319837	cluster1
chr1	168439548	168440231	chr1:168439548-168440231	cluster1
chrX	31038896	31039242	chrX:31038896-31039242	cluster1
chr22	50515863	50516511	chr22:50515863-50516511	cluster1
chr7	140002140	140002669	chr7:140002140-140002669	cluster1
chr19	14148149	14148468	chr19:14148149-14148468	cluster1
chr6	34465606	34466254	chr6:34465606-34466254	cluster1
chr1	94961603	94962154	chr1:94961603-94962154	cluster1
chr1	25667866	25668409	chr1:25667866-25668409	cluster1
chr2	1886450	1886725	chr2:1886450-1886725	cluster1
chr7	144391625	144392310	chr7:144391625-144392310	cluster1
chr2	171703689	171703947	chr2:171703689-171703947	cluster1
chr7	80681339	80681631	chr7:80681339-80681631	cluster1
chr21	32790563	32791171	chr21:32790563-32791171	cluster1
chr20	45014584	45015539	chr20:45014584-45015539	cluster1
chr8	100540771	100541633	chr8:100540771-100541633	cluster1
chrX	19513430	19514091	chrX:19513430-19514091	cluster1
chr22	27930296	27930974	chr22:27930296-27930974	cluster1
chr1	238119117	238119584	chr1:238119117-238119584	cluster1
chr11	123156617	123157429	chr11:123156617-123157429	cluster1
chr1	178271534	178271928	chr1:178271534-178271928	cluster1
chr18	46273726	46274678	chr18:46273726-46274678	cluster1
chr1	51473706	51474424	chr1:51473706-51474424	cluster1
chr18	34729169	34729621	chr18:34729169-34729621	cluster1
chr1	91406868	91407092	chr1:91406868-91407092	cluster1
chr10	77915794	77916039	chr10:77915794-77916039	cluster1
chr11	17314182	17314542	chr11:17314182-17314542	cluster1
chr7	85055888	85056363	chr7:85055888-85056363	cluster1
chr12	92133107	92133479	chr12:92133107-92133479	cluster1
chr22	37570435	37570689	chr22:37570435-37570689	cluster1
chr1	3542047	3542349	chr1:3542047-3542349	cluster1
chr18	14696737	14696994	chr18:14696737-14696994	cluster1
chr7	55212700	55213415	chr7:55212700-55213415	cluster1
chr8	143874233	143874679	chr8:143874233-143874679	cluster1
chr3	42214047	42214757	chr3:42214047-42214757	cluster1
chr22	22553490	22554020	chr22:22553490-22554020	cluster1
chr18	63979390	63979818	chr18:63979390-63979818	cluster1
chr4	137468655	137469474	chr4:137468655-137469474	cluster1
chr4	47704765	47705197	chr4:47704765-47705197	cluster1
chr7	114921669	114923594	chr7:114921669-114923594	cluster1
chr3	188270194	188270876	chr3:188270194-188270876	cluster1
chr13	97800333	97800800	chr13:97800333-97800800	cluster1
chr11	118987349	118989369	chr11:118987349-118989369	cluster1
chr12	14892692	14893068	chr12:14892692-14893068	cluster1
chr15	63244846	63245288	chr15:63244846-63245288	cluster1
chr12	123305169	123305705	chr12:123305169-123305705	cluster1
chr19	57888321	57889468	chr19:57888321-57889468	cluster1
chr3	53633042	53633695	chr3:53633042-53633695	cluster1
chr15	51802538	51803035	chr15:51802538-51803035	cluster1
chr3	107846078	107846758	chr3:107846078-107846758	cluster1
chr3	29280470	29281162	chr3:29280470-29281162	cluster1
chr10	60175388	60175863	chr10:60175388-60175863	cluster1
chr11	119903138	119903353	chr11:119903138-119903353	cluster1
chrX	106862844	106863588	chrX:106862844-106863588	cluster1
chr3	133428134	133428977	chr3:133428134-133428977	cluster1
chr19	38361393	38362861	chr19:38361393-38362861	cluster1
chr9	109012062	109014116	chr9:109012062-109014116	cluster1
chr1	216626284	216627017	chr1:216626284-216627017	cluster1
chr6	151040775	151041419	chr6:151040775-151041419	cluster1
chr1	192657317	192658017	chr1:192657317-192658017	cluster1
chr2	206800485	206800849	chr2:206800485-206800849	cluster1
chr9	92946950	92947829	chr9:92946950-92947829	cluster1
chr5	36631797	36632457	chr5:36631797-36632457	cluster1
chr18	27585325	27586157	chr18:27585325-27586157	cluster1
chr2	36441152	36441606	chr2:36441152-36441606	cluster1
chr4	146145006	146145384	chr4:146145006-146145384	cluster1
chr4	99681735	99682407	chr4:99681735-99682407	cluster1
chrX	8189881	8190105	chrX:8189881-8190105	cluster1
chr19	21101591	21102152	chr19:21101591-21102152	cluster1
chr20	12928837	12929265	chr20:12928837-12929265	cluster1
chr3	50370612	50370881	chr3:50370612-50370881	cluster1
chr8	127852117	127852455	chr8:127852117-127852455	cluster1
chr15	31396910	31399299	chr15:31396910-31399299	cluster1
chr12	106238004	106238631	chr12:106238004-106238631	cluster1
chr16	87471458	87472016	chr16:87471458-87472016	cluster1
chr12	49491315	49492565	chr12:49491315-49492565	cluster1
chr19	13099441	13099805	chr19:13099441-13099805	cluster1
chr6	168091219	168091495	chr6:168091219-168091495	cluster1
chr2	9232920	9233450	chr2:9232920-9233450	cluster1
chr13	43786578	43787009	chr13:43786578-43787009	cluster1
chr15	81706677	81707091	chr15:81706677-81707091	cluster1
chr1	93471285	93471714	chr1:93471285-93471714	cluster1
chr20	31879199	31880632	chr20:31879199-31880632	cluster1
chr15	56464718	56465664	chr15:56464718-56465664	cluster1
chr7	138978686	138979162	chr7:138978686-138979162	cluster1
chr19	48844490	48844891	chr19:48844490-48844891	cluster1
chr7	152726518	152727589	chr7:152726518-152727589	cluster1
chr5	36155999	36157068	chr5:36155999-36157068	cluster1
chr10	99524296	99524569	chr10:99524296-99524569	cluster1
chr20	34754110	34754520	chr20:34754110-34754520	cluster1
chr2	33525579	33526005	chr2:33525579-33526005	cluster1
chr12	3131083	3131827	chr12:3131083-3131827	cluster1
chr3	12182477	12183759	chr3:12182477-12183759	cluster1
chr14	90273700	90274441	chr14:90273700-90274441	cluster1
chr1	101235587	101237098	chr1:101235587-101237098	cluster1
chr1	67148322	67149523	chr1:67148322-67149523	cluster1
chr10	77837785	77837986	chr10:77837785-77837986	cluster1
chr20	17226432	17227133	chr20:17226432-17227133	cluster1
chr6	137157520	137158484	chr6:137157520-137158484	cluster1
chr13	113458259	113458629	chr13:113458259-113458629	cluster1
chr1	145960450	145960987	chr1:145960450-145960987	cluster1
chr3	194056552	194057344	chr3:194056552-194057344	cluster1
chr10	84525086	84525442	chr10:84525086-84525442	cluster1
chr3	50183162	50183503	chr3:50183162-50183503	cluster1
chr7	96910488	96911076	chr7:96910488-96911076	cluster1
chrX	123924098	123924699	chrX:123924098-123924699	cluster1
chr7	41122030	41123536	chr7:41122030-41123536	cluster1
chr8	134496385	134496619	chr8:134496385-134496619	cluster1
chr8	47372904	47373129	chr8:47372904-47373129	cluster1
chr6	158797815	158798275	chr6:158797815-158798275	cluster1
chr5	142102174	142102543	chr5:142102174-142102543	cluster1
chr1	93686640	93687169	chr1:93686640-93687169	cluster1
chr11	74581130	74581639	chr11:74581130-74581639	cluster1
chrX	134692313	134692728	chrX:134692313-134692728	cluster1
chr3	39415929	39416243	chr3:39415929-39416243	cluster1
chr1	234562306	234562829	chr1:234562306-234562829	cluster1
chr12	56543584	56544717	chr12:56543584-56544717	cluster1
chr20	2688032	2688420	chr20:2688032-2688420	cluster1
chr21	13806499	13806768	chr21:13806499-13806768	cluster1
chr8	26359062	26359544	chr8:26359062-26359544	cluster1
chr7	55534084	55534650	chr7:55534084-55534650	cluster1
chr5	129511295	129511824	chr5:129511295-129511824	cluster1
chr15	101333833	101334253	chr15:101333833-101334253	cluster1
chr14	67622726	67623685	chr14:67622726-67623685	cluster1
chrX	96372587	96373294	chrX:96372587-96373294	cluster1
chr4	15569443	15570218	chr4:15569443-15570218	cluster1
chr7	157039173	157040577	chr7:157039173-157040577	cluster1
chr3	189354036	189354771	chr3:189354036-189354771	cluster1
chr7	24755632	24755947	chr7:24755632-24755947	cluster1
chr5	135332596	135332935	chr5:135332596-135332935	cluster1
chr3	154904332	154904840	chr3:154904332-154904840	cluster1
chr7	99580026	99580847	chr7:99580026-99580847	cluster1
chr3	60445063	60446247	chr3:60445063-60446247	cluster1
chr5	18698260	18698866	chr5:18698260-18698866	cluster1
chr18	51621164	51621453	chr18:51621164-51621453	cluster1
chr20	1633496	1633968	chr20:1633496-1633968	cluster1
chr7	42856564	42857568	chr7:42856564-42857568	cluster1
chr4	55818523	55819123	chr4:55818523-55819123	cluster1
chr4	88290896	88291354	chr4:88290896-88291354	cluster1
chr7	50303702	50304886	chr7:50303702-50304886	cluster1
chr7	155104806	155105487	chr7:155104806-155105487	cluster1
chr1	113675051	113676051	chr1:113675051-113676051	cluster1
chr19	17390636	17391601	chr19:17390636-17391601	cluster1
chr1	233240929	233241426	chr1:233240929-233241426	cluster1
chr18	25915994	25916462	chr18:25915994-25916462	cluster1
chr22	37548032	37548854	chr22:37548032-37548854	cluster1
chr16	9099693	9099969	chr16:9099693-9099969	cluster1
chr8	80543081	80543394	chr8:80543081-80543394	cluster1
chrX	11774580	11774868	chrX:11774580-11774868	cluster1
chr9	95605131	95605636	chr9:95605131-95605636	cluster1
chr17	12672706	12673368	chr17:12672706-12673368	cluster1
chr6	27650727	27651148	chr6:27650727-27651148	cluster1
chr9	127360811	127362060	chr9:127360811-127362060	cluster1
chr10	27741844	27743700	chr10:27741844-27743700	cluster1
chr17	56698890	56700288	chr17:56698890-56700288	cluster1
chr18	50298705	50300322	chr18:50298705-50300322	cluster1
chr13	97975287	97977509	chr13:97975287-97977509	cluster1
chr2	176562519	176563101	chr2:176562519-176563101	cluster1
chr10	11986611	11987302	chr10:11986611-11987302	cluster1
chr22	22207715	22208244	chr22:22207715-22208244	cluster1
chr9	32293856	32294641	chr9:32293856-32294641	cluster1
chr4	1628897	1629827	chr4:1628897-1629827	cluster1
chr12	130266779	130267133	chr12:130266779-130267133	cluster1
chr4	117585090	117585653	chr4:117585090-117585653	cluster1
chr3	171049699	171050360	chr3:171049699-171050360	cluster1
chr21	38914384	38915246	chr21:38914384-38915246	cluster1
chr5	159100129	159100785	chr5:159100129-159100785	cluster1
chr12	617331	617891	chr12:617331-617891	cluster1
chr2	160937952	160938315	chr2:160937952-160938315	cluster1
chr2	16303696	16304204	chr2:16303696-16304204	cluster1
chr3	69309854	69310135	chr3:69309854-69310135	cluster1
chr5	17113175	17113865	chr5:17113175-17113865	cluster1
chr15	26013842	26014248	chr15:26013842-26014248	cluster1
chr19	33010660	33012494	chr19:33010660-33012494	cluster1
chr2	6224152	6224766	chr2:6224152-6224766	cluster1
chr8	134783941	134784338	chr8:134783941-134784338	cluster1
chr3	154228400	154229102	chr3:154228400-154229102	cluster1
chr2	113111576	113112382	chr2:113111576-113112382	cluster1
chr1	6867762	6868877	chr1:6867762-6868877	cluster1
chr18	2755318	2756099	chr18:2755318-2756099	cluster1
chr4	30380280	30380758	chr4:30380280-30380758	cluster1
chr2	14575935	14576259	chr2:14575935-14576259	cluster1
chr5	143106193	143106546	chr5:143106193-143106546	cluster1
chr1	155829881	155830499	chr1:155829881-155830499	cluster1
chr2	100980614	100981791	chr2:100980614-100981791	cluster1
chrX	136531946	136532546	chrX:136531946-136532546	cluster1
chr8	134840022	134841211	chr8:134840022-134841211	cluster1
chr8	58658514	58660125	chr8:58658514-58660125	cluster1
chr8	23749007	23749251	chr8:23749007-23749251	cluster1
chr16	31664025	31664363	chr16:31664025-31664363	cluster1
chr6	145623271	145623678	chr6:145623271-145623678	cluster1
chr3	80043103	80043775	chr3:80043103-80043775	cluster1
chr2	96869260	96869666	chr2:96869260-96869666	cluster1
chr10	110681032	110681371	chr10:110681032-110681371	cluster1
chr11	68845436	68845849	chr11:68845436-68845849	cluster1
chr4	168630865	168632202	chr4:168630865-168632202	cluster1
chr12	21607718	21608092	chr12:21607718-21608092	cluster1
chr1	228937758	228938290	chr1:228937758-228938290	cluster1
chr2	216696742	216697233	chr2:216696742-216697233	cluster1
chr10	124339202	124339707	chr10:124339202-124339707	cluster1
chr12	51336460	51337005	chr12:51336460-51337005	cluster1
chr9	137828527	137829143	chr9:137828527-137829143	cluster1
chr9	91642733	91643257	chr9:91642733-91643257	cluster1
chr18	12744125	12744462	chr18:12744125-12744462	cluster1
chr14	21868493	21868850	chr14:21868493-21868850	cluster1
chr11	123386589	123387900	chr11:123386589-123387900	cluster1
chr19	51630861	51631149	chr19:51630861-51631149	cluster1
chr19	56806370	56806618	chr19:56806370-56806618	cluster1
chr10	77715146	77715433	chr10:77715146-77715433	cluster1
chr12	58540539	58540875	chr12:58540539-58540875	cluster1
chr6	134379745	134379959	chr6:134379745-134379959	cluster1
chr3	194570884	194571343	chr3:194570884-194571343	cluster1
chr12	112716489	112716975	chr12:112716489-112716975	cluster1
chr2	148989872	148990265	chr2:148989872-148990265	cluster1
chr5	142576563	142577362	chr5:142576563-142577362	cluster1
chr3	179768039	179768533	chr3:179768039-179768533	cluster1
chr3	90182346	90182851	chr3:90182346-90182851	cluster1
chr4	173168100	173170259	chr4:173168100-173170259	cluster1
chr21	26739042	26739913	chr21:26739042-26739913	cluster1
chr11	10293303	10295292	chr11:10293303-10295292	cluster1
chr11	129703706	129704302	chr11:129703706-129704302	cluster1
chr12	123448330	123448910	chr12:123448330-123448910	cluster1
chr10	103679736	103679968	chr10:103679736-103679968	cluster1
chr17	59062311	59062872	chr17:59062311-59062872	cluster1
chr18	75161577	75162100	chr18:75161577-75162100	cluster1
chr9	131313041	131313719	chr9:131313041-131313719	cluster1
chr5	14848425	14849269	chr5:14848425-14849269	cluster1
chr10	124509956	124510972	chr10:124509956-124510972	cluster1
chrX	106751320	106753021	chrX:106751320-106753021	cluster1
chr1	178100762	178101117	chr1:178100762-178101117	cluster1
chr2	175004778	175005902	chr2:175004778-175005902	cluster1
chr1	204256053	204256764	chr1:204256053-204256764	cluster1
chr12	26246402	26247042	chr12:26246402-26247042	cluster1
chr15	77655042	77655325	chr15:77655042-77655325	cluster1
chr14	28754259	28754559	chr14:28754259-28754559	cluster1
chr3	32643300	32643844	chr3:32643300-32643844	cluster1
chr12	25491494	25491859	chr12:25491494-25491859	cluster1
chr22	31250883	31251202	chr22:31250883-31251202	cluster1
chr5	59367744	59368134	chr5:59367744-59368134	cluster1
chr7	45203874	45204547	chr7:45203874-45204547	cluster1
chr1	3717346	3718539	chr1:3717346-3718539	cluster1
chr22	32560889	32562852	chr22:32560889-32562852	cluster1
chr22	46608902	46609451	chr22:46608902-46609451	cluster1
chr3	185330397	185331089	chr3:185330397-185331089	cluster1
chr1	179129515	179130396	chr1:179129515-179130396	cluster1
chr12	8916739	8917068	chr12:8916739-8917068	cluster1
chr5	134840717	134841181	chr5:134840717-134841181	cluster1
chr19	39891694	39892506	chr19:39891694-39892506	cluster1
chr3	94862751	94863094	chr3:94862751-94863094	cluster1
chr10	43025971	43026791	chr10:43025971-43026791	cluster1
chr8	108287154	108287431	chr8:108287154-108287431	cluster1
chr5	143561242	143561777	chr5:143561242-143561777	cluster1
chr1	144523627	144524470	chr1:144523627-144524470	cluster1
chr15	69071332	69071584	chr15:69071332-69071584	cluster1
chr3	171183059	171183384	chr3:171183059-171183384	cluster1
chr18	7221352	7221959	chr18:7221352-7221959	cluster1
chr15	74870500	74871228	chr15:74870500-74871228	cluster1
chr1	204828388	204828858	chr1:204828388-204828858	cluster1
chr4	121380284	121380919	chr4:121380284-121380919	cluster1
chr5	94928891	94929230	chr5:94928891-94929230	cluster1
chr2	189698266	189699006	chr2:189698266-189699006	cluster1
chr4	7876139	7876445	chr4:7876139-7876445	cluster1
chr6	83160135	83160509	chr6:83160135-83160509	cluster1
chr15	53976726	53977332	chr15:53976726-53977332	cluster1
chr1	234986912	234988210	chr1:234986912-234988210	cluster1
chr5	79489822	79490173	chr5:79489822-79490173	cluster1
chr11	108913161	108913615	chr11:108913161-108913615	cluster1
chr16	23254417	23254756	chr16:23254417-23254756	cluster1
chr2	138491203	138491586	chr2:138491203-138491586	cluster1
chr7	96315094	96315452	chr7:96315094-96315452	cluster1
chrX	30920256	30920687	chrX:30920256-30920687	cluster1
chr4	150242610	150243849	chr4:150242610-150243849	cluster1
chr1	149064478	149065116	chr1:149064478-149065116	cluster1
chr8	276245	276535	chr8:276245-276535	cluster1
chr12	91986052	91986735	chr12:91986052-91986735	cluster1
chr1	197774560	197776269	chr1:197774560-197776269	cluster1
chr3	58102892	58103866	chr3:58102892-58103866	cluster1
chr20	59403557	59404193	chr20:59403557-59404193	cluster1
chr12	110262181	110263291	chr12:110262181-110263291	cluster1
chr17	3942551	3943288	chr17:3942551-3943288	cluster1
chr5	116945666	116946383	chr5:116945666-116946383	cluster1
chr7	129213876	129214373	chr7:129213876-129214373	cluster1
chr4	962455	962712	chr4:962455-962712	cluster1
chrX	78328857	78329352	chrX:78328857-78329352	cluster1
chr13	25170289	25171373	chr13:25170289-25171373	cluster1
chr1	202214060	202214263	chr1:202214060-202214263	cluster1
chr14	55542704	55543938	chr14:55542704-55543938	cluster1
chr1	65527192	65528077	chr1:65527192-65528077	cluster1
chr18	75210596	75210967	chr18:75210596-75210967	cluster1
chr1	200039042	200040185	chr1:200039042-200040185	cluster1
chr3	189797140	189797800	chr3:189797140-189797800	cluster1
chr9	76519024	76519795	chr9:76519024-76519795	cluster1
chr17	17891022	17891610	chr17:17891022-17891610	cluster1
chr7	18086205	18087403	chr7:18086205-18087403	cluster1
chr5	21341868	21342246	chr5:21341868-21342246	cluster1
chrX	121254056	121254689	chrX:121254056-121254689	cluster1
chr16	68800125	68800842	chr16:68800125-68800842	cluster1
chr3	188348976	188349332	chr3:188348976-188349332	cluster1
chr4	154332532	154333323	chr4:154332532-154333323	cluster1
chr17	76709158	76709596	chr17:76709158-76709596	cluster1
chr1	21674835	21675522	chr1:21674835-21675522	cluster1
chr19	10552586	10553047	chr19:10552586-10553047	cluster1
chr1	46549631	46550070	chr1:46549631-46550070	cluster1
chr8	15908498	15909157	chr8:15908498-15909157	cluster1
chr9	122213568	122214611	chr9:122213568-122214611	cluster1
chr9	15966241	15966879	chr9:15966241-15966879	cluster1
chr2	10079895	10080287	chr2:10079895-10080287	cluster1
chr1	107597327	107598331	chr1:107597327-107598331	cluster1
chr2	46274928	46275381	chr2:46274928-46275381	cluster1
chr17	56476323	56476879	chr17:56476323-56476879	cluster1
chr16	66650760	66651592	chr16:66650760-66651592	cluster1
chr5	150989697	150990061	chr5:150989697-150990061	cluster1
chr7	266729	267532	chr7:266729-267532	cluster1
chr1	31650678	31652080	chr1:31650678-31652080	cluster1
chr11	70742475	70743108	chr11:70742475-70743108	cluster1
chr11	86571512	86572047	chr11:86571512-86572047	cluster1
chr3	56873862	56874478	chr3:56873862-56874478	cluster1
chr16	46400406	46400998	chr16:46400406-46400998	cluster1
chr19	19255920	19257027	chr19:19255920-19257027	cluster1
chr3	134473866	134474271	chr3:134473866-134474271	cluster1
chr19	1455137	1455362	chr19:1455137-1455362	cluster1
chr11	61966773	61967953	chr11:61966773-61967953	cluster1
chr1	25790965	25791832	chr1:25790965-25791832	cluster1
chr6	89350199	89350524	chr6:89350199-89350524	cluster1
chr12	25135134	25136362	chr12:25135134-25136362	cluster1
chr12	50748781	50749139	chr12:50748781-50749139	cluster1
chrY	19410962	19411831	chrY:19410962-19411831	cluster1
chr7	4882180	4882709	chr7:4882180-4882709	cluster1
chr7	145015573	145016423	chr7:145015573-145016423	cluster1
chr16	75380897	75381304	chr16:75380897-75381304	cluster1
chr4	89438051	89438749	chr4:89438051-89438749	cluster1
chr11	32434634	32435397	chr11:32434634-32435397	cluster1
chr4	7650569	7650943	chr4:7650569-7650943	cluster1
chr7	117872558	117872997	chr7:117872558-117872997	cluster1
chr9	3676187	3677312	chr9:3676187-3677312	cluster1
chr13	110387336	110389074	chr13:110387336-110389074	cluster1
chr19	479987	480513	chr19:479987-480513	cluster1
chr6	129252069	129252451	chr6:129252069-129252451	cluster1
chr12	51269257	51271263	chr12:51269257-51271263	cluster1
chr11	75850272	75850737	chr11:75850272-75850737	cluster1
chr9	34589531	34589788	chr9:34589531-34589788	cluster1
chr6	116615855	116617315	chr6:116615855-116617315	cluster1
chr5	132469131	132469477	chr5:132469131-132469477	cluster1
chr8	32548330	32549401	chr8:32548330-32549401	cluster1
chr20	56833224	56834239	chr20:56833224-56834239	cluster1
chr5	90439702	90440224	chr5:90439702-90440224	cluster1
chr16	31974174	31974565	chr16:31974174-31974565	cluster1
chr10	133356937	133358295	chr10:133356937-133358295	cluster1
chr12	39296482	39297091	chr12:39296482-39297091	cluster1
chr15	47396487	47396784	chr15:47396487-47396784	cluster1
chr9	101028273	101029387	chr9:101028273-101029387	cluster1
chr3	182682175	182683459	chr3:182682175-182683459	cluster1
chr9	93602592	93603183	chr9:93602592-93603183	cluster1
chr2	68837083	68837613	chr2:68837083-68837613	cluster1
chr6	112618810	112619308	chr6:112618810-112619308	cluster1
chr22	42719608	42719831	chr22:42719608-42719831	cluster1
chr4	48792897	48793097	chr4:48792897-48793097	cluster1
chr22	35154893	35155239	chr22:35154893-35155239	cluster1
chr1	172448645	172449418	chr1:172448645-172449418	cluster1
chr16	2970105	2970430	chr16:2970105-2970430	cluster1
chr7	135801024	135801582	chr7:135801024-135801582	cluster1
chr10	113052269	113052556	chr10:113052269-113052556	cluster1
chr12	71900071	71900424	chr12:71900071-71900424	cluster1
chr12	57213681	57214627	chr12:57213681-57214627	cluster1
chr21	39441571	39441815	chr21:39441571-39441815	cluster1
chr3	171327017	171327604	chr3:171327017-171327604	cluster1
chr1	89868930	89869475	chr1:89868930-89869475	cluster1
chr17	76586691	76587343	chr17:76586691-76587343	cluster1
chr20	17854321	17854576	chr20:17854321-17854576	cluster1
chr14	99730570	99730843	chr14:99730570-99730843	cluster1
chr8	41833698	41835189	chr8:41833698-41835189	cluster1
chr17	42779819	42781030	chr17:42779819-42781030	cluster1
chr3	193530305	193531292	chr3:193530305-193531292	cluster1
chr10	37263369	37263858	chr10:37263369-37263858	cluster1
chr3	193008634	193009085	chr3:193008634-193009085	cluster1
chr6	42228790	42229027	chr6:42228790-42229027	cluster1
chr4	22607357	22607878	chr4:22607357-22607878	cluster1
chr2	100242787	100243307	chr2:100242787-100243307	cluster1
chr17	1626283	1626684	chr17:1626283-1626684	cluster1
chr4	88634063	88635687	chr4:88634063-88635687	cluster1
chr16	48231882	48232164	chr16:48231882-48232164	cluster1
chr2	51710199	51710671	chr2:51710199-51710671	cluster1
chr3	72560856	72561662	chr3:72560856-72561662	cluster1
chr12	951115	951557	chr12:951115-951557	cluster1
chr19	20360209	20360671	chr19:20360209-20360671	cluster1
chr21	33401017	33401299	chr21:33401017-33401299	cluster1
chr5	172890823	172891041	chr5:172890823-172891041	cluster1
chr13	19809925	19810828	chr13:19809925-19810828	cluster1
chr1	10084679	10085653	chr1:10084679-10085653	cluster1
chr17	31274135	31274786	chr17:31274135-31274786	cluster1
chr14	95295041	95295771	chr14:95295041-95295771	cluster1
chr6	27667115	27667326	chr6:27667115-27667326	cluster1
chr3	134650775	134651386	chr3:134650775-134651386	cluster1
chr18	31724060	31724734	chr18:31724060-31724734	cluster1
chrX	97586975	97587822	chrX:97586975-97587822	cluster1
chr17	31071836	31072868	chr17:31071836-31072868	cluster1
chr1	242523942	242525092	chr1:242523942-242525092	cluster1
chr17	78040885	78041407	chr17:78040885-78041407	cluster1
chr5	81971077	81971477	chr5:81971077-81971477	cluster1
chr6	12577019	12577896	chr6:12577019-12577896	cluster1
chr15	74752381	74752950	chr15:74752381-74752950	cluster1
chr11	13335097	13335597	chr11:13335097-13335597	cluster1
chr17	49237078	49237585	chr17:49237078-49237585	cluster1
chr13	32376662	32377050	chr13:32376662-32377050	cluster1
chr1	233440871	233441402	chr1:233440871-233441402	cluster1
chr1	15859113	15859387	chr1:15859113-15859387	cluster1
chr6	161373812	161374390	chr6:161373812-161374390	cluster1
chr1	205273297	205274623	chr1:205273297-205274623	cluster1
chr15	57296350	57297365	chr15:57296350-57297365	cluster1
chr1	89780697	89781380	chr1:89780697-89781380	cluster1
chr13	69537447	69537979	chr13:69537447-69537979	cluster1
chr4	118280866	118281283	chr4:118280866-118281283	cluster1
chr19	43758919	43759853	chr19:43758919-43759853	cluster1
chr10	131969541	131969925	chr10:131969541-131969925	cluster1
chr15	50148375	50148702	chr15:50148375-50148702	cluster1
chr5	134099393	134099823	chr5:134099393-134099823	cluster1
chr6	43399879	43400415	chr6:43399879-43400415	cluster1
chr3	65616167	65617942	chr3:65616167-65617942	cluster1
chr1	169480187	169480395	chr1:169480187-169480395	cluster1
chr13	74134325	74134674	chr13:74134325-74134674	cluster1
chr2	234249577	234250501	chr2:234249577-234250501	cluster1
chr12	101824849	101825291	chr12:101824849-101825291	cluster1
chr10	22420777	22421438	chr10:22420777-22421438	cluster1
chr2	237935717	237936352	chr2:237935717-237936352	cluster1
chrX	93354390	93355208	chrX:93354390-93355208	cluster1
chr7	107978799	107979568	chr7:107978799-107979568	cluster1
chr1	54406859	54407094	chr1:54406859-54407094	cluster1
chr10	113304604	113305351	chr10:113304604-113305351	cluster1
chr12	109868756	109869381	chr12:109868756-109869381	cluster1
chr4	46844384	46844657	chr4:46844384-46844657	cluster1
chr7	34850717	34850948	chr7:34850717-34850948	cluster1
chr18	14469976	14470802	chr18:14469976-14470802	cluster1
chr13	113530026	113530295	chr13:113530026-113530295	cluster1
chr10	43384489	43385191	chr10:43384489-43385191	cluster1
chr8	134841343	134841616	chr8:134841343-134841616	cluster1
chr18	31225433	31226270	chr18:31225433-31226270	cluster1
chr17	76458591	76459108	chr17:76458591-76459108	cluster1
chr18	21074303	21075334	chr18:21074303-21075334	cluster1
chr1	212260885	212261916	chr1:212260885-212261916	cluster1
chr12	29166642	29166983	chr12:29166642-29166983	cluster1
chr15	99286406	99286758	chr15:99286406-99286758	cluster1
chr1	200295912	200296834	chr1:200295912-200296834	cluster1
chr5	40585861	40586519	chr5:40585861-40586519	cluster1
chr20	37392464	37392752	chr20:37392464-37392752	cluster1
chr12	7542750	7543401	chr12:7542750-7543401	cluster1
chr19	51259410	51259700	chr19:51259410-51259700	cluster1
chr10	122648565	122649205	chr10:122648565-122649205	cluster1
chr16	23768650	23769028	chr16:23768650-23769028	cluster1
chr1	58432787	58433135	chr1:58432787-58433135	cluster1
chr12	121861545	121862368	chr12:121861545-121862368	cluster1
chr8	46572756	46573264	chr8:46572756-46573264	cluster1
chr17	44191846	44192707	chr17:44191846-44192707	cluster1
chr16	81289656	81290252	chr16:81289656-81290252	cluster1
chr4	37989878	37990179	chr4:37989878-37990179	cluster1
chr17	68325827	68326562	chr17:68325827-68326562	cluster1
chr9	76619702	76619982	chr9:76619702-76619982	cluster1
chr1	23692477	23692779	chr1:23692477-23692779	cluster1
chr6	39980916	39981615	chr6:39980916-39981615	cluster1
chr1	204692756	204693347	chr1:204692756-204693347	cluster1
chrX	133215787	133216108	chrX:133215787-133216108	cluster1
chr17	5706784	5707251	chr17:5706784-5707251	cluster1
chr3	132358049	132358541	chr3:132358049-132358541	cluster1
chr10	53438872	53439781	chr10:53438872-53439781	cluster1
chr1	197485390	197486657	chr1:197485390-197486657	cluster1
chr17	61235670	61236312	chr17:61235670-61236312	cluster1
chr15	68554037	68554543	chr15:68554037-68554543	cluster1
chr21	36691814	36693360	chr21:36691814-36693360	cluster1
chr22	41380869	41382786	chr22:41380869-41382786	cluster1
chr20	57252104	57253075	chr20:57252104-57253075	cluster1
chr7	41334121	41334691	chr7:41334121-41334691	cluster1
chr7	51357781	51358327	chr7:51357781-51358327	cluster1
chr15	59716572	59717054	chr15:59716572-59717054	cluster1
chrX	109760367	109761460	chrX:109760367-109761460	cluster1
chr16	46742603	46743756	chr16:46742603-46743756	cluster1
chr19	5047887	5048824	chr19:5047887-5048824	cluster1
chr1	27671976	27672775	chr1:27671976-27672775	cluster1
chr13	74286953	74287387	chr13:74286953-74287387	cluster1
chr7	7996345	7997052	chr7:7996345-7997052	cluster1
chr2	84288321	84288879	chr2:84288321-84288879	cluster1
chr1	43201326	43201566	chr1:43201326-43201566	cluster1
chr7	91552302	91552555	chr7:91552302-91552555	cluster1
chr18	31648822	31649493	chr18:31648822-31649493	cluster1
chr14	68603657	68604154	chr14:68603657-68604154	cluster1
chr13	18211732	18212317	chr13:18211732-18212317	cluster1
chr10	79444869	79445116	chr10:79444869-79445116	cluster1
chr10	73117889	73118804	chr10:73117889-73118804	cluster1
chr11	123056830	123057047	chr11:123056830-123057047	cluster1
chr2	69797884	69798948	chr2:69797884-69798948	cluster1
chr2	119292194	119292663	chr2:119292194-119292663	cluster1
chr10	3886337	3886544	chr10:3886337-3886544	cluster1
chr11	43508536	43509063	chr11:43508536-43509063	cluster1
chr3	127565669	127566122	chr3:127565669-127566122	cluster1
chr15	47384189	47384759	chr15:47384189-47384759	cluster1
chr1	91736669	91737860	chr1:91736669-91737860	cluster1
chr5	31664411	31665206	chr5:31664411-31665206	cluster1
chr17	82012056	82013688	chr17:82012056-82013688	cluster1
chr11	102025767	102026747	chr11:102025767-102026747	cluster1
chr9	15616874	15617666	chr9:15616874-15617666	cluster1
chr17	76460591	76460888	chr17:76460591-76460888	cluster1
chr1	87346174	87346498	chr1:87346174-87346498	cluster1
chr2	112301050	112301705	chr2:112301050-112301705	cluster1
chr17	43408092	43408448	chr17:43408092-43408448	cluster1
chr17	50034303	50034999	chr17:50034303-50034999	cluster1
chr1	78091160	78091810	chr1:78091160-78091810	cluster1
chr1	121043486	121044236	chr1:121043486-121044236	cluster1
chr11	125477189	125477781	chr11:125477189-125477781	cluster1
chr2	213066069	213066527	chr2:213066069-213066527	cluster1
chr10	18559542	18559928	chr10:18559542-18559928	cluster1
chr1	34754881	34755820	chr1:34754881-34755820	cluster1
chr16	46394458	46395050	chr16:46394458-46395050	cluster1
chr13	75666430	75667382	chr13:75666430-75667382	cluster1
chr12	104458510	104458710	chr12:104458510-104458710	cluster1
chr8	116843393	116844574	chr8:116843393-116844574	cluster1
chr1	205376236	205376540	chr1:205376236-205376540	cluster1
chr17	28861843	28862173	chr17:28861843-28862173	cluster1
chr10	80256683	80257187	chr10:80256683-80257187	cluster1
chr19	53908068	53908600	chr19:53908068-53908600	cluster1
chr12	131454700	131455075	chr12:131454700-131455075	cluster1
chr5	141567552	141567819	chr5:141567552-141567819	cluster1
chr8	129690765	129691334	chr8:129690765-129691334	cluster1
chr21	44845083	44846939	chr21:44845083-44846939	cluster1
chr18	10018242	10019101	chr18:10018242-10019101	cluster1
chr4	74376934	74377241	chr4:74376934-74377241	cluster1
chr11	63911495	63911810	chr11:63911495-63911810	cluster1
chr1	99801451	99802012	chr1:99801451-99802012	cluster1
chr2	73984675	73985202	chr2:73984675-73985202	cluster1
chr20	17859471	17860284	chr20:17859471-17860284	cluster1
chr18	39586602	39587296	chr18:39586602-39587296	cluster1
chr4	182145197	182145596	chr4:182145197-182145596	cluster1
chr9	7239733	7240342	chr9:7239733-7240342	cluster1
chr20	56945139	56945390	chr20:56945139-56945390	cluster1
chr22	30490389	30490757	chr22:30490389-30490757	cluster1
chr3	11717425	11717667	chr3:11717425-11717667	cluster1
chr10	69644391	69645068	chr10:69644391-69645068	cluster1
chr22	39304319	39304623	chr22:39304319-39304623	cluster1
chr11	11075917	11076173	chr11:11075917-11076173	cluster1
chr9	86829458	86830058	chr9:86829458-86830058	cluster1
chr6	144307855	144308389	chr6:144307855-144308389	cluster1
chr8	116927175	116927546	chr8:116927175-116927546	cluster1
chr4	185810545	185811491	chr4:185810545-185811491	cluster1
chr11	36216064	36216490	chr11:36216064-36216490	cluster1
chr10	71635416	71635710	chr10:71635416-71635710	cluster1
chr2	6213619	6214858	chr2:6213619-6214858	cluster1
chr1	174217136	174218235	chr1:174217136-174218235	cluster1
chr22	29313164	29313502	chr22:29313164-29313502	cluster1
chr11	2945374	2945698	chr11:2945374-2945698	cluster1
chr6	25637253	25638212	chr6:25637253-25638212	cluster1
chr15	74763318	74764011	chr15:74763318-74764011	cluster1
chr6	77650036	77650944	chr6:77650036-77650944	cluster1
chr22	45551250	45552080	chr22:45551250-45552080	cluster1
chr16	54633897	54634401	chr16:54633897-54634401	cluster1
chr5	174582898	174583945	chr5:174582898-174583945	cluster1
chrX	150028365	150029581	chrX:150028365-150029581	cluster1
chr3	37935974	37936941	chr3:37935974-37936941	cluster1
chr10	79904344	79905711	chr10:79904344-79905711	cluster1
chr7	1446614	1447131	chr7:1446614-1447131	cluster1
chr1	157539727	157540707	chr1:157539727-157540707	cluster1
chr16	85924506	85925194	chr16:85924506-85925194	cluster1
chr4	82462229	82462822	chr4:82462229-82462822	cluster1
chr3	36453237	36454169	chr3:36453237-36454169	cluster1
chr13	100821042	100821700	chr13:100821042-100821700	cluster1
chr5	116834470	116835512	chr5:116834470-116835512	cluster1
chr11	72125837	72126442	chr11:72125837-72126442	cluster1
chr10	96470136	96470566	chr10:96470136-96470566	cluster1
chr7	42526859	42527423	chr7:42526859-42527423	cluster1
chr11	86139850	86140219	chr11:86139850-86140219	cluster1
chr4	107579022	107579347	chr4:107579022-107579347	cluster1
chr11	102121213	102121768	chr11:102121213-102121768	cluster1
chr2	230721196	230722080	chr2:230721196-230722080	cluster1
chr13	52608993	52609696	chr13:52608993-52609696	cluster1
chr21	41817183	41817578	chr21:41817183-41817578	cluster1
chr16	30934988	30935562	chr16:30934988-30935562	cluster1
chr2	88190846	88191851	chr2:88190846-88191851	cluster1
chr2	36695821	36696118	chr2:36695821-36696118	cluster1
chr8	28404878	28405078	chr8:28404878-28405078	cluster1
chr14	74107994	74108629	chr14:74107994-74108629	cluster1
chr14	106373384	106373994	chr14:106373384-106373994	cluster1
chr18	7722816	7724120	chr18:7722816-7724120	cluster1
chr5	55593054	55594273	chr5:55593054-55594273	cluster1
chr2	158885401	158886356	chr2:158885401-158886356	cluster1
chr15	78206878	78207343	chr15:78206878-78207343	cluster1
chr10	25227100	25227422	chr10:25227100-25227422	cluster1
chr4	101974321	101974687	chr4:101974321-101974687	cluster1
chr19	11189365	11190431	chr19:11189365-11190431	cluster1
chr2	121118890	121119638	chr2:121118890-121119638	cluster1
chr7	155723128	155723690	chr7:155723128-155723690	cluster1
chr6	28141410	28142312	chr6:28141410-28142312	cluster1
chr15	47339996	47340916	chr15:47339996-47340916	cluster1
chr16	81073907	81074566	chr16:81073907-81074566	cluster1
chr6	108005638	108006908	chr6:108005638-108006908	cluster1
chr5	174624518	174625391	chr5:174624518-174625391	cluster1
chr2	227033353	227033849	chr2:227033353-227033849	cluster1
chr4	25696427	25696751	chr4:25696427-25696751	cluster1
[truncated: 140,496 more rows]

## Sheet: Supplementary Table 6a
Supplementary Table 6a edge table of eGRN Networks
dar	name1	name2	type	NES	Cor
c5	STAT5B	chr1:109979660-109979983	cistrome	6.24069	0
c5	STAT5B	chr1:110872991-110873744	cistrome	6.24069	0
c5	STAT5B	chr1:110879945-110881270	cistrome	6.24069	0
c5	STAT5B	chr1:115790847-115791545	cistrome	6.24069	0
c5	STAT5B	chr1:12147510-12147713	cistrome	6.24069	0
c5	STAT5B	chr1:15622461-15622669	cistrome	6.24069	0
c5	STAT5B	chr1:161671131-161671929	cistrome	6.24069	0
c5	STAT5B	chr1:167509953-167511157	cistrome	6.24069	0
c5	STAT5B	chr1:17149111-17150204	cistrome	6.24069	0
c5	STAT5B	chr1:182149343-182149941	cistrome	6.24069	0
c5	STAT5B	chr1:23443921-23444707	cistrome	6.24069	0
c5	STAT5B	chr1:24709022-24709237	cistrome	6.24069	0
c5	STAT5B	chr1:24952281-24952823	cistrome	6.24069	0
c5	STAT5B	chr1:26409279-26410469	cistrome	6.24069	0
c5	STAT5B	chr1:37867686-37868810	cistrome	6.24069	0
c5	STAT5B	chr1:65330650-65331660	cistrome	6.24069	0
c5	STAT5B	chr10:30074809-30075368	cistrome	6.24069	0
c5	STAT5B	chr10:30682388-30682821	cistrome	6.24069	0
c5	STAT5B	chr10:33055985-33056498	cistrome	6.24069	0
c5	STAT5B	chr10:45376031-45376939	cistrome	6.24069	0
c5	STAT5B	chr10:75358815-75359805	cistrome	6.24069	0
c5	STAT5B	chr11:120268655-120269173	cistrome	6.24069	0
c5	STAT5B	chr11:47360543-47361797	cistrome	6.24069	0
c5	STAT5B	chr11:47979348-47980086	cistrome	6.24069	0
c5	STAT5B	chr11:60740036-60741016	cistrome	6.24069	0
c5	STAT5B	chr11:75342685-75343438	cistrome	6.24069	0
c5	STAT5B	chr12:10615566-10616042	cistrome	6.24069	0
c5	STAT5B	chr12:107109545-107110815	cistrome	6.24069	0
c5	STAT5B	chr12:28027256-28027833	cistrome	6.24069	0
c5	STAT5B	chr12:54307054-54307498	cistrome	6.24069	0
c5	STAT5B	chr12:93524541-93525403	cistrome	6.24069	0
c5	STAT5B	chr12:93530393-93530775	cistrome	6.24069	0
c5	STAT5B	chr13:109869470-109870609	cistrome	6.24069	0
c5	STAT5B	chr13:40585211-40586263	cistrome	6.24069	0
c5	STAT5B	chr13:45200432-45201223	cistrome	6.24069	0
c5	STAT5B	chr13:45594534-45595264	cistrome	6.24069	0
c5	STAT5B	chr14:75195993-75196638	cistrome	6.24069	0
c5	STAT5B	chr14:93953820-93954251	cistrome	6.24069	0
c5	STAT5B	chr14:94309822-94310522	cistrome	6.24069	0
c5	STAT5B	chr14:95322532-95323684	cistrome	6.24069	0
c5	STAT5B	chr14:95483187-95483984	cistrome	6.24069	0
c5	STAT5B	chr15:100595952-100597248	cistrome	6.24069	0
c5	STAT5B	chr15:38605874-38606365	cistrome	6.24069	0
c5	STAT5B	chr15:38611173-38611440	cistrome	6.24069	0
c5	STAT5B	chr15:71290000-71290337	cistrome	6.24069	0
c5	STAT5B	chr15:88021663-88022188	cistrome	6.24069	0
c5	STAT5B	chr15:88040454-88041160	cistrome	6.24069	0
c5	STAT5B	chr15:88648786-88649107	cistrome	6.24069	0
c5	STAT5B	chr15:88708515-88709127	cistrome	6.24069	0
c5	STAT5B	chr15:88803086-88804047	cistrome	6.24069	0
c5	STAT5B	chr16:4370864-4371216	cistrome	6.24069	0
c5	STAT5B	chr16:50457451-50458582	cistrome	6.24069	0
c5	STAT5B	chr17:13638840-13639546	cistrome	6.24069	0
c5	STAT5B	chr17:3641580-3642204	cistrome	6.24069	0
c5	STAT5B	chr17:40306343-40306928	cistrome	6.24069	0
c5	STAT5B	chr17:45222656-45223346	cistrome	6.24069	0
c5	STAT5B	chr17:78925872-78927000	cistrome	6.24069	0
c5	STAT5B	chr18:23675729-23676608	cistrome	6.24069	0
c5	STAT5B	chr18:53990801-53992101	cistrome	6.24069	0
c5	STAT5B	chr19:14434791-14435520	cistrome	6.24069	0
c5	STAT5B	chr2:186602421-186602951	cistrome	6.24069	0
c5	STAT5B	chr2:210323045-210323599	cistrome	6.24069	0
c5	STAT5B	chr2:217637400-217638028	cistrome	6.24069	0
c5	STAT5B	chr2:224197576-224198227	cistrome	6.24069	0
c5	STAT5B	chr2:228674811-228675725	cistrome	6.24069	0
c5	STAT5B	chr2:229388794-229389273	cistrome	6.24069	0
c5	STAT5B	chr2:235484956-235485777	cistrome	6.24069	0
c5	STAT5B	chr2:25643537-25644247	cistrome	6.24069	0
c5	STAT5B	chr2:26685971-26686538	cistrome	6.24069	0
c5	STAT5B	chr2:28717388-28717825	cistrome	6.24069	0
c5	STAT5B	chr2:31381293-31382404	cistrome	6.24069	0
c5	STAT5B	chr2:31420810-31421334	cistrome	6.24069	0
c5	STAT5B	chr2:38153552-38154868	cistrome	6.24069	0
c5	STAT5B	chr2:38239352-38240123	cistrome	6.24069	0
c5	STAT5B	chr2:40606545-40607185	cistrome	6.24069	0
c5	STAT5B	chr2:69466777-69467093	cistrome	6.24069	0
c5	STAT5B	chr2:98087943-98088524	cistrome	6.24069	0
c5	STAT5B	chr21:27040598-27041391	cistrome	6.24069	0
c5	STAT5B	chr21:41959246-41959501	cistrome	6.24069	0
c5	STAT5B	chr22:25514488-25515132	cistrome	6.24069	0
c5	STAT5B	chr22:25689666-25689972	cistrome	6.24069	0
c5	STAT5B	chr22:31829921-31830785	cistrome	6.24069	0
c5	STAT5B	chr22:37079208-37080703	cistrome	6.24069	0
c5	STAT5B	chr3:11240357-11240909	cistrome	6.24069	0
c5	STAT5B	chr3:14234208-14234671	cistrome	6.24069	0
c5	STAT5B	chr3:14345307-14346165	cistrome	6.24069	0
c5	STAT5B	chr3:14358240-14359108	cistrome	6.24069	0
c5	STAT5B	chr3:14391025-14391477	cistrome	6.24069	0
c5	STAT5B	chr3:14847624-14848564	cistrome	6.24069	0
c5	STAT5B	chr3:168878685-168879147	cistrome	6.24069	0
c5	STAT5B	chr3:187965174-187965792	cistrome	6.24069	0
c5	STAT5B	chr3:194395069-194396562	cistrome	6.24069	0
c5	STAT5B	chr3:197591799-197593428	cistrome	6.24069	0
c5	STAT5B	chr3:50590428-50590833	cistrome	6.24069	0
c5	STAT5B	chr4:41207040-41207902	cistrome	6.24069	0
c5	STAT5B	chr4:52595946-52596893	cistrome	6.24069	0
c5	STAT5B	chr4:61437635-61438271	cistrome	6.24069	0
c5	STAT5B	chr4:83382643-83383373	cistrome	6.24069	0
c5	STAT5B	chr4:8478948-8479730	cistrome	6.24069	0
c5	STAT5B	chr5:139696313-139697747	cistrome	6.24069	0
c5	STAT5B	chr5:142438460-142439138	cistrome	6.24069	0
c5	STAT5B	chr5:149419462-149420978	cistrome	6.24069	0
c5	STAT5B	chr5:16856442-16857209	cistrome	6.24069	0
c5	STAT5B	chr5:38808220-38808519	cistrome	6.24069	0
c5	STAT5B	chr5:60541846-60542418	cistrome	6.24069	0
c5	STAT5B	chr5:73648503-73648867	cistrome	6.24069	0
c5	STAT5B	chr5:97324340-97325265	cistrome	6.24069	0
c5	STAT5B	chr6:113359657-113360136	cistrome	6.24069	0
c5	STAT5B	chr6:113375467-113376815	cistrome	6.24069	0
c5	STAT5B	chr6:137657295-137658088	cistrome	6.24069	0
c5	STAT5B	chr6:151228879-151230668	cistrome	6.24069	0
c5	STAT5B	chr6:15895735-15896196	cistrome	6.24069	0
c5	STAT5B	chr6:31945429-31946156	cistrome	6.24069	0
c5	STAT5B	chr6:46012666-46013267	cistrome	6.24069	0
c5	STAT5B	chr6:46053377-46054142	cistrome	6.24069	0
c5	STAT5B	chr6:80066364-80066829	cistrome	6.24069	0
c5	STAT5B	chr6:81707803-81708725	cistrome	6.24069	0
c5	STAT5B	chr7:107659661-107660265	cistrome	6.24069	0
c5	STAT5B	chr7:131134960-131135514	cistrome	6.24069	0
c5	STAT5B	chr7:137942909-137943183	cistrome	6.24069	0
c5	STAT5B	chr7:143426391-143427147	cistrome	6.24069	0
c5	STAT5B	chr7:17099305-17100226	cistrome	6.24069	0
c5	STAT5B	chr7:26388047-26388982	cistrome	6.24069	0
c5	STAT5B	chr7:7319433-7320216	cistrome	6.24069	0
c5	STAT5B	chr7:7328954-7329227	cistrome	6.24069	0
c5	STAT5B	chr7:93910221-93910620	cistrome	6.24069	0
c5	STAT5B	chr8:11480904-11481504	cistrome	6.24069	0
c5	STAT5B	chr8:19936920-19937946	cistrome	6.24069	0
c5	STAT5B	chr8:19945157-19946588	cistrome	6.24069	0
c5	STAT5B	chr8:20119633-20120783	cistrome	6.24069	0
c5	STAT5B	chr8:29617291-29617779	cistrome	6.24069	0
c5	STAT5B	chr8:42304288-42306268	cistrome	6.24069	0
c5	STAT5B	chr8:79763135-79763516	cistrome	6.24069	0
c5	STAT5B	chr9:107425069-107426512	cistrome	6.24069	0
c5	STAT5B	chr9:107432700-107433095	cistrome	6.24069	0
c5	STAT5B	chr9:115693953-115694529	cistrome	6.24069	0
c5	STAT5B	chr9:115978814-115979135	cistrome	6.24069	0
c5	STAT5B	chr9:116081737-116082159	cistrome	6.24069	0
c5	STAT5B	chr9:116160893-116161172	cistrome	6.24069	0
c5	STAT5B	chr9:123726823-123728514	cistrome	6.24069	0
c5	STAT5B	chr9:17894713-17895138	cistrome	6.24069	0
c5	STAT5B	chr9:20838170-20838774	cistrome	6.24069	0
c5	STAT5B	chrX:13470062-13470753	cistrome	6.24069	0
c5	STAT5B	chrX:53340786-53341742	cistrome	6.24069	0
c5	STAT5B	chr1:110097407-110098914	cistrome	6.24069	0
c5	STAT5B	chr1:110215671-110216365	cistrome	6.24069	0
c5	STAT5B	chr1:119700164-119701010	cistrome	6.24069	0
c5	STAT5B	chr1:15465740-15466004	cistrome	6.24069	0
c5	STAT5B	chr1:166865624-166866337	cistrome	6.24069	0
c5	STAT5B	chr1:17199656-17201175	cistrome	6.24069	0
c5	STAT5B	chr1:181129189-181129555	cistrome	6.24069	0
c5	STAT5B	chr1:185412413-185413657	cistrome	6.24069	0
c5	STAT5B	chr1:185441614-185441974	cistrome	6.24069	0
c5	STAT5B	chr1:201329232-201330225	cistrome	6.24069	0
c5	STAT5B	chr1:22734876-22735877	cistrome	6.24069	0
c5	STAT5B	chr1:229422834-229423412	cistrome	6.24069	0
c5	STAT5B	chr1:230105669-230106449	cistrome	6.24069	0
c5	STAT5B	chr1:24463788-24464794	cistrome	6.24069	0
c5	STAT5B	chr1:28120972-28121826	cistrome	6.24069	0
c5	STAT5B	chr1:33128834-33129161	cistrome	6.24069	0
c5	STAT5B	chr1:51349957-51350253	cistrome	6.24069	0
c5	STAT5B	chr1:65393340-65393954	cistrome	6.24069	0
c5	STAT5B	chr1:84953172-84953722	cistrome	6.24069	0
c5	STAT5B	chr1:9249428-9250382	cistrome	6.24069	0
c5	STAT5B	chr1:97937518-97938360	cistrome	6.24069	0
c5	STAT5B	chr10:119449906-119450646	cistrome	6.24069	0
c5	STAT5B	chr10:15213560-15214573	cistrome	6.24069	0
c5	STAT5B	chr10:19637446-19637926	cistrome	6.24069	0
c5	STAT5B	chr10:95962871-95964039	cistrome	6.24069	0
c5	STAT5B	chr11:10376632-10377169	cistrome	6.24069	0
c5	STAT5B	chr11:10488103-10488863	cistrome	6.24069	0
c5	STAT5B	chr11:110182071-110183286	cistrome	6.24069	0
c5	STAT5B	chr11:14374991-14375281	cistrome	6.24069	0
c5	STAT5B	chr11:17367997-17368851	cistrome	6.24069	0
c5	STAT5B	chr11:46296828-46297330	cistrome	6.24069	0
c5	STAT5B	chr11:57120550-57120939	cistrome	6.24069	0
c5	STAT5B	chr11:73429380-73430862	cistrome	6.24069	0
c5	STAT5B	chr11:92738308-92739426	cistrome	6.24069	0
c5	STAT5B	chr12:103808795-103809332	cistrome	6.24069	0
c5	STAT5B	chr12:10571262-10572592	cistrome	6.24069	0
c5	STAT5B	chr12:109440834-109441649	cistrome	6.24069	0
c5	STAT5B	chr12:16300297-16300550	cistrome	6.24069	0
c5	STAT5B	chr12:2836126-2836843	cistrome	6.24069	0
c5	STAT5B	chr12:8465313-8465905	cistrome	6.24069	0
c5	STAT5B	chr12:93518785-93519157	cistrome	6.24069	0
c5	STAT5B	chr13:102233229-102233946	cistrome	6.24069	0
c5	STAT5B	chr13:109862078-109863575	cistrome	6.24069	0
c5	STAT5B	chr13:46324560-46325653	cistrome	6.24069	0
c5	STAT5B	chr13:48852303-48853356	cistrome	6.24069	0
c5	STAT5B	chr13:98730803-98732223	cistrome	6.24069	0
c5	STAT5B	chr14:103314462-103315014	cistrome	6.24069	0
c5	STAT5B	chr14:67416190-67416450	cistrome	6.24069	0
c5	STAT5B	chr14:67444418-67445220	cistrome	6.24069	0
c5	STAT5B	chr14:89845357-89845909	cistrome	6.24069	0
c5	STAT5B	chr14:94380505-94381397	cistrome	6.24069	0
c5	STAT5B	chr14:95539991-95540933	cistrome	6.24069	0
c5	STAT5B	chr15:38588831-38590248	cistrome	6.24069	0
c5	STAT5B	chr15:38795395-38795892	cistrome	6.24069	0
c5	STAT5B	chr15:58260057-58261331	cistrome	6.24069	0
c5	STAT5B	chr15:58545425-58545685	cistrome	6.24069	0
c5	STAT5B	chr15:63475738-63476071	cistrome	6.24069	0
c5	STAT5B	chr15:63731703-63732246	cistrome	6.24069	0
c5	STAT5B	chr15:71278976-71279457	cistrome	6.24069	0
c5	STAT5B	chr15:71303671-71305020	cistrome	6.24069	0
c5	STAT5B	chr15:72604620-72605316	cistrome	6.24069	0
c5	STAT5B	chr15:74138488-74139239	cistrome	6.24069	0
c5	STAT5B	chr15:79169799-79170696	cistrome	6.24069	0
c5	STAT5B	chr15:85115865-85116810	cistrome	6.24069	0
c5	STAT5B	chr15:88043121-88043387	cistrome	6.24069	0
c5	STAT5B	chr15:88383691-88384175	cistrome	6.24069	0
c5	STAT5B	chr16:25212222-25212880	cistrome	6.24069	0
c5	STAT5B	chr16:3590836-3591400	cistrome	6.24069	0
c5	STAT5B	chr16:3593818-3594080	cistrome	6.24069	0
c5	STAT5B	chr16:3646045-3647006	cistrome	6.24069	0
c5	STAT5B	chr16:80816246-80816815	cistrome	6.24069	0
c5	STAT5B	chr16:87774862-87775359	cistrome	6.24069	0
c5	STAT5B	chr17:14434206-14434789	cistrome	6.24069	0
c5	STAT5B	chr17:34098460-34099113	cistrome	6.24069	0
c5	STAT5B	chr17:38590989-38592298	cistrome	6.24069	0
c5	STAT5B	chr17:59330384-59330911	cistrome	6.24069	0
c5	STAT5B	chr17:69470436-69471121	cistrome	6.24069	0
c5	STAT5B	chr17:8857907-8858927	cistrome	6.24069	0
c5	STAT5B	chr18:54130307-54131218	cistrome	6.24069	0
c5	STAT5B	chr18:54436166-54437083	cistrome	6.24069	0
c5	STAT5B	chr18:9083828-9084687	cistrome	6.24069	0
c5	STAT5B	chr18:9298307-9299372	cistrome	6.24069	0
c5	STAT5B	chr19:13997357-13997837	cistrome	6.24069	0
c5	STAT5B	chr19:44868423-44869321	cistrome	6.24069	0
c5	STAT5B	chr19:48945417-48946213	cistrome	6.24069	0
c5	STAT5B	chr19:48978622-48979512	cistrome	6.24069	0
c5	STAT5B	chr19:7647029-7648182	cistrome	6.24069	0
c5	STAT5B	chr19:7656806-7657661	cistrome	6.24069	0
c5	STAT5B	chr2:102111800-102113062	cistrome	6.24069	0
c5	STAT5B	chr2:109701939-109703014	cistrome	6.24069	0
c5	STAT5B	chr2:110717338-110718070	cistrome	6.24069	0
c5	STAT5B	chr2:112893217-112894283	cistrome	6.24069	0
c5	STAT5B	chr2:120237462-120239043	cistrome	6.24069	0
c5	STAT5B	chr2:127605361-127606059	cistrome	6.24069	0
c5	STAT5B	chr2:134170494-134171139	cistrome	6.24069	0
c5	STAT5B	chr2:142756445-142757846	cistrome	6.24069	0
c5	STAT5B	chr2:196543568-196544096	cistrome	6.24069	0
c5	STAT5B	chr2:200767492-200767959	cistrome	6.24069	0
c5	STAT5B	chr2:217709650-217710229	cistrome	6.24069	0
c5	STAT5B	chr2:217710265-217710492	cistrome	6.24069	0
c5	STAT5B	chr2:231373825-231374471	cistrome	6.24069	0
c5	STAT5B	chr2:231768175-231770001	cistrome	6.24069	0
c5	STAT5B	chr2:235366374-235367011	cistrome	6.24069	0
c5	STAT5B	chr2:237497778-237498241	cistrome	6.24069	0
c5	STAT5B	chr2:25436718-25437271	cistrome	6.24069	0
c5	STAT5B	chr2:26285241-26286093	cistrome	6.24069	0
c5	STAT5B	chr2:40543252-40543836	cistrome	6.24069	0
c5	STAT5B	chr2:45683061-45683741	cistrome	6.24069	0
c5	STAT5B	chr2:74620213-74621146	cistrome	6.24069	0
c5	STAT5B	chr2:74703400-74703869	cistrome	6.24069	0
c5	STAT5B	chr2:86411216-86411976	cistrome	6.24069	0
c5	STAT5B	chr2:97966470-97967413	cistrome	6.24069	0
c5	STAT5B	chr2:98757950-98758561	cistrome	6.24069	0
c5	STAT5B	chr20:44335565-44336504	cistrome	6.24069	0
c5	STAT5B	chr20:44722859-44724167	cistrome	6.24069	0
c5	STAT5B	chr20:5220375-5221490	cistrome	6.24069	0
c5	STAT5B	chr20:5890724-5891439	cistrome	6.24069	0
c5	STAT5B	chr21:27104953-27105756	cistrome	6.24069	0
c5	STAT5B	chr21:29217737-29218172	cistrome	6.24069	0
c5	STAT5B	chr21:29225904-29226575	cistrome	6.24069	0
c5	STAT5B	chr21:42763616-42764400	cistrome	6.24069	0
c5	STAT5B	chr22:36254865-36255479	cistrome	6.24069	0
c5	STAT5B	chr22:37121956-37122915	cistrome	6.24069	0
c5	STAT5B	chr22:50293210-50294286	cistrome	6.24069	0
c5	STAT5B	chr3:131071989-131073249	cistrome	6.24069	0
c5	STAT5B	chr3:131110120-131110455	cistrome	6.24069	0
c5	STAT5B	chr3:132911651-132912747	cistrome	6.24069	0
c5	STAT5B	chr3:133887853-133888692	cistrome	6.24069	0
c5	STAT5B	chr3:141212054-141213147	cistrome	6.24069	0
c5	STAT5B	chr3:14324496-14325191	cistrome	6.24069	0
c5	STAT5B	chr3:14490022-14491163	cistrome	6.24069	0
c5	STAT5B	chr3:15453158-15454093	cistrome	6.24069	0
c5	STAT5B	chr3:185455977-185456952	cistrome	6.24069	0
c5	STAT5B	chr3:190647020-190647716	cistrome	6.24069	0
c5	STAT5B	chr3:197487818-197488230	cistrome	6.24069	0
c5	STAT5B	chr3:197889066-197889991	cistrome	6.24069	0
c5	STAT5B	chr3:64190897-64191731	cistrome	6.24069	0
c5	STAT5B	chr4:107834044-107834945	cistrome	6.24069	0
c5	STAT5B	chr4:110643094-110643524	cistrome	6.24069	0
c5	STAT5B	chr4:37799459-37800376	cistrome	6.24069	0
c5	STAT5B	chr4:48227469-48228010	cistrome	6.24069	0
c5	STAT5B	chr4:69800505-69801339	cistrome	6.24069	0
c5	STAT5B	chr4:72377594-72378294	cistrome	6.24069	0
c5	STAT5B	chr4:80141506-80141895	cistrome	6.24069	0
c5	STAT5B	chr5:102226146-102226793	cistrome	6.24069	0
c5	STAT5B	chr5:102238737-102239359	cistrome	6.24069	0
c5	STAT5B	chr5:137564836-137565755	cistrome	6.24069	0
c5	STAT5B	chr5:148965449-148966609	cistrome	6.24069	0
c5	STAT5B	chr5:150208150-150209678	cistrome	6.24069	0
c5	STAT5B	chr5:154075291-154075974	cistrome	6.24069	0
c5	STAT5B	chr5:154164069-154164602	cistrome	6.24069	0
c5	STAT5B	chr5:157548378-157549385	cistrome	6.24069	0
c5	STAT5B	chr5:173653600-173654911	cistrome	6.24069	0
c5	STAT5B	chr5:35468889-35469928	cistrome	6.24069	0
c5	STAT5B	chr5:38827516-38828044	cistrome	6.24069	0
c5	STAT5B	chr5:7034230-7034877	cistrome	6.24069	0
c5	STAT5B	chr5:76455596-76456221	cistrome	6.24069	0
c5	STAT5B	chr6:122580478-122581438	cistrome	6.24069	0
c5	STAT5B	chr6:123587873-123588939	cistrome	6.24069	0
c5	STAT5B	chr6:131389392-131389776	cistrome	6.24069	0
c5	STAT5B	chr6:137022188-137022408	cistrome	6.24069	0
c5	STAT5B	chr6:137994980-137995979	cistrome	6.24069	0
c5	STAT5B	chr6:151170422-151171103	cistrome	6.24069	0
c5	STAT5B	chr6:24595154-24595958	cistrome	6.24069	0
c5	STAT5B	chr6:28108921-28109619	cistrome	6.24069	0
c5	STAT5B	chr6:46045219-46045644	cistrome	6.24069	0
c5	STAT5B	chr7:101601010-101601581	cistrome	6.24069	0
c5	STAT5B	chr7:12719041-12719550	cistrome	6.24069	0
c5	STAT5B	chr7:139471374-139472260	cistrome	6.24069	0
c5	STAT5B	chr7:149626663-149627370	cistrome	6.24069	0
c5	STAT5B	chr7:155311269-155311619	cistrome	6.24069	0
c5	STAT5B	chr7:2134581-2135341	cistrome	6.24069	0
c5	STAT5B	chr7:26490648-26491544	cistrome	6.24069	0
c5	STAT5B	chr7:37492907-37493392	cistrome	6.24069	0
c5	STAT5B	chr7:48053849-48054256	cistrome	6.24069	0
c5	STAT5B	chr7:74319799-74321041	cistrome	6.24069	0
c5	STAT5B	chr7:75795637-75796351	cistrome	6.24069	0
c5	STAT5B	chr7:75797582-75798463	cistrome	6.24069	0
c5	STAT5B	chr7:76075037-76075269	cistrome	6.24069	0
c5	STAT5B	chr7:8284932-8285458	cistrome	6.24069	0
c5	STAT5B	chr8:11456531-11457538	cistrome	6.24069	0
c5	STAT5B	chr8:133303008-133303761	cistrome	6.24069	0
c5	STAT5B	chr8:143402252-143403140	cistrome	6.24069	0
c5	STAT5B	chr8:20117326-20117601	cistrome	6.24069	0
c5	STAT5B	chr8:22752432-22753183	cistrome	6.24069	0
c5	STAT5B	chr8:22920795-22921469	cistrome	6.24069	0
c5	STAT5B	chr8:81126333-81126978	cistrome	6.24069	0
c5	STAT5B	chr8:81153750-81154853	cistrome	6.24069	0
c5	STAT5B	chr8:91207403-91207872	cistrome	6.24069	0
c5	STAT5B	chr9:107404752-107405904	cistrome	6.24069	0
c5	STAT5B	chr9:114109938-114110659	cistrome	6.24069	0
c5	STAT5B	chr9:116027510-116027983	cistrome	6.24069	0
c5	STAT5B	chr9:116142165-116143124	cistrome	6.24069	0
c5	STAT5B	chr9:129126832-129127470	cistrome	6.24069	0
c5	STAT5B	chr9:135566528-135566906	cistrome	6.24069	0
c5	STAT5B	chr9:20822902-20823712	cistrome	6.24069	0
c5	STAT5B	chr9:35677856-35678670	cistrome	6.24069	0
c5	STAT5B	chr9:4335497-4336082	cistrome	6.24069	0
c5	STAT5B	chr9:89024789-89025719	cistrome	6.24069	0
c5	STAT5B	chr9:98538627-98539523	cistrome	6.24069	0
c5	STAT5B	chrX:129876885-129877764	cistrome	6.24069	0
c5	STAT5B	chrX:134910516-134910810	cistrome	6.24069	0
c5	STAT5B	chrX:37815492-37816097	cistrome	6.24069	0
c5	STAT5B	chrX:48033543-48033936	cistrome	6.24069	0
c5	STAT5B	chrX:67665450-67665954	cistrome	6.24069	0
c5	STAT5A	chr1:109979660-109979983	cistrome	6.24069	0
c5	STAT5A	chr1:110872991-110873744	cistrome	6.24069	0
c5	STAT5A	chr1:110879945-110881270	cistrome	6.24069	0
c5	STAT5A	chr1:110927211-110927839	cistrome	6.24069	0
c5	STAT5A	chr1:115790847-115791545	cistrome	6.24069	0
c5	STAT5A	chr1:116650258-116650672	cistrome	6.24069	0
c5	STAT5A	chr1:12147510-12147713	cistrome	6.24069	0
c5	STAT5A	chr1:15622461-15622669	cistrome	6.24069	0
c5	STAT5A	chr1:161506217-161507221	cistrome	6.24069	0
c5	STAT5A	chr1:161671131-161671929	cistrome	6.24069	0
c5	STAT5A	chr1:167509953-167511157	cistrome	6.24069	0
c5	STAT5A	chr1:17149111-17150204	cistrome	6.24069	0
c5	STAT5A	chr1:181129189-181129555	cistrome	6.24069	0
c5	STAT5A	chr1:182149343-182149941	cistrome	6.24069	0
c5	STAT5A	chr1:20288606-20289364	cistrome	6.24069	0
c5	STAT5A	chr1:22873123-22873803	cistrome	6.24069	0
c5	STAT5A	chr1:23443921-23444707	cistrome	6.24069	0
c5	STAT5A	chr1:241702495-241703458	cistrome	6.24069	0
c5	STAT5A	chr1:24709022-24709237	cistrome	6.24069	0
c5	STAT5A	chr1:24952281-24952823	cistrome	6.24069	0
c5	STAT5A	chr1:26409279-26410469	cistrome	6.24069	0
c5	STAT5A	chr1:37867686-37868810	cistrome	6.24069	0
c5	STAT5A	chr1:65330650-65331660	cistrome	6.24069	0
c5	STAT5A	chr1:65393340-65393954	cistrome	6.24069	0
c5	STAT5A	chr1:97937518-97938360	cistrome	6.24069	0
c5	STAT5A	chr10:100146831-100147769	cistrome	6.24069	0
c5	STAT5A	chr10:113616181-113616787	cistrome	6.24069	0
c5	STAT5A	chr10:113644714-113645086	cistrome	6.24069	0
c5	STAT5A	chr10:30074809-30075368	cistrome	6.24069	0
c5	STAT5A	chr10:30682388-30682821	cistrome	6.24069	0
c5	STAT5A	chr10:33055985-33056498	cistrome	6.24069	0
c5	STAT5A	chr10:45376031-45376939	cistrome	6.24069	0
c5	STAT5A	chr10:75358815-75359805	cistrome	6.24069	0
c5	STAT5A	chr10:99906236-99906911	cistrome	6.24069	0
c5	STAT5A	chr11:114294817-114295665	cistrome	6.24069	0
c5	STAT5A	chr11:120268655-120269173	cistrome	6.24069	0
c5	STAT5A	chr11:122897605-122898661	cistrome	6.24069	0
c5	STAT5A	chr11:46275981-46277019	cistrome	6.24069	0
c5	STAT5A	chr11:47360543-47361797	cistrome	6.24069	0
c5	STAT5A	chr11:47979348-47980086	cistrome	6.24069	0
c5	STAT5A	chr11:59857342-59858416	cistrome	6.24069	0
c5	STAT5A	chr11:60740036-60741016	cistrome	6.24069	0
c5	STAT5A	chr11:60986087-60987120	cistrome	6.24069	0
c5	STAT5A	chr12:10615566-10616042	cistrome	6.24069	0
c5	STAT5A	chr12:107109545-107110815	cistrome	6.24069	0
c5	STAT5A	chr12:28027256-28027833	cistrome	6.24069	0
c5	STAT5A	chr12:54307054-54307498	cistrome	6.24069	0
c5	STAT5A	chr12:93524541-93525403	cistrome	6.24069	0
c5	STAT5A	chr12:93530393-93530775	cistrome	6.24069	0
c5	STAT5A	chr13:109869470-109870609	cistrome	6.24069	0
c5	STAT5A	chr13:40585211-40586263	cistrome	6.24069	0
c5	STAT5A	chr13:45200432-45201223	cistrome	6.24069	0
c5	STAT5A	chr13:45594534-45595264	cistrome	6.24069	0
c5	STAT5A	chr13:46210443-46210725	cistrome	6.24069	0
c5	STAT5A	chr14:75195993-75196638	cistrome	6.24069	0
c5	STAT5A	chr14:93953820-93954251	cistrome	6.24069	0
c5	STAT5A	chr14:93965161-93966386	cistrome	6.24069	0
c5	STAT5A	chr14:94309822-94310522	cistrome	6.24069	0
c5	STAT5A	chr14:95322532-95323684	cistrome	6.24069	0
c5	STAT5A	chr14:95483187-95483984	cistrome	6.24069	0
c5	STAT5A	chr15:100595952-100597248	cistrome	6.24069	0
c5	STAT5A	chr15:38605874-38606365	cistrome	6.24069	0
c5	STAT5A	chr15:38611173-38611440	cistrome	6.24069	0
c5	STAT5A	chr15:58312087-58312557	cistrome	6.24069	0
c5	STAT5A	chr15:58374288-58375011	cistrome	6.24069	0
c5	STAT5A	chr15:66866192-66867232	cistrome	6.24069	0
c5	STAT5A	chr15:71290000-71290337	cistrome	6.24069	0
c5	STAT5A	chr15:80769287-80770152	cistrome	6.24069	0
c5	STAT5A	chr15:88021663-88022188	cistrome	6.24069	0
c5	STAT5A	chr15:88040454-88041160	cistrome	6.24069	0
c5	STAT5A	chr15:88648786-88649107	cistrome	6.24069	0
c5	STAT5A	chr15:88708515-88709127	cistrome	6.24069	0
c5	STAT5A	chr15:88803086-88804047	cistrome	6.24069	0
c5	STAT5A	chr16:4370864-4371216	cistrome	6.24069	0
c5	STAT5A	chr16:50457451-50458582	cistrome	6.24069	0
c5	STAT5A	chr16:53815933-53816819	cistrome	6.24069	0
c5	STAT5A	chr17:13638840-13639546	cistrome	6.24069	0
c5	STAT5A	chr17:3639999-3640496	cistrome	6.24069	0
c5	STAT5A	chr17:3641580-3642204	cistrome	6.24069	0
c5	STAT5A	chr17:40306343-40306928	cistrome	6.24069	0
c5	STAT5A	chr17:45222656-45223346	cistrome	6.24069	0
c5	STAT5A	chr17:78925872-78927000	cistrome	6.24069	0
c5	STAT5A	chr18:23675729-23676608	cistrome	6.24069	0
c5	STAT5A	chr18:3052103-3052518	cistrome	6.24069	0
c5	STAT5A	chr18:53990801-53992101	cistrome	6.24069	0
c5	STAT5A	chr19:14434791-14435520	cistrome	6.24069	0
c5	STAT5A	chr19:7656806-7657661	cistrome	6.24069	0
c5	STAT5A	chr2:186602421-186602951	cistrome	6.24069	0
c5	STAT5A	chr2:191202160-191203135	cistrome	6.24069	0
c5	STAT5A	chr2:210323045-210323599	cistrome	6.24069	0
c5	STAT5A	chr2:210540912-210541556	cistrome	6.24069	0
c5	STAT5A	chr2:217637400-217638028	cistrome	6.24069	0
c5	STAT5A	chr2:224197576-224198227	cistrome	6.24069	0
c5	STAT5A	chr2:228674811-228675725	cistrome	6.24069	0
c5	STAT5A	chr2:229388794-229389273	cistrome	6.24069	0
c5	STAT5A	chr2:235484956-235485777	cistrome	6.24069	0
c5	STAT5A	chr2:25643537-25644247	cistrome	6.24069	0
c5	STAT5A	chr2:26685971-26686538	cistrome	6.24069	0
c5	STAT5A	chr2:28717388-28717825	cistrome	6.24069	0
c5	STAT5A	chr2:29138932-29139495	cistrome	6.24069	0
c5	STAT5A	chr2:31381293-31382404	cistrome	6.24069	0
c5	STAT5A	chr2:31420810-31421334	cistrome	6.24069	0
c5	STAT5A	chr2:38153552-38154868	cistrome	6.24069	0
c5	STAT5A	chr2:38239352-38240123	cistrome	6.24069	0
c5	STAT5A	chr2:40606545-40607185	cistrome	6.24069	0
c5	STAT5A	chr2:45683061-45683741	cistrome	6.24069	0
c5	STAT5A	chr2:69466777-69467093	cistrome	6.24069	0
c5	STAT5A	chr2:74703400-74703869	cistrome	6.24069	0
c5	STAT5A	chr2:86785315-86786551	cistrome	6.24069	0
c5	STAT5A	chr2:97966470-97967413	cistrome	6.24069	0
c5	STAT5A	chr2:98087943-98088524	cistrome	6.24069	0
c5	STAT5A	chr20:45872348-45873317	cistrome	6.24069	0
c5	STAT5A	chr20:5890724-5891439	cistrome	6.24069	0
c5	STAT5A	chr21:27040598-27041391	cistrome	6.24069	0
c5	STAT5A	chr21:41959246-41959501	cistrome	6.24069	0
c5	STAT5A	chr21:41973669-41974857	cistrome	6.24069	0
c5	STAT5A	chr22:25514488-25515132	cistrome	6.24069	0
c5	STAT5A	chr22:25689666-25689972	cistrome	6.24069	0
c5	STAT5A	chr22:31829921-31830785	cistrome	6.24069	0
c5	STAT5A	chr22:36254865-36255479	cistrome	6.24069	0
c5	STAT5A	chr22:37063198-37063785	cistrome	6.24069	0
c5	STAT5A	chr22:37079208-37080703	cistrome	6.24069	0
c5	STAT5A	chr22:37121956-37122915	cistrome	6.24069	0
c5	STAT5A	chr22:50293210-50294286	cistrome	6.24069	0
c5	STAT5A	chr3:11240357-11240909	cistrome	6.24069	0
c5	STAT5A	chr3:133887853-133888692	cistrome	6.24069	0
c5	STAT5A	chr3:14234208-14234671	cistrome	6.24069	0
c5	STAT5A	chr3:14345307-14346165	cistrome	6.24069	0
c5	STAT5A	chr3:14358240-14359108	cistrome	6.24069	0
c5	STAT5A	chr3:14391025-14391477	cistrome	6.24069	0
c5	STAT5A	chr3:14847624-14848564	cistrome	6.24069	0
c5	STAT5A	chr3:168878685-168879147	cistrome	6.24069	0
c5	STAT5A	chr3:187850041-187850926	cistrome	6.24069	0
c5	STAT5A	chr3:187965174-187965792	cistrome	6.24069	0
c5	STAT5A	chr3:194395069-194396562	cistrome	6.24069	0
c5	STAT5A	chr3:197591799-197593428	cistrome	6.24069	0
c5	STAT5A	chr3:50590428-50590833	cistrome	6.24069	0
c5	STAT5A	chr4:110641530-110641730	cistrome	6.24069	0
c5	STAT5A	chr4:36243679-36245388	cistrome	6.24069	0
c5	STAT5A	chr4:37799459-37800376	cistrome	6.24069	0
c5	STAT5A	chr4:41207040-41207902	cistrome	6.24069	0
c5	STAT5A	chr4:48227469-48228010	cistrome	6.24069	0
c5	STAT5A	chr4:52595946-52596893	cistrome	6.24069	0
c5	STAT5A	chr4:56700821-56701099	cistrome	6.24069	0
c5	STAT5A	chr4:61437635-61438271	cistrome	6.24069	0
c5	STAT5A	chr4:83382643-83383373	cistrome	6.24069	0
c5	STAT5A	chr4:8478948-8479730	cistrome	6.24069	0
c5	STAT5A	chr5:139696313-139697747	cistrome	6.24069	0
c5	STAT5A	chr5:142438460-142439138	cistrome	6.24069	0
c5	STAT5A	chr5:149419462-149420978	cistrome	6.24069	0
c5	STAT5A	chr5:150302281-150303183	cistrome	6.24069	0
c5	STAT5A	chr5:151230134-151230448	cistrome	6.24069	0
c5	STAT5A	chr5:154164069-154164602	cistrome	6.24069	0
c5	STAT5A	chr5:16856442-16857209	cistrome	6.24069	0
c5	STAT5A	chr5:173645327-173647095	cistrome	6.24069	0
c5	STAT5A	chr5:38808220-38808519	cistrome	6.24069	0
c5	STAT5A	chr5:60541846-60542418	cistrome	6.24069	0
c5	STAT5A	chr5:73648503-73648867	cistrome	6.24069	0
c5	STAT5A	chr5:76455596-76456221	cistrome	6.24069	0
c5	STAT5A	chr5:97324340-97325265	cistrome	6.24069	0
c5	STAT5A	chr6:10330140-10331255	cistrome	6.24069	0
c5	STAT5A	chr6:113359657-113360136	cistrome	6.24069	0
c5	STAT5A	chr6:113375467-113376815	cistrome	6.24069	0
c5	STAT5A	chr6:113564377-113565185	cistrome	6.24069	0
c5	STAT5A	chr6:137427560-137428400	cistrome	6.24069	0
c5	STAT5A	chr6:137657295-137658088	cistrome	6.24069	0
c5	STAT5A	chr6:151228879-151230668	cistrome	6.24069	0
c5	STAT5A	chr6:15895735-15896196	cistrome	6.24069	0
c5	STAT5A	chr6:31945429-31946156	cistrome	6.24069	0
c5	STAT5A	chr6:39638097-39639088	cistrome	6.24069	0
c5	STAT5A	chr6:45986746-45987140	cistrome	6.24069	0
c5	STAT5A	chr6:46012666-46013267	cistrome	6.24069	0
c5	STAT5A	chr6:46053377-46054142	cistrome	6.24069	0
c5	STAT5A	chr6:80066364-80066829	cistrome	6.24069	0
c5	STAT5A	chr6:81707803-81708725	cistrome	6.24069	0
c5	STAT5A	chr7:107659661-107660265	cistrome	6.24069	0
c5	STAT5A	chr7:131134960-131135514	cistrome	6.24069	0
c5	STAT5A	chr7:137942909-137943183	cistrome	6.24069	0
c5	STAT5A	chr7:143426391-143427147	cistrome	6.24069	0
c5	STAT5A	chr7:155311269-155311619	cistrome	6.24069	0
c5	STAT5A	chr7:17099305-17100226	cistrome	6.24069	0
c5	STAT5A	chr7:26388047-26388982	cistrome	6.24069	0
c5	STAT5A	chr7:41855929-41856170	cistrome	6.24069	0
c5	STAT5A	chr7:7319433-7320216	cistrome	6.24069	0
c5	STAT5A	chr7:7328954-7329227	cistrome	6.24069	0
c5	STAT5A	chr7:77466389-77467266	cistrome	6.24069	0
c5	STAT5A	chr7:93910221-93910620	cistrome	6.24069	0
c5	STAT5A	chr8:11480904-11481504	cistrome	6.24069	0
c5	STAT5A	chr8:19936920-19937946	cistrome	6.24069	0
c5	STAT5A	chr8:19945157-19946588	cistrome	6.24069	0
c5	STAT5A	chr8:20119633-20120783	cistrome	6.24069	0
c5	STAT5A	chr8:22920795-22921469	cistrome	6.24069	0
c5	STAT5A	chr8:29617291-29617779	cistrome	6.24069	0
c5	STAT5A	chr8:42304288-42306268	cistrome	6.24069	0
c5	STAT5A	chr8:79763135-79763516	cistrome	6.24069	0
c5	STAT5A	chr8:81153750-81154853	cistrome	6.24069	0
c5	STAT5A	chr9:107404752-107405904	cistrome	6.24069	0
c5	STAT5A	chr9:107425069-107426512	cistrome	6.24069	0
c5	STAT5A	chr9:107432700-107433095	cistrome	6.24069	0
c5	STAT5A	chr9:115693953-115694529	cistrome	6.24069	0
c5	STAT5A	chr9:115978814-115979135	cistrome	6.24069	0
c5	STAT5A	chr9:116081737-116082159	cistrome	6.24069	0
c5	STAT5A	chr9:116160893-116161172	cistrome	6.24069	0
c5	STAT5A	chr9:116166034-116166298	cistrome	6.24069	0
c5	STAT5A	chr9:123726823-123728514	cistrome	6.24069	0
c5	STAT5A	chr9:130143043-130143811	cistrome	6.24069	0
c5	STAT5A	chr9:17894713-17895138	cistrome	6.24069	0
c5	STAT5A	chr9:20838170-20838774	cistrome	6.24069	0
c5	STAT5A	chrX:129876885-129877764	cistrome	6.24069	0
c5	STAT5A	chrX:13470062-13470753	cistrome	6.24069	0
c5	STAT5A	chrX:53340786-53341742	cistrome	6.24069	0
c5	STAT5A	chr1:110097407-110098914	cistrome	6.24069	0
c5	STAT5A	chr1:110215671-110216365	cistrome	6.24069	0
c5	STAT5A	chr1:119700164-119701010	cistrome	6.24069	0
c5	STAT5A	chr1:15465740-15466004	cistrome	6.24069	0
c5	STAT5A	chr1:166865624-166866337	cistrome	6.24069	0
c5	STAT5A	chr1:17199656-17201175	cistrome	6.24069	0
c5	STAT5A	chr1:185412413-185413657	cistrome	6.24069	0
c5	STAT5A	chr1:185441614-185441974	cistrome	6.24069	0
c5	STAT5A	chr1:201329232-201330225	cistrome	6.24069	0
c5	STAT5A	chr1:22734876-22735877	cistrome	6.24069	0
c5	STAT5A	chr1:229422834-229423412	cistrome	6.24069	0
c5	STAT5A	chr1:230105669-230106449	cistrome	6.24069	0
c5	STAT5A	chr1:24463788-24464794	cistrome	6.24069	0
c5	STAT5A	chr1:28120972-28121826	cistrome	6.24069	0
c5	STAT5A	chr1:33128834-33129161	cistrome	6.24069	0
c5	STAT5A	chr1:51349957-51350253	cistrome	6.24069	0
c5	STAT5A	chr1:84953172-84953722	cistrome	6.24069	0
c5	STAT5A	chr1:9249428-9250382	cistrome	6.24069	0
c5	STAT5A	chr10:119449906-119450646	cistrome	6.24069	0
c5	STAT5A	chr10:15213560-15214573	cistrome	6.24069	0
c5	STAT5A	chr10:19637446-19637926	cistrome	6.24069	0
c5	STAT5A	chr10:19874767-19875232	cistrome	6.24069	0
c5	STAT5A	chr10:95962871-95964039	cistrome	6.24069	0
c5	STAT5A	chr11:10376632-10377169	cistrome	6.24069	0
c5	STAT5A	chr11:10488103-10488863	cistrome	6.24069	0
c5	STAT5A	chr11:110182071-110183286	cistrome	6.24069	0
c5	STAT5A	chr11:14374991-14375281	cistrome	6.24069	0
c5	STAT5A	chr11:17367997-17368851	cistrome	6.24069	0
c5	STAT5A	chr11:46296828-46297330	cistrome	6.24069	0
c5	STAT5A	chr11:57120550-57120939	cistrome	6.24069	0
c5	STAT5A	chr11:57402005-57402934	cistrome	6.24069	0
c5	STAT5A	chr11:64383979-64384660	cistrome	6.24069	0
c5	STAT5A	chr11:73429380-73430862	cistrome	6.24069	0
c5	STAT5A	chr11:92738308-92739426	cistrome	6.24069	0
c5	STAT5A	chr12:103808795-103809332	cistrome	6.24069	0
c5	STAT5A	chr12:10571262-10572592	cistrome	6.24069	0
c5	STAT5A	chr12:109440834-109441649	cistrome	6.24069	0
c5	STAT5A	chr12:16300297-16300550	cistrome	6.24069	0
c5	STAT5A	chr12:2836126-2836843	cistrome	6.24069	0
c5	STAT5A	chr12:67716805-67717562	cistrome	6.24069	0
c5	STAT5A	chr12:8465313-8465905	cistrome	6.24069	0
c5	STAT5A	chr12:93518785-93519157	cistrome	6.24069	0
c5	STAT5A	chr13:102233229-102233946	cistrome	6.24069	0
c5	STAT5A	chr13:109862078-109863575	cistrome	6.24069	0
c5	STAT5A	chr13:46324560-46325653	cistrome	6.24069	0
c5	STAT5A	chr13:48852303-48853356	cistrome	6.24069	0
c5	STAT5A	chr13:98730803-98732223	cistrome	6.24069	0
c5	STAT5A	chr14:103314462-103315014	cistrome	6.24069	0
c5	STAT5A	chr14:67416190-67416450	cistrome	6.24069	0
c5	STAT5A	chr14:67444418-67445220	cistrome	6.24069	0
c5	STAT5A	chr14:89845357-89845909	cistrome	6.24069	0
c5	STAT5A	chr14:91872503-91872996	cistrome	6.24069	0
c5	STAT5A	chr14:94380505-94381397	cistrome	6.24069	0
c5	STAT5A	chr14:95539991-95540933	cistrome	6.24069	0
c5	STAT5A	chr15:38588831-38590248	cistrome	6.24069	0
c5	STAT5A	chr15:38795395-38795892	cistrome	6.24069	0
c5	STAT5A	chr15:58260057-58261331	cistrome	6.24069	0
c5	STAT5A	chr15:58545425-58545685	cistrome	6.24069	0
c5	STAT5A	chr15:63475738-63476071	cistrome	6.24069	0
c5	STAT5A	chr15:63731703-63732246	cistrome	6.24069	0
c5	STAT5A	chr15:71278976-71279457	cistrome	6.24069	0
c5	STAT5A	chr15:71303671-71305020	cistrome	6.24069	0
c5	STAT5A	chr15:72604620-72605316	cistrome	6.24069	0
c5	STAT5A	chr15:74138488-74139239	cistrome	6.24069	0
c5	STAT5A	chr15:79169799-79170696	cistrome	6.24069	0
c5	STAT5A	chr15:85115865-85116810	cistrome	6.24069	0
c5	STAT5A	chr15:88043121-88043387	cistrome	6.24069	0
c5	STAT5A	chr15:88383691-88384175	cistrome	6.24069	0
c5	STAT5A	chr16:25212222-25212880	cistrome	6.24069	0
c5	STAT5A	chr16:3590836-3591400	cistrome	6.24069	0
c5	STAT5A	chr16:3593818-3594080	cistrome	6.24069	0
c5	STAT5A	chr16:3646045-3647006	cistrome	6.24069	0
c5	STAT5A	chr16:80816246-80816815	cistrome	6.24069	0
c5	STAT5A	chr16:87774862-87775359	cistrome	6.24069	0
c5	STAT5A	chr17:14434206-14434789	cistrome	6.24069	0
c5	STAT5A	chr17:34098460-34099113	cistrome	6.24069	0
c5	STAT5A	chr17:38590989-38592298	cistrome	6.24069	0
c5	STAT5A	chr17:59330384-59330911	cistrome	6.24069	0
c5	STAT5A	chr17:69470436-69471121	cistrome	6.24069	0
c5	STAT5A	chr17:8857907-8858927	cistrome	6.24069	0
c5	STAT5A	chr18:54130307-54131218	cistrome	6.24069	0
c5	STAT5A	chr18:54436166-54437083	cistrome	6.24069	0
c5	STAT5A	chr18:59533994-59534812	cistrome	6.24069	0
c5	STAT5A	chr18:9083828-9084687	cistrome	6.24069	0
c5	STAT5A	chr18:9298307-9299372	cistrome	6.24069	0
c5	STAT5A	chr19:13997357-13997837	cistrome	6.24069	0
c5	STAT5A	chr19:44868423-44869321	cistrome	6.24069	0
c5	STAT5A	chr19:48945417-48946213	cistrome	6.24069	0
c5	STAT5A	chr19:48978622-48979512	cistrome	6.24069	0
c5	STAT5A	chr19:7647029-7648182	cistrome	6.24069	0
c5	STAT5A	chr2:102111800-102113062	cistrome	6.24069	0
c5	STAT5A	chr2:109701939-109703014	cistrome	6.24069	0
c5	STAT5A	chr2:110717338-110718070	cistrome	6.24069	0
c5	STAT5A	chr2:112893217-112894283	cistrome	6.24069	0
c5	STAT5A	chr2:120237462-120239043	cistrome	6.24069	0
c5	STAT5A	chr2:127605361-127606059	cistrome	6.24069	0
c5	STAT5A	chr2:134170494-134171139	cistrome	6.24069	0
c5	STAT5A	chr2:142756445-142757846	cistrome	6.24069	0
c5	STAT5A	chr2:196543568-196544096	cistrome	6.24069	0
c5	STAT5A	chr2:200767492-200767959	cistrome	6.24069	0
c5	STAT5A	chr2:217709650-217710229	cistrome	6.24069	0
c5	STAT5A	chr2:217710265-217710492	cistrome	6.24069	0
c5	STAT5A	chr2:231373825-231374471	cistrome	6.24069	0
c5	STAT5A	chr2:231768175-231770001	cistrome	6.24069	0
c5	STAT5A	chr2:235366374-235367011	cistrome	6.24069	0
c5	STAT5A	chr2:237497778-237498241	cistrome	6.24069	0
c5	STAT5A	chr2:25436718-25437271	cistrome	6.24069	0
c5	STAT5A	chr2:26285241-26286093	cistrome	6.24069	0
c5	STAT5A	chr2:28583829-28585096	cistrome	6.24069	0
c5	STAT5A	chr2:40543252-40543836	cistrome	6.24069	0
c5	STAT5A	chr2:74620213-74621146	cistrome	6.24069	0
c5	STAT5A	chr2:86411216-86411976	cistrome	6.24069	0
c5	STAT5A	chr2:98757950-98758561	cistrome	6.24069	0
c5	STAT5A	chr20:44335565-44336504	cistrome	6.24069	0
c5	STAT5A	chr20:44722859-44724167	cistrome	6.24069	0
c5	STAT5A	chr20:5220375-5221490	cistrome	6.24069	0
c5	STAT5A	chr21:27104953-27105756	cistrome	6.24069	0
c5	STAT5A	chr21:29217737-29218172	cistrome	6.24069	0
c5	STAT5A	chr21:29225904-29226575	cistrome	6.24069	0
c5	STAT5A	chr21:42763616-42764400	cistrome	6.24069	0
c5	STAT5A	chr3:131071989-131073249	cistrome	6.24069	0
c5	STAT5A	chr3:131110120-131110455	cistrome	6.24069	0
c5	STAT5A	chr3:132911651-132912747	cistrome	6.24069	0
c5	STAT5A	chr3:141212054-141213147	cistrome	6.24069	0
c5	STAT5A	chr3:14324496-14325191	cistrome	6.24069	0
c5	STAT5A	chr3:14490022-14491163	cistrome	6.24069	0
c5	STAT5A	chr3:15453158-15454093	cistrome	6.24069	0
c5	STAT5A	chr3:177333896-177334558	cistrome	6.24069	0
c5	STAT5A	chr3:183975749-183976445	cistrome	6.24069	0
c5	STAT5A	chr3:185455977-185456952	cistrome	6.24069	0
c5	STAT5A	chr3:185798008-185798478	cistrome	6.24069	0
c5	STAT5A	chr3:190647020-190647716	cistrome	6.24069	0
c5	STAT5A	chr3:197487818-197488230	cistrome	6.24069	0
c5	STAT5A	chr3:197889066-197889991	cistrome	6.24069	0
c5	STAT5A	chr3:64190897-64191731	cistrome	6.24069	0
c5	STAT5A	chr4:107834044-107834945	cistrome	6.24069	0
c5	STAT5A	chr4:110643094-110643524	cistrome	6.24069	0
c5	STAT5A	chr4:69800505-69801339	cistrome	6.24069	0
c5	STAT5A	chr4:72377594-72378294	cistrome	6.24069	0
c5	STAT5A	chr4:80141506-80141895	cistrome	6.24069	0
c5	STAT5A	chr5:102226146-102226793	cistrome	6.24069	0
c5	STAT5A	chr5:102238737-102239359	cistrome	6.24069	0
c5	STAT5A	chr5:137564836-137565755	cistrome	6.24069	0
c5	STAT5A	chr5:148965449-148966609	cistrome	6.24069	0
c5	STAT5A	chr5:150208150-150209678	cistrome	6.24069	0
c5	STAT5A	chr5:154075291-154075974	cistrome	6.24069	0
c5	STAT5A	chr5:157548378-157549385	cistrome	6.24069	0
c5	STAT5A	chr5:173653600-173654911	cistrome	6.24069	0
c5	STAT5A	chr5:35468889-35469928	cistrome	6.24069	0
c5	STAT5A	chr5:38827516-38828044	cistrome	6.24069	0
c5	STAT5A	chr5:7034230-7034877	cistrome	6.24069	0
c5	STAT5A	chr6:110752564-110753276	cistrome	6.24069	0
c5	STAT5A	chr6:122580478-122581438	cistrome	6.24069	0
c5	STAT5A	chr6:123587873-123588939	cistrome	6.24069	0
c5	STAT5A	chr6:131389392-131389776	cistrome	6.24069	0
c5	STAT5A	chr6:137022188-137022408	cistrome	6.24069	0
c5	STAT5A	chr6:137994980-137995979	cistrome	6.24069	0
c5	STAT5A	chr6:151170422-151171103	cistrome	6.24069	0
c5	STAT5A	chr6:24595154-24595958	cistrome	6.24069	0
c5	STAT5A	chr6:28108921-28109619	cistrome	6.24069	0
c5	STAT5A	chr6:46045219-46045644	cistrome	6.24069	0
c5	STAT5A	chr7:101601010-101601581	cistrome	6.24069	0
c5	STAT5A	chr7:12719041-12719550	cistrome	6.24069	0
c5	STAT5A	chr7:139471374-139472260	cistrome	6.24069	0
c5	STAT5A	chr7:149601847-149603099	cistrome	6.24069	0
c5	STAT5A	chr7:149626663-149627370	cistrome	6.24069	0
c5	STAT5A	chr7:2134581-2135341	cistrome	6.24069	0
c5	STAT5A	chr7:26490648-26491544	cistrome	6.24069	0
c5	STAT5A	chr7:37492907-37493392	cistrome	6.24069	0
c5	STAT5A	chr7:48053849-48054256	cistrome	6.24069	0
c5	STAT5A	chr7:74319799-74321041	cistrome	6.24069	0
c5	STAT5A	chr7:75795637-75796351	cistrome	6.24069	0
c5	STAT5A	chr7:75797582-75798463	cistrome	6.24069	0
c5	STAT5A	chr7:76075037-76075269	cistrome	6.24069	0
c5	STAT5A	chr7:8284932-8285458	cistrome	6.24069	0
c5	STAT5A	chr8:11456531-11457538	cistrome	6.24069	0
c5	STAT5A	chr8:133303008-133303761	cistrome	6.24069	0
c5	STAT5A	chr8:143402252-143403140	cistrome	6.24069	0
c5	STAT5A	chr8:20117326-20117601	cistrome	6.24069	0
c5	STAT5A	chr8:22752432-22753183	cistrome	6.24069	0
c5	STAT5A	chr8:81126333-81126978	cistrome	6.24069	0
c5	STAT5A	chr8:91207403-91207872	cistrome	6.24069	0
c5	STAT5A	chr9:114109938-114110659	cistrome	6.24069	0
c5	STAT5A	chr9:116027510-116027983	cistrome	6.24069	0
c5	STAT5A	chr9:116142165-116143124	cistrome	6.24069	0
c5	STAT5A	chr9:129126832-129127470	cistrome	6.24069	0
c5	STAT5A	chr9:135566528-135566906	cistrome	6.24069	0
c5	STAT5A	chr9:20822902-20823712	cistrome	6.24069	0
c5	STAT5A	chr9:35677856-35678670	cistrome	6.24069	0
c5	STAT5A	chr9:4335497-4336082	cistrome	6.24069	0
c5	STAT5A	chr9:89024789-89025719	cistrome	6.24069	0
c5	STAT5A	chr9:98538627-98539523	cistrome	6.24069	0
c5	STAT5A	chrX:134910516-134910810	cistrome	6.24069	0
c5	STAT5A	chrX:18096448-18096791	cistrome	6.24069	0
c5	STAT5A	chrX:37815492-37816097	cistrome	6.24069	0
c5	STAT5A	chrX:48033543-48033936	cistrome	6.24069	0
c5	STAT5A	chrX:67665450-67665954	cistrome	6.24069	0
c5	STAT4	chr1:110879945-110881270	cistrome	6.24069	0
c5	STAT4	chr1:115790847-115791545	cistrome	6.24069	0
c5	STAT4	chr1:15622461-15622669	cistrome	6.24069	0
c5	STAT4	chr1:167509953-167511157	cistrome	6.24069	0
c5	STAT4	chr1:17149111-17150204	cistrome	6.24069	0
c5	STAT4	chr1:23443921-23444707	cistrome	6.24069	0
c5	STAT4	chr1:24709022-24709237	cistrome	6.24069	0
c5	STAT4	chr1:24952281-24952823	cistrome	6.24069	0
c5	STAT4	chr1:26409279-26410469	cistrome	6.24069	0
c5	STAT4	chr1:65330650-65331660	cistrome	6.24069	0
c5	STAT4	chr10:33055985-33056498	cistrome	6.24069	0
c5	STAT4	chr10:45376031-45376939	cistrome	6.24069	0
c5	STAT4	chr10:75358815-75359805	cistrome	6.24069	0
c5	STAT4	chr11:120268655-120269173	cistrome	6.24069	0
c5	STAT4	chr11:47360543-47361797	cistrome	6.24069	0
c5	STAT4	chr11:47979348-47980086	cistrome	6.24069	0
c5	STAT4	chr11:60740036-60741016	cistrome	6.24069	0
c5	STAT4	chr12:10615566-10616042	cistrome	6.24069	0
c5	STAT4	chr12:107109545-107110815	cistrome	6.24069	0
c5	STAT4	chr12:54307054-54307498	cistrome	6.24069	0
c5	STAT4	chr12:93524541-93525403	cistrome	6.24069	0
c5	STAT4	chr13:40585211-40586263	cistrome	6.24069	0
c5	STAT4	chr13:45594534-45595264	cistrome	6.24069	0
c5	STAT4	chr14:93953820-93954251	cistrome	6.24069	0
c5	STAT4	chr14:94309822-94310522	cistrome	6.24069	0
c5	STAT4	chr14:95322532-95323684	cistrome	6.24069	0
c5	STAT4	chr14:95483187-95483984	cistrome	6.24069	0
c5	STAT4	chr15:100595952-100597248	cistrome	6.24069	0
c5	STAT4	chr15:88040454-88041160	cistrome	6.24069	0
c5	STAT4	chr15:88648786-88649107	cistrome	6.24069	0
c5	STAT4	chr15:88708515-88709127	cistrome	6.24069	0
c5	STAT4	chr15:88803086-88804047	cistrome	6.24069	0
c5	STAT4	chr16:4370864-4371216	cistrome	6.24069	0
c5	STAT4	chr16:50457451-50458582	cistrome	6.24069	0
c5	STAT4	chr17:13638840-13639546	cistrome	6.24069	0
c5	STAT4	chr17:3641580-3642204	cistrome	6.24069	0
c5	STAT4	chr17:45222656-45223346	cistrome	6.24069	0
c5	STAT4	chr17:78925872-78927000	cistrome	6.24069	0
c5	STAT4	chr18:23675729-23676608	cistrome	6.24069	0
c5	STAT4	chr18:53990801-53992101	cistrome	6.24069	0
c5	STAT4	chr19:14434791-14435520	cistrome	6.24069	0
c5	STAT4	chr2:186602421-186602951	cistrome	6.24069	0
c5	STAT4	chr2:210323045-210323599	cistrome	6.24069	0
c5	STAT4	chr2:217637400-217638028	cistrome	6.24069	0
c5	STAT4	chr2:224197576-224198227	cistrome	6.24069	0
c5	STAT4	chr2:229388794-229389273	cistrome	6.24069	0
c5	STAT4	chr2:235484956-235485777	cistrome	6.24069	0
c5	STAT4	chr2:25643537-25644247	cistrome	6.24069	0
c5	STAT4	chr2:28717388-28717825	cistrome	6.24069	0
c5	STAT4	chr2:31420810-31421334	cistrome	6.24069	0
c5	STAT4	chr2:38239352-38240123	cistrome	6.24069	0
c5	STAT4	chr2:40606545-40607185	cistrome	6.24069	0
c5	STAT4	chr22:37079208-37080703	cistrome	6.24069	0
c5	STAT4	chr3:14234208-14234671	cistrome	6.24069	0
c5	STAT4	chr3:14345307-14346165	cistrome	6.24069	0
c5	STAT4	chr3:14358240-14359108	cistrome	6.24069	0
c5	STAT4	chr3:14391025-14391477	cistrome	6.24069	0
c5	STAT4	chr3:14847624-14848564	cistrome	6.24069	0
c5	STAT4	chr3:168878685-168879147	cistrome	6.24069	0
c5	STAT4	chr3:187965174-187965792	cistrome	6.24069	0
c5	STAT4	chr3:194395069-194396562	cistrome	6.24069	0
c5	STAT4	chr3:197591799-197593428	cistrome	6.24069	0
c5	STAT4	chr3:50590428-50590833	cistrome	6.24069	0
c5	STAT4	chr4:41207040-41207902	cistrome	6.24069	0
c5	STAT4	chr4:83382643-83383373	cistrome	6.24069	0
c5	STAT4	chr4:8478948-8479730	cistrome	6.24069	0
c5	STAT4	chr5:139696313-139697747	cistrome	6.24069	0
c5	STAT4	chr5:142438460-142439138	cistrome	6.24069	0
c5	STAT4	chr5:149419462-149420978	cistrome	6.24069	0
c5	STAT4	chr5:16856442-16857209	cistrome	6.24069	0
c5	STAT4	chr5:38808220-38808519	cistrome	6.24069	0
c5	STAT4	chr5:73648503-73648867	cistrome	6.24069	0
c5	STAT4	chr5:97324340-97325265	cistrome	6.24069	0
c5	STAT4	chr6:113359657-113360136	cistrome	6.24069	0
c5	STAT4	chr6:113375467-113376815	cistrome	6.24069	0
c5	STAT4	chr6:151228879-151230668	cistrome	6.24069	0
c5	STAT4	chr6:15895735-15896196	cistrome	6.24069	0
c5	STAT4	chr6:31945429-31946156	cistrome	6.24069	0
c5	STAT4	chr6:46012666-46013267	cistrome	6.24069	0
c5	STAT4	chr6:81707803-81708725	cistrome	6.24069	0
c5	STAT4	chr7:107659661-107660265	cistrome	6.24069	0
c5	STAT4	chr7:137942909-137943183	cistrome	6.24069	0
c5	STAT4	chr7:17099305-17100226	cistrome	6.24069	0
c5	STAT4	chr7:26388047-26388982	cistrome	6.24069	0
c5	STAT4	chr7:7319433-7320216	cistrome	6.24069	0
c5	STAT4	chr7:7328954-7329227	cistrome	6.24069	0
c5	STAT4	chr8:19936920-19937946	cistrome	6.24069	0
c5	STAT4	chr8:19945157-19946588	cistrome	6.24069	0
c5	STAT4	chr8:20119633-20120783	cistrome	6.24069	0
c5	STAT4	chr8:29617291-29617779	cistrome	6.24069	0
c5	STAT4	chr8:79763135-79763516	cistrome	6.24069	0
c5	STAT4	chr9:107425069-107426512	cistrome	6.24069	0
c5	STAT4	chr9:107432700-107433095	cistrome	6.24069	0
c5	STAT4	chr9:115693953-115694529	cistrome	6.24069	0
c5	STAT4	chr9:116081737-116082159	cistrome	6.24069	0
c5	STAT4	chr9:116160893-116161172	cistrome	6.24069	0
c5	STAT4	chr9:123726823-123728514	cistrome	6.24069	0
c5	STAT4	chr9:20838170-20838774	cistrome	6.24069	0
c5	STAT4	chrX:13470062-13470753	cistrome	6.24069	0
c5	STAT4	chrX:53340786-53341742	cistrome	6.24069	0
c5	STAT4	chr1:110097407-110098914	cistrome	6.24069	0
c5	STAT4	chr1:110215671-110216365	cistrome	6.24069	0
c5	STAT4	chr1:119700164-119701010	cistrome	6.24069	0
c5	STAT4	chr1:15465740-15466004	cistrome	6.24069	0
c5	STAT4	chr1:161671131-161671929	cistrome	6.24069	0
c5	STAT4	chr1:166865624-166866337	cistrome	6.24069	0
c5	STAT4	chr1:17199656-17201175	cistrome	6.24069	0
c5	STAT4	chr1:181129189-181129555	cistrome	6.24069	0
c5	STAT4	chr1:182149343-182149941	cistrome	6.24069	0
c5	STAT4	chr1:185412413-185413657	cistrome	6.24069	0
c5	STAT4	chr1:185441614-185441974	cistrome	6.24069	0
c5	STAT4	chr1:200542762-200543376	cistrome	6.24069	0
c5	STAT4	chr1:201329232-201330225	cistrome	6.24069	0
c5	STAT4	chr1:22734876-22735877	cistrome	6.24069	0
c5	STAT4	chr1:229422834-229423412	cistrome	6.24069	0
c5	STAT4	chr1:230105669-230106449	cistrome	6.24069	0
c5	STAT4	chr1:24463788-24464794	cistrome	6.24069	0
c5	STAT4	chr1:28120972-28121826	cistrome	6.24069	0
c5	STAT4	chr1:33128834-33129161	cistrome	6.24069	0
c5	STAT4	chr1:37867686-37868810	cistrome	6.24069	0
c5	STAT4	chr1:51349957-51350253	cistrome	6.24069	0
c5	STAT4	chr1:65393340-65393954	cistrome	6.24069	0
c5	STAT4	chr1:84953172-84953722	cistrome	6.24069	0
c5	STAT4	chr1:9249428-9250382	cistrome	6.24069	0
c5	STAT4	chr1:97937518-97938360	cistrome	6.24069	0
c5	STAT4	chr10:119449906-119450646	cistrome	6.24069	0
c5	STAT4	chr10:15213560-15214573	cistrome	6.24069	0
c5	STAT4	chr10:19637446-19637926	cistrome	6.24069	0
c5	STAT4	chr10:30074809-30075368	cistrome	6.24069	0
c5	STAT4	chr10:30682388-30682821	cistrome	6.24069	0
c5	STAT4	chr10:87593558-87594760	cistrome	6.24069	0
c5	STAT4	chr10:95962871-95964039	cistrome	6.24069	0
c5	STAT4	chr11:10376632-10377169	cistrome	6.24069	0
c5	STAT4	chr11:10488103-10488863	cistrome	6.24069	0
c5	STAT4	chr11:110182071-110183286	cistrome	6.24069	0
c5	STAT4	chr11:14374991-14375281	cistrome	6.24069	0
c5	STAT4	chr11:17367997-17368851	cistrome	6.24069	0
c5	STAT4	chr11:34423283-34423852	cistrome	6.24069	0
c5	STAT4	chr11:46296828-46297330	cistrome	6.24069	0
c5	STAT4	chr11:57120550-57120939	cistrome	6.24069	0
c5	STAT4	chr11:73429380-73430862	cistrome	6.24069	0
c5	STAT4	chr11:92738308-92739426	cistrome	6.24069	0
c5	STAT4	chr12:103808795-103809332	cistrome	6.24069	0
c5	STAT4	chr12:10571262-10572592	cistrome	6.24069	0
c5	STAT4	chr12:109440834-109441649	cistrome	6.24069	0
c5	STAT4	chr12:16300297-16300550	cistrome	6.24069	0
c5	STAT4	chr12:28027256-28027833	cistrome	6.24069	0
c5	STAT4	chr12:2836126-2836843	cistrome	6.24069	0
c5	STAT4	chr12:8465313-8465905	cistrome	6.24069	0
c5	STAT4	chr12:93518785-93519157	cistrome	6.24069	0
c5	STAT4	chr12:93530393-93530775	cistrome	6.24069	0
c5	STAT4	chr13:102233229-102233946	cistrome	6.24069	0
c5	STAT4	chr13:109862078-109863575	cistrome	6.24069	0
c5	STAT4	chr13:46324560-46325653	cistrome	6.24069	0
c5	STAT4	chr13:48852303-48853356	cistrome	6.24069	0
c5	STAT4	chr13:98730803-98732223	cistrome	6.24069	0
c5	STAT4	chr14:103314462-103315014	cistrome	6.24069	0
c5	STAT4	chr14:103624862-103625173	cistrome	6.24069	0
c5	STAT4	chr14:67416190-67416450	cistrome	6.24069	0
c5	STAT4	chr14:67444418-67445220	cistrome	6.24069	0
c5	STAT4	chr14:75195993-75196638	cistrome	6.24069	0
c5	STAT4	chr14:89845357-89845909	cistrome	6.24069	0
c5	STAT4	chr14:94380505-94381397	cistrome	6.24069	0
c5	STAT4	chr14:95539991-95540933	cistrome	6.24069	0
c5	STAT4	chr15:38588831-38590248	cistrome	6.24069	0
c5	STAT4	chr15:38605874-38606365	cistrome	6.24069	0
c5	STAT4	chr15:38611173-38611440	cistrome	6.24069	0
c5	STAT4	chr15:38795395-38795892	cistrome	6.24069	0
c5	STAT4	chr15:58260057-58261331	cistrome	6.24069	0
c5	STAT4	chr15:58545425-58545685	cistrome	6.24069	0
c5	STAT4	chr15:63475738-63476071	cistrome	6.24069	0
c5	STAT4	chr15:63731703-63732246	cistrome	6.24069	0
c5	STAT4	chr15:71278976-71279457	cistrome	6.24069	0
c5	STAT4	chr15:71303671-71305020	cistrome	6.24069	0
c5	STAT4	chr15:72604620-72605316	cistrome	6.24069	0
c5	STAT4	chr15:74138488-74139239	cistrome	6.24069	0
c5	STAT4	chr15:79169799-79170696	cistrome	6.24069	0
c5	STAT4	chr15:85115865-85116810	cistrome	6.24069	0
c5	STAT4	chr15:88043121-88043387	cistrome	6.24069	0
c5	STAT4	chr15:88383691-88384175	cistrome	6.24069	0
c5	STAT4	chr16:25212222-25212880	cistrome	6.24069	0
c5	STAT4	chr16:3590836-3591400	cistrome	6.24069	0
c5	STAT4	chr16:3593818-3594080	cistrome	6.24069	0
c5	STAT4	chr16:3646045-3647006	cistrome	6.24069	0
c5	STAT4	chr16:80816246-80816815	cistrome	6.24069	0
c5	STAT4	chr16:87774862-87775359	cistrome	6.24069	0
c5	STAT4	chr17:14434206-14434789	cistrome	6.24069	0
c5	STAT4	chr17:34098460-34099113	cistrome	6.24069	0
c5	STAT4	chr17:38590989-38592298	cistrome	6.24069	0
c5	STAT4	chr17:59330384-59330911	cistrome	6.24069	0
c5	STAT4	chr17:69470436-69471121	cistrome	6.24069	0
c5	STAT4	chr17:8857907-8858927	cistrome	6.24069	0
c5	STAT4	chr18:54130307-54131218	cistrome	6.24069	0
c5	STAT4	chr18:54436166-54437083	cistrome	6.24069	0
c5	STAT4	chr18:9083828-9084687	cistrome	6.24069	0
c5	STAT4	chr18:9298307-9299372	cistrome	6.24069	0
c5	STAT4	chr19:13997357-13997837	cistrome	6.24069	0
c5	STAT4	chr19:44868423-44869321	cistrome	6.24069	0
c5	STAT4	chr19:48945417-48946213	cistrome	6.24069	0
c5	STAT4	chr19:48978622-48979512	cistrome	6.24069	0
c5	STAT4	chr19:7647029-7648182	cistrome	6.24069	0
c5	STAT4	chr19:7656806-7657661	cistrome	6.24069	0
c5	STAT4	chr2:102111800-102113062	cistrome	6.24069	0
c5	STAT4	chr2:109701939-109703014	cistrome	6.24069	0
c5	STAT4	chr2:110717338-110718070	cistrome	6.24069	0
c5	STAT4	chr2:112893217-112894283	cistrome	6.24069	0
c5	STAT4	chr2:120237462-120239043	cistrome	6.24069	0
c5	STAT4	chr2:127605361-127606059	cistrome	6.24069	0
c5	STAT4	chr2:134170494-134171139	cistrome	6.24069	0
c5	STAT4	chr2:142756445-142757846	cistrome	6.24069	0
c5	STAT4	chr2:196543568-196544096	cistrome	6.24069	0
c5	STAT4	chr2:200767492-200767959	cistrome	6.24069	0
c5	STAT4	chr2:217614493-217615014	cistrome	6.24069	0
c5	STAT4	chr2:217709650-217710229	cistrome	6.24069	0
c5	STAT4	chr2:217710265-217710492	cistrome	6.24069	0
c5	STAT4	chr2:228674811-228675725	cistrome	6.24069	0
c5	STAT4	chr2:231373825-231374471	cistrome	6.24069	0
c5	STAT4	chr2:231768175-231770001	cistrome	6.24069	0
c5	STAT4	chr2:235366374-235367011	cistrome	6.24069	0
c5	STAT4	chr2:237497778-237498241	cistrome	6.24069	0
c5	STAT4	chr2:25436718-25437271	cistrome	6.24069	0
c5	STAT4	chr2:26285241-26286093	cistrome	6.24069	0
c5	STAT4	chr2:26696327-26696696	cistrome	6.24069	0
c5	STAT4	chr2:40543252-40543836	cistrome	6.24069	0
c5	STAT4	chr2:45683061-45683741	cistrome	6.24069	0
c5	STAT4	chr2:74620213-74621146	cistrome	6.24069	0
c5	STAT4	chr2:74703400-74703869	cistrome	6.24069	0
c5	STAT4	chr2:86411216-86411976	cistrome	6.24069	0
c5	STAT4	chr2:97966470-97967413	cistrome	6.24069	0
c5	STAT4	chr2:98087943-98088524	cistrome	6.24069	0
c5	STAT4	chr2:98757950-98758561	cistrome	6.24069	0
c5	STAT4	chr20:44335565-44336504	cistrome	6.24069	0
c5	STAT4	chr20:44722859-44724167	cistrome	6.24069	0
c5	STAT4	chr20:5220375-5221490	cistrome	6.24069	0
c5	STAT4	chr20:5890724-5891439	cistrome	6.24069	0
c5	STAT4	chr21:27104953-27105756	cistrome	6.24069	0
c5	STAT4	chr21:29217737-29218172	cistrome	6.24069	0
c5	STAT4	chr21:29225904-29226575	cistrome	6.24069	0
c5	STAT4	chr21:42763616-42764400	cistrome	6.24069	0
c5	STAT4	chr22:25514488-25515132	cistrome	6.24069	0
c5	STAT4	chr22:25689666-25689972	cistrome	6.24069	0
c5	STAT4	chr22:31829921-31830785	cistrome	6.24069	0
c5	STAT4	chr22:36254865-36255479	cistrome	6.24069	0
c5	STAT4	chr22:37121956-37122915	cistrome	6.24069	0
c5	STAT4	chr22:37336591-37337186	cistrome	6.24069	0
c5	STAT4	chr22:50293210-50294286	cistrome	6.24069	0
c5	STAT4	chr3:11240357-11240909	cistrome	6.24069	0
c5	STAT4	chr3:131071989-131073249	cistrome	6.24069	0
c5	STAT4	chr3:131110120-131110455	cistrome	6.24069	0
c5	STAT4	chr3:132911651-132912747	cistrome	6.24069	0
c5	STAT4	chr3:133887853-133888692	cistrome	6.24069	0
c5	STAT4	chr3:141212054-141213147	cistrome	6.24069	0
c5	STAT4	chr3:14324496-14325191	cistrome	6.24069	0
c5	STAT4	chr3:14490022-14491163	cistrome	6.24069	0
c5	STAT4	chr3:15453158-15454093	cistrome	6.24069	0
c5	STAT4	chr3:185455977-185456952	cistrome	6.24069	0
c5	STAT4	chr3:190647020-190647716	cistrome	6.24069	0
c5	STAT4	chr3:197487818-197488230	cistrome	6.24069	0
c5	STAT4	chr3:197889066-197889991	cistrome	6.24069	0
c5	STAT4	chr3:64190897-64191731	cistrome	6.24069	0
c5	STAT4	chr4:107834044-107834945	cistrome	6.24069	0
c5	STAT4	chr4:110643094-110643524	cistrome	6.24069	0
c5	STAT4	chr4:112756797-112757345	cistrome	6.24069	0
c5	STAT4	chr4:37799459-37800376	cistrome	6.24069	0
c5	STAT4	chr4:48227469-48228010	cistrome	6.24069	0
c5	STAT4	chr4:61437635-61438271	cistrome	6.24069	0
c5	STAT4	chr4:69800505-69801339	cistrome	6.24069	0
c5	STAT4	chr4:72377594-72378294	cistrome	6.24069	0
c5	STAT4	chr4:80141506-80141895	cistrome	6.24069	0
c5	STAT4	chr5:102226146-102226793	cistrome	6.24069	0
c5	STAT4	chr5:102238737-102239359	cistrome	6.24069	0
c5	STAT4	chr5:137564836-137565755	cistrome	6.24069	0
c5	STAT4	chr5:138388474-138389674	cistrome	6.24069	0
c5	STAT4	chr5:148965449-148966609	cistrome	6.24069	0
c5	STAT4	chr5:150208150-150209678	cistrome	6.24069	0
c5	STAT4	chr5:154075291-154075974	cistrome	6.24069	0
c5	STAT4	chr5:154164069-154164602	cistrome	6.24069	0
c5	STAT4	chr5:157548378-157549385	cistrome	6.24069	0
c5	STAT4	chr5:173653600-173654911	cistrome	6.24069	0
c5	STAT4	chr5:35468889-35469928	cistrome	6.24069	0
c5	STAT4	chr5:38827516-38828044	cistrome	6.24069	0
c5	STAT4	chr5:7034230-7034877	cistrome	6.24069	0
c5	STAT4	chr5:76455596-76456221	cistrome	6.24069	0
c5	STAT4	chr6:113763147-113764283	cistrome	6.24069	0
c5	STAT4	chr6:122580478-122581438	cistrome	6.24069	0
c5	STAT4	chr6:123587873-123588939	cistrome	6.24069	0
c5	STAT4	chr6:131389392-131389776	cistrome	6.24069	0
c5	STAT4	chr6:137022188-137022408	cistrome	6.24069	0
c5	STAT4	chr6:137416782-137417024	cistrome	6.24069	0
c5	STAT4	chr6:137657295-137658088	cistrome	6.24069	0
c5	STAT4	chr6:137994980-137995979	cistrome	6.24069	0
c5	STAT4	chr6:151170422-151171103	cistrome	6.24069	0
c5	STAT4	chr6:24595154-24595958	cistrome	6.24069	0
c5	STAT4	chr6:28108921-28109619	cistrome	6.24069	0
c5	STAT4	chr6:46045219-46045644	cistrome	6.24069	0
c5	STAT4	chr6:46053377-46054142	cistrome	6.24069	0
c5	STAT4	chr6:80066364-80066829	cistrome	6.24069	0
c5	STAT4	chr7:101601010-101601581	cistrome	6.24069	0
c5	STAT4	chr7:12719041-12719550	cistrome	6.24069	0
c5	STAT4	chr7:131134960-131135514	cistrome	6.24069	0
c5	STAT4	chr7:139471374-139472260	cistrome	6.24069	0
c5	STAT4	chr7:143426391-143427147	cistrome	6.24069	0
c5	STAT4	chr7:149626663-149627370	cistrome	6.24069	0
c5	STAT4	chr7:155311269-155311619	cistrome	6.24069	0
c5	STAT4	chr7:2134581-2135341	cistrome	6.24069	0
c5	STAT4	chr7:26490648-26491544	cistrome	6.24069	0
c5	STAT4	chr7:37492907-37493392	cistrome	6.24069	0
c5	STAT4	chr7:48053849-48054256	cistrome	6.24069	0
c5	STAT4	chr7:73825064-73825295	cistrome	6.24069	0
c5	STAT4	chr7:74319799-74321041	cistrome	6.24069	0
c5	STAT4	chr7:75795637-75796351	cistrome	6.24069	0
c5	STAT4	chr7:75797582-75798463	cistrome	6.24069	0
c5	STAT4	chr7:76075037-76075269	cistrome	6.24069	0
c5	STAT4	chr7:8284932-8285458	cistrome	6.24069	0
c5	STAT4	chr8:11456531-11457538	cistrome	6.24069	0
c5	STAT4	chr8:11480904-11481504	cistrome	6.24069	0
c5	STAT4	chr8:133303008-133303761	cistrome	6.24069	0
c5	STAT4	chr8:143402252-143403140	cistrome	6.24069	0
c5	STAT4	chr8:20117326-20117601	cistrome	6.24069	0
c5	STAT4	chr8:22752432-22753183	cistrome	6.24069	0
c5	STAT4	chr8:22920795-22921469	cistrome	6.24069	0
c5	STAT4	chr8:81126333-81126978	cistrome	6.24069	0
c5	STAT4	chr8:81153750-81154853	cistrome	6.24069	0
c5	STAT4	chr8:91207403-91207872	cistrome	6.24069	0
c5	STAT4	chr9:107404752-107405904	cistrome	6.24069	0
c5	STAT4	chr9:114109938-114110659	cistrome	6.24069	0
c5	STAT4	chr9:116027510-116027983	cistrome	6.24069	0
c5	STAT4	chr9:116142165-116143124	cistrome	6.24069	0
c5	STAT4	chr9:129126832-129127470	cistrome	6.24069	0
c5	STAT4	chr9:135566528-135566906	cistrome	6.24069	0
c5	STAT4	chr9:17894713-17895138	cistrome	6.24069	0
c5	STAT4	chr9:20822902-20823712	cistrome	6.24069	0
c5	STAT4	chr9:35677856-35678670	cistrome	6.24069	0
c5	STAT4	chr9:4335497-4336082	cistrome	6.24069	0
c5	STAT4	chr9:89024789-89025719	cistrome	6.24069	0
c5	STAT4	chr9:98538627-98539523	cistrome	6.24069	0
c5	STAT4	chrX:129876885-129877764	cistrome	6.24069	0
c5	STAT4	chrX:134910516-134910810	cistrome	6.24069	0
c5	STAT4	chrX:37815492-37816097	cistrome	6.24069	0
c5	STAT4	chrX:48033543-48033936	cistrome	6.24069	0
c5	STAT4	chrX:67665450-67665954	cistrome	6.24069	0
c5	MITF	chr1:109901549-109902116	cistrome	3.42008	0
c5	MITF	chr1:110119867-110120184	cistrome	3.42008	0
c5	MITF	chr1:110150301-110151112	cistrome	3.42008	0
c5	MITF	chr1:116432681-116433803	cistrome	3.42008	0
c5	MITF	chr1:12165430-12165684	cistrome	3.42008	0
c5	MITF	chr1:15492433-15492731	cistrome	3.42008	0
c5	MITF	chr1:167509953-167511157	cistrome	3.42008	0
c5	MITF	chr1:17198792-17199173	cistrome	3.42008	0
c5	MITF	chr1:203116101-203116906	cistrome	3.42008	0
c5	MITF	chr1:208107538-208108778	cistrome	3.42008	0
c5	MITF	chr1:21508432-21509609	cistrome	3.42008	0
c5	MITF	chr1:230161091-230161834	cistrome	3.42008	0
c5	MITF	chr1:246632452-246633454	cistrome	3.42008	0
c5	MITF	chr1:26409279-26410469	cistrome	3.42008	0
c5	MITF	chr1:33172364-33172657	cistrome	3.42008	0
c5	MITF	chr1:53122374-53123193	cistrome	3.42008	0
c5	MITF	chr1:65330650-65331660	cistrome	3.42008	0
c5	MITF	chr10:110395802-110396217	cistrome	3.42008	0
c5	MITF	chr10:110764385-110765079	cistrome	3.42008	0
c5	MITF	chr10:19637446-19637926	cistrome	3.42008	0
c5	MITF	chr10:30365045-30365856	cistrome	3.42008	0
c5	MITF	chr10:3053914-3054659	cistrome	3.42008	0
c5	MITF	chr10:49188227-49189374	cistrome	3.42008	0
c5	MITF	chr10:75358815-75359805	cistrome	3.42008	0
c5	MITF	chr10:80289329-80290290	cistrome	3.42008	0
c5	MITF	chr11:125997803-125999216	cistrome	3.42008	0
c5	MITF	chr11:14380912-14381570	cistrome	3.42008	0
c5	MITF	chr11:46275981-46277019	cistrome	3.42008	0
c5	MITF	chr11:46302610-46303054	cistrome	3.42008	0
c5	MITF	chr11:47360543-47361797	cistrome	3.42008	0
c5	MITF	chr11:60750971-60751422	cistrome	3.42008	0
c5	MITF	chr12:109765814-109766558	cistrome	3.42008	0
c5	MITF	chr12:32501908-32502349	cistrome	3.42008	0
c5	MITF	chr12:6093763-6094114	cistrome	3.42008	0
c5	MITF	chr12:80443673-80444599	cistrome	3.42008	0
c5	MITF	chr13:29594130-29595266	cistrome	3.42008	0
c5	MITF	chr13:29595419-29596165	cistrome	3.42008	0
c5	MITF	chr13:46324560-46325653	cistrome	3.42008	0
c5	MITF	chr14:103624862-103625173	cistrome	3.42008	0
c5	MITF	chr14:51461947-51463011	cistrome	3.42008	0
c5	MITF	chr14:67418410-67418800	cistrome	3.42008	0
c5	MITF	chr14:67460528-67461857	cistrome	3.42008	0
c5	MITF	chr14:90293034-90293547	cistrome	3.42008	0
c5	MITF	chr14:91872503-91872996	cistrome	3.42008	0
c5	MITF	chr14:93078484-93079078	cistrome	3.42008	0
c5	MITF	chr14:93965161-93966386	cistrome	3.42008	0
c5	MITF	chr14:94027442-94027971	cistrome	3.42008	0
c5	MITF	chr15:63469271-63469602	cistrome	3.42008	0
c5	MITF	chr15:72609895-72610986	cistrome	3.42008	0
c5	MITF	chr15:80668033-80668627	cistrome	3.42008	0
c5	MITF	chr15:88809175-88809663	cistrome	3.42008	0
c5	MITF	chr16:25212222-25212880	cistrome	3.42008	0
c5	MITF	chr16:50274750-50275260	cistrome	3.42008	0
c5	MITF	chr16:75287713-75288574	cistrome	3.42008	0
c5	MITF	chr17:3639999-3640496	cistrome	3.42008	0
c5	MITF	chr17:38590989-38592298	cistrome	3.42008	0
c5	MITF	chr17:43611296-43612226	cistrome	3.42008	0
c5	MITF	chr17:45222656-45223346	cistrome	3.42008	0
c5	MITF	chr17:45228405-45229723	cistrome	3.42008	0
c5	MITF	chr17:63896549-63896943	cistrome	3.42008	0
c5	MITF	chr18:36372663-36373392	cistrome	3.42008	0
c5	MITF	chr18:49630055-49631083	cistrome	3.42008	0
c5	MITF	chr18:62608071-62609130	cistrome	3.42008	0
c5	MITF	chr19:1262019-1262652	cistrome	3.42008	0
c5	MITF	chr19:13985145-13986642	cistrome	3.42008	0
c5	MITF	chr19:2616723-2617142	cistrome	3.42008	0
c5	MITF	chr19:33289963-33290518	cistrome	3.42008	0
c5	MITF	chr19:35040724-35041934	cistrome	3.42008	0
c5	MITF	chr19:3708008-3708604	cistrome	3.42008	0
c5	MITF	chr2:112720106-112720612	cistrome	3.42008	0
c5	MITF	chr2:112725532-112727175	cistrome	3.42008	0
c5	MITF	chr2:160736180-160737143	cistrome	3.42008	0
c5	MITF	chr2:20052817-20053158	cistrome	3.42008	0
c5	MITF	chr2:207337500-207338225	cistrome	3.42008	0
c5	MITF	chr2:215071451-215072343	cistrome	3.42008	0
c5	MITF	chr2:222198130-222198568	cistrome	3.42008	0
c5	MITF	chr2:222201946-222202659	cistrome	3.42008	0
c5	MITF	chr2:229104751-229106160	cistrome	3.42008	0
c5	MITF	chr2:26941507-26941871	cistrome	3.42008	0
c5	MITF	chr2:28508072-28508863	cistrome	3.42008	0
c5	MITF	chr2:28556864-28558235	cistrome	3.42008	0
c5	MITF	chr2:38266479-38267322	cistrome	3.42008	0
c5	MITF	chr2:98769755-98771149	cistrome	3.42008	0
c5	MITF	chr20:13342024-13343059	cistrome	3.42008	0
c5	MITF	chr20:20750902-20751200	cistrome	3.42008	0
c5	MITF	chr20:3807278-3807990	cistrome	3.42008	0
c5	MITF	chr20:48794802-48795551	cistrome	3.42008	0
c5	MITF	chr20:5067738-5068365	cistrome	3.42008	0
c5	MITF	chr20:5890724-5891439	cistrome	3.42008	0
c5	MITF	chr22:17149036-17150096	cistrome	3.42008	0
c5	MITF	chr22:20031793-20032979	cistrome	3.42008	0
c5	MITF	chr22:25711557-25712724	cistrome	3.42008	0
c5	MITF	chr22:37064932-37065529	cistrome	3.42008	0
c5	MITF	chr22:37079208-37080703	cistrome	3.42008	0
c5	MITF	chr22:41815756-41816563	cistrome	3.42008	0
c5	MITF	chr3:120304525-120305250	cistrome	3.42008	0
c5	MITF	chr3:133887853-133888692	cistrome	3.42008	0
c5	MITF	chr3:134039066-134039860	cistrome	3.42008	0
c5	MITF	chr3:14502965-14503744	cistrome	3.42008	0
c5	MITF	chr3:185267910-185268820	cistrome	3.42008	0
c5	MITF	chr3:50390556-50391505	cistrome	3.42008	0
c5	MITF	chr3:50590428-50590833	cistrome	3.42008	0
c5	MITF	chr4:110641530-110641730	cistrome	3.42008	0
c5	MITF	chr4:119517715-119518553	cistrome	3.42008	0
c5	MITF	chr4:36243679-36245388	cistrome	3.42008	0
c5	MITF	chr4:56700821-56701099	cistrome	3.42008	0
c5	MITF	chr4:71186265-71187688	cistrome	3.42008	0
c5	MITF	chr4:83561373-83561751	cistrome	3.42008	0
c5	MITF	chr4:8478948-8479730	cistrome	3.42008	0
c5	MITF	chr4:86403138-86403922	cistrome	3.42008	0
c5	MITF	chr5:132788064-132789424	cistrome	3.42008	0
c5	MITF	chr5:139688007-139689365	cistrome	3.42008	0
c5	MITF	chr5:139696313-139697747	cistrome	3.42008	0
c5	MITF	chr5:149419462-149420978	cistrome	3.42008	0
c5	MITF	chr5:150302281-150303183	cistrome	3.42008	0
c5	MITF	chr5:60541846-60542418	cistrome	3.42008	0
c5	MITF	chr5:66724202-66724785	cistrome	3.42008	0
c5	MITF	chr6:137760976-137761649	cistrome	3.42008	0
c5	MITF	chr6:149904672-149905443	cistrome	3.42008	0
c5	MITF	chr6:157710607-157710962	cistrome	3.42008	0
c5	MITF	chr6:33746086-33747166	cistrome	3.42008	0
c5	MITF	chr6:39887340-39888101	cistrome	3.42008	0
c5	MITF	chr6:46012666-46013267	cistrome	3.42008	0
c5	MITF	chr6:4663641-4664589	cistrome	3.42008	0
c5	MITF	chr6:80066364-80066829	cistrome	3.42008	0
c5	MITF	chr6:81814500-81815255	cistrome	3.42008	0
c5	MITF	chr6:81815646-81816172	cistrome	3.42008	0
c5	MITF	chr6:89413087-89413635	cistrome	3.42008	0
c5	MITF	chr7:107659661-107660265	cistrome	3.42008	0
c5	MITF	chr7:128236853-128237386	cistrome	3.42008	0
c5	MITF	chr7:128940523-128940850	cistrome	3.42008	0
c5	MITF	chr7:129066095-129067191	cistrome	3.42008	0
c5	MITF	chr7:131121419-131121742	cistrome	3.42008	0
c5	MITF	chr7:41624844-41625158	cistrome	3.42008	0
c5	MITF	chr8:141313374-141313905	cistrome	3.42008	0
c5	MITF	chr8:142514022-142514754	cistrome	3.42008	0
c5	MITF	chr8:142793457-142793818	cistrome	3.42008	0
c5	MITF	chr8:143876089-143877243	cistrome	3.42008	0
c5	MITF	chr8:17556538-17557390	cistrome	3.42008	0
c5	MITF	chr8:19582480-19582724	cistrome	3.42008	0
c5	MITF	chr8:19936920-19937946	cistrome	3.42008	0
c5	MITF	chr8:20012082-20012364	cistrome	3.42008	0
c5	MITF	chr8:58595857-58596588	cistrome	3.42008	0
c5	MITF	chr8:81148382-81148683	cistrome	3.42008	0
c5	MITF	chr8:81156658-81156995	cistrome	3.42008	0
c5	MITF	chr9:105238369-105238705	cistrome	3.42008	0
c5	MITF	chr9:107446561-107448259	cistrome	3.42008	0
c5	MITF	chr9:107471224-107472498	cistrome	3.42008	0
c5	MITF	chr9:116099426-116100233	cistrome	3.42008	0
c5	MITF	chr9:116166034-116166298	cistrome	3.42008	0
c5	MITF	chr9:127765406-127765760	cistrome	3.42008	0
c5	MITF	chrX:13470062-13470753	cistrome	3.42008	0
c5	chr1:109979660-109979983	KCNC4	regulon	0	0.48436
c5	chr1:110872991-110873744	CD53	regulon	0	0.50588
c5	chr1:110879945-110881270	CD53	regulon	0	0.7493
c5	chr1:115790847-115791545	SLC22A15	regulon	0	0.481
c5	chr1:12147510-12147713	TNFRSF1B	regulon	0	0.50353
c5	chr1:15622461-15622669	FBLIM1	regulon	0	0.50909
c5	chr1:161671131-161671929	FCGR2A	regulon	0	0.48332
c5	chr1:167509953-167511157	RCSD1	regulon	0	0.63009
c5	chr1:17149111-17150204	PADI2	regulon	0	0.54274
c5	chr1:182149343-182149941	GLUL	regulon	0	0.54429
c5	chr1:23443921-23444707	ID3	regulon	0	0.6728
c5	chr1:24709022-24709237	CLIC4	regulon	0	0.61852
c5	chr1:24952281-24952823	CLIC4	regulon	0	0.64235
c5	chr1:26409279-26410469	CEP85	regulon	0	0.61129
c5	chr1:37867686-37868810	INPP5B	regulon	0	0.66324
c5	chr1:65330650-65331660	AK4	regulon	0	0.59953
c5	chr10:30074809-30075368	JCAD	regulon	0	0.5294
c5	chr10:30682388-30682821	MAP3K8	regulon	0	0.56837
c5	chr10:33055985-33056498	ITGB1-DT	regulon	0	0.49042
c5	chr10:45376031-45376939	ALOX5	regulon	0	0.76853
c5	chr10:75358815-75359805	ZNF503-AS1	regulon	0	0.45442
c5	chr11:120268655-120269173	OAF	regulon	0	0.63983
c5	chr11:47360543-47361797	MYBPC3	regulon	0	0.58695
c5	chr11:47979348-47980086	PTPRJ	regulon	0	0.53433
c5	chr11:60740036-60741016	MS4A15	regulon	0	0.61097
c5	chr11:75342685-75343438	SLCO2B1	regulon	0	0.62614
c5	chr12:10615566-10616042	STYK1	regulon	0	0.58402
c5	chr12:107109545-107110815	TMEM263	regulon	0	0.74132
c5	chr12:28027256-28027833	CCDC91	regulon	0	0.49201
c5	chr12:54307054-54307498	ITGA5	regulon	0	0.61828
c5	chr12:93524541-93525403	SOCS2	regulon	0	0.74641
c5	chr12:93530393-93530775	SOCS2	regulon	0	0.50773
c5	chr13:109869470-109870609	IRS2	regulon	0	0.55251
c5	chr13:40585211-40586263	FOXO1	regulon	0	0.50079
c5	chr13:45200432-45201223	GTF2F2	regulon	0	0.51216
c5	chr13:45594534-45595264	SLC25A30	regulon	0	0.61969
c5	chr14:75195993-75196638	ZC2HC1C	regulon	0	0.58064
c5	chr14:93953820-93954251	ASB2	regulon	0	0.56272
c5	chr14:94309822-94310522	PPP4R4	regulon	0	0.57531
c5	chr14:95322532-95323684	CLMN	regulon	0	0.81366
c5	chr14:95483187-95483984	CLMN	regulon	0	0.64032
c5	chr15:100595952-100597248	CERS3	regulon	0	0.54623
c5	chr15:38605874-38606365	RASGRP1	regulon	0	0.46925
c5	chr15:38611173-38611440	RASGRP1	regulon	0	0.52871
c5	chr15:71290000-71290337	THSD4	regulon	0	0.67904
c5	chr15:88021663-88022188	NTRK3	regulon	0	0.48031
c5	chr15:88040454-88041160	NTRK3	regulon	0	0.57838
c5	chr15:88648786-88649107	ISG20	regulon	0	0.60293
c5	chr15:88708515-88709127	ACAN	regulon	0	0.53283
c5	chr15:88803086-88804047	ACAN	regulon	0	0.46904
c5	chr16:4370864-4371216	VASN	regulon	0	0.6154
c5	chr16:50457451-50458582	ADCY7	regulon	0	0.6617
c5	chr17:13638840-13639546	HS3ST3A1	regulon	0	0.69859
c5	chr17:3641580-3642204	CTNS	regulon	0	0.60718
c5	chr17:40306343-40306928	TNS4	regulon	0	0.4925
c5	chr17:45222656-45223346	FMNL1	regulon	0	0.4969
c5	chr17:78925872-78927000	TIMP2	regulon	0	0.80459
c5	chr18:23675729-23676608	LAMA3	regulon	0	0.7748
c5	chr18:53990801-53992101	MBD2	regulon	0	0.69224
c5	chr19:14434791-14435520	ADGRE5	regulon	0	0.71497
c5	chr2:186602421-186602951	FAM171B	regulon	0	0.70319
c5	chr2:210323045-210323599	MYL1	regulon	0	0.61244
c5	chr2:217637400-217638028	DIRC3	regulon	0	0.59387
c5	chr2:224197576-224198227	FAM124B	regulon	0	0.46568
c5	chr2:228674811-228675725	LINC01807	regulon	0	0.63348
c5	chr2:229388794-229389273	PID1	regulon	0	0.48955
c5	chr2:235484956-235485777	AGAP1	regulon	0	0.60814
c5	chr2:25643537-25644247	DTNB	regulon	0	0.57175
c5	chr2:26685971-26686538	KCNK3	regulon	0	0.45903
c5	chr2:28717388-28717825	SPDYA	regulon	0	0.59742
c5	chr2:31381293-31382404	XDH	regulon	0	0.70314
c5	chr2:31420810-31421334	XDH	regulon	0	0.56857
c5	chr2:38153552-38154868	CYP1B1-AS1	regulon	0	0.77697
c5	chr2:38239352-38240123	CYP1B1-AS1	regulon	0	0.58731
c5	chr2:40606545-40607185	LINC01794	regulon	0	0.57876
c5	chr2:69466777-69467093	NFU1	regulon	0	0.50483
c5	chr2:98087943-98088524	VWA3B	regulon	0	0.45115
c5	chr21:27040598-27041391	ADAMTS5	regulon	0	0.47484
c5	chr21:41959246-41959501	ZBTB21	regulon	0	0.46673
c5	chr22:25514488-25515132	GRK3	regulon	0	0.47082
c5	chr22:25689666-25689972	MYO18B	regulon	0	0.5213
c5	chr22:31829921-31830785	PISD	regulon	0	0.55728
c5	chr22:37079208-37080703	IL2RB	regulon	0	0.80075
c5	chr3:11240357-11240909	ATG7	regulon	0	0.70312
c5	chr3:14234208-14234671	SLC6A6	regulon	0	0.55663
c5	chr3:14345307-14346165	GRIP2	regulon	0	0.66369
c5	chr3:14358240-14359108	GRIP2	regulon	0	0.66144
c5	chr3:14391025-14391477	GRIP2	regulon	0	0.64863
c5	chr3:14847624-14848564	C3orf20	regulon	0	0.49618
c5	chr3:168878685-168879147	LINC02082	regulon	0	0.48197
c5	chr3:187965174-187965792	BCL6	regulon	0	0.65489
c5	chr3:194395069-194396562	LINC02036	regulon	0	0.67083
c5	chr3:197591799-197593428	BDH1	regulon	0	0.80791
c5	chr3:50590428-50590833	MAPKAPK3	regulon	0	0.47572
c5	chr4:41207040-41207902	LIMCH1	regulon	0	0.67326
c5	chr4:52595946-52596893	USP46	regulon	0	0.52439
c5	chr4:61437635-61438271	ADGRL3	regulon	0	0.67708
c5	chr4:83382643-83383373	GPAT3	regulon	0	0.70617
c5	chr4:8478948-8479730	GPR78	regulon	0	0.66033
c5	chr5:139696313-139697747	CXXC5	regulon	0	0.55496
c5	chr5:142438460-142439138	SPRY4	regulon	0	0.50898
c5	chr5:149419462-149420978	ARHGEF37	regulon	0	0.48596
c5	chr5:16856442-16857209	BASP1	regulon	0	0.51614
c5	chr5:38808220-38808519	OSMR	regulon	0	0.46884
c5	chr5:60541846-60542418	PDE4D	regulon	0	0.57281
c5	chr5:73648503-73648867	ARHGEF28	regulon	0	0.54518
c5	chr5:97324340-97325265	LIX1-AS1	regulon	0	0.46883
c5	chr6:113359657-113360136	LINC02518	regulon	0	0.60852
c5	chr6:113375467-113376815	LINC02518	regulon	0	0.67256
c5	chr6:137657295-137658088	TNFAIP3	regulon	0	0.52406
c5	chr6:151228879-151230668	AKAP12	regulon	0	0.46239
c5	chr6:15895735-15896196	MYLIP	regulon	0	0.51455
c5	chr6:31945429-31946156	MPIG6B	regulon	0	0.7068
c5	chr6:46012666-46013267	CLIC5	regulon	0	0.5819
c5	chr6:46053377-46054142	CLIC5	regulon	0	0.66207
c5	chr6:80066364-80066829	BCKDHB	regulon	0	0.49953
c5	chr6:81707803-81708725	TENT5A	regulon	0	0.7398
c5	chr7:107659661-107660265	BCAP29	regulon	0	0.62487
c5	chr7:131134960-131135514	MKLN1	regulon	0	0.53709
c5	chr7:137942909-137943183	DGKI	regulon	0	0.47678
c5	chr7:143426391-143427147	EPHA1-AS1	regulon	0	0.75131
c5	chr7:17099305-17100226	AHR	regulon	0	0.67892
c5	chr7:26388047-26388982	SNX10	regulon	0	0.72834
c5	chr7:7319433-7320216	COL28A1	regulon	0	0.68058
c5	chr7:7328954-7329227	COL28A1	regulon	0	0.52073
c5	chr7:93910221-93910620	BET1	regulon	0	0.62933
c5	chr8:11480904-11481504	FAM167A	regulon	0	0.69737
c5	chr8:19936920-19937946	LPL	regulon	0	0.56773
c5	chr8:19945157-19946588	LPL	regulon	0	0.7468
c5	chr8:20119633-20120783	LPL	regulon	0	0.75434
c5	chr8:29617291-29617779	LINC02099	regulon	0	0.45818
c5	chr8:42304288-42306268	IKBKB	regulon	0	0.54068
c5	chr8:79763135-79763516	HEY1	regulon	0	0.52653
c5	chr9:107425069-107426512	LINC01509	regulon	0	0.47785
c5	chr9:107432700-107433095	LINC01509	regulon	0	0.56938
c5	chr9:115693953-115694529	LINC00474	regulon	0	0.63592
c5	chr9:115978814-115979135	PAPPA	regulon	0	0.45939
c5	chr9:116081737-116082159	LINC00474	regulon	0	0.68225
c5	chr9:116160893-116161172	PAPPA	regulon	0	0.57022
c5	chr9:123726823-123728514	DENND1A	regulon	0	0.61054
c5	chr9:17894713-17895138	ADAMTSL1	regulon	0	0.47436
c5	chr9:20838170-20838774	MLLT3	regulon	0	0.45129
c5	chrX:13470062-13470753	LINC01203	regulon	0	0.50016
c5	chrX:53340786-53341742	IQSEC2	regulon	0	0.47061
c5	chr1:110097407-110098914	KCNC4	regulon	0	0.66611
c5	chr1:110215671-110216365	KCNC4	regulon	0	0.78233
c5	chr1:119700164-119701010	HSD3B1	regulon	0	0.70852
c5	chr1:15465740-15466004	CELA2B	regulon	0	0.4633
c5	chr1:166865624-166866337	TADA1	regulon	0	0.4821
c5	chr1:17199656-17201175	PADI1	regulon	0	0.74608
c5	chr1:181129189-181129555	IER5	regulon	0	0.63263
c5	chr1:185412413-185413657	IVNS1ABP	regulon	0	0.56968
c5	chr1:185441614-185441974	IVNS1ABP	regulon	0	0.45831
c5	chr1:201329232-201330225	LAD1	regulon	0	0.62809
c5	chr1:22734876-22735877	EPHB2	regulon	0	0.71348
c5	chr1:229422834-229423412	CCSAP	regulon	0	0.48581
c5	chr1:230105669-230106449	GALNT2	regulon	0	0.74083
c5	chr1:24463788-24464794	NCMAP	regulon	0	0.69509
c5	chr1:28120972-28121826	PTAFR	regulon	0	0.46101
c5	chr1:33128834-33129161	TRIM62	regulon	0	0.56598
c5	chr1:51349957-51350253	TTC39A	regulon	0	0.458
c5	chr1:65393340-65393954	AK4	regulon	0	0.6324
c5	chr1:84953172-84953722	LPAR3	regulon	0	0.4553
c5	chr1:9249428-9250382	SLC2A5	regulon	0	0.52686
c5	chr1:97937518-97938360	DPYD	regulon	0	0.5736
c5	chr10:119449906-119450646	RGS10	regulon	0	0.58147
c5	chr10:15213560-15214573	NMT2	regulon	0	0.60827
c5	chr10:19637446-19637926	PLXDC2	regulon	0	0.57412
c5	chr10:95962871-95964039	CC2D2B	regulon	0	0.69345
c5	chr11:10376632-10377169	AMPD3	regulon	0	0.45104
c5	chr11:10488103-10488863	AMPD3	regulon	0	0.63799
c5	chr11:110182071-110183286	FDX1	regulon	0	0.68794
c5	chr11:14374991-14375281	SPON1-AS1	regulon	0	0.45864
c5	chr11:17367997-17368851	NUCB2	regulon	0	0.48469
c5	chr11:46296828-46297330	CREB3L1	regulon	0	0.49068
c5	chr11:57120550-57120939	TNKS1BP1	regulon	0	0.53596
c5	chr11:73429380-73430862	FAM168A	regulon	0	0.5395
c5	chr11:92738308-92739426	MTNR1B	regulon	0	0.59777
c5	chr12:103808795-103809332	NT5DC3	regulon	0	0.4854
c5	chr12:10571262-10572592	STYK1	regulon	0	0.7595
c5	chr12:109440834-109441649	KCTD10	regulon	0	0.57274
c5	chr12:16300297-16300550	MGST1	regulon	0	0.52395
c5	chr12:2836126-2836843	TULP3	regulon	0	0.4506
c5	chr12:8465313-8465905	LINC00937	regulon	0	0.58377
c5	chr12:93518785-93519157	SOCS2	regulon	0	0.49929
c5	chr13:102233229-102233946	FGF14	regulon	0	0.45903
c5	chr13:109862078-109863575	IRS2	regulon	0	0.75244
c5	chr13:46324560-46325653	LCP1	regulon	0	0.71077
c5	chr13:48852303-48853356	FNDC3A	regulon	0	0.67919
c5	chr13:98730803-98732223	SLC15A1	regulon	0	0.68653
c5	chr14:103314462-103315014	EXOC3L4	regulon	0	0.50148
c5	chr14:67416190-67416450	TMEM229B	regulon	0	0.59364
c5	chr14:67444418-67445220	TMEM229B	regulon	0	0.62701
c5	chr14:89845357-89845909	KCNK13	regulon	0	0.55014
c5	chr14:94380505-94381397	PPP4R4	regulon	0	0.48022
c5	chr14:95539991-95540933	CLMN	regulon	0	0.72302
c5	chr15:38588831-38590248	RASGRP1	regulon	0	0.54267
c5	chr15:38795395-38795892	RASGRP1	regulon	0	0.49629
c5	chr15:58260057-58261331	ALDH1A2	regulon	0	0.84742
c5	chr15:58545425-58545685	ALDH1A2	regulon	0	0.52058
c5	chr15:63475738-63476071	CA12	regulon	0	0.47355
c5	chr15:63731703-63732246	HERC1	regulon	0	0.51768
c5	chr15:71278976-71279457	THSD4	regulon	0	0.76756
c5	chr15:71303671-71305020	THSD4	regulon	0	0.68016
c5	chr15:72604620-72605316	TMEM202-AS1	regulon	0	0.50176
c5	chr15:74138488-74139239	STRA6	regulon	0	0.47692
c5	chr15:79169799-79170696	RASGRF1	regulon	0	0.69294
c5	chr15:85115865-85116810	SLC28A1	regulon	0	0.77222
c5	chr15:88043121-88043387	NTRK3	regulon	0	0.48024
c5	chr15:88383691-88384175	NTRK3	regulon	0	0.46724
c5	chr16:25212222-25212880	LINC02175	regulon	0	0.46353
c5	chr16:3590836-3591400	DNASE1	regulon	0	0.59195
c5	chr16:3593818-3594080	DNASE1	regulon	0	0.53029
c5	chr16:3646045-3647006	DNASE1	regulon	0	0.64698
c5	chr16:80816246-80816815	CDYL2	regulon	0	0.54625
c5	chr16:87774862-87775359	BANP	regulon	0	0.61401
c5	chr17:14434206-14434789	HS3ST3B1	regulon	0	0.51454
c5	chr17:34098460-34099113	ASIC2	regulon	0	0.64459
c5	chr17:38590989-38592298	SRCIN1	regulon	0	0.8131
c5	chr17:59330384-59330911	YPEL2	regulon	0	0.47823
c5	chr17:69470436-69471121	LINC01483	regulon	0	0.75874
c5	chr17:8857907-8858927	NTN1	regulon	0	0.50307
c5	chr18:54130307-54131218	C18orf54	regulon	0	0.60861
c5	chr18:54436166-54437083	C18orf54	regulon	0	0.53415
c5	chr18:9083828-9084687	ANKRD12	regulon	0	0.51886
c5	chr18:9298307-9299372	TWSG1	regulon	0	0.60713
c5	chr19:13997357-13997837	PALM3	regulon	0	0.45989
c5	chr19:44868423-44869321	APOC1	regulon	0	0.60674
c5	chr19:48945417-48946213	HSD17B14	regulon	0	0.56675
c5	chr19:48978622-48979512	HSD17B14	regulon	0	0.74242
c5	chr19:7647029-7648182	EVI5L	regulon	0	0.499
c5	chr19:7656806-7657661	EVI5L	regulon	0	0.53049
c5	chr2:102111800-102113062	IL1R1	regulon	0	0.67968
c5	chr2:109701939-109703014	RGPD5	regulon	0	0.52955
c5	chr2:110717338-110718070	ACOXL	regulon	0	0.56716
c5	chr2:112893217-112894283	NT5DC4	regulon	0	0.72892
c5	chr2:120237462-120239043	RALB	regulon	0	0.76557
c5	chr2:127605361-127606059	MYO7B	regulon	0	0.69067
c5	chr2:134170494-134171139	MGAT5	regulon	0	0.59105
c5	chr2:142756445-142757846	KYNU	regulon	0	0.63275
c5	chr2:196543568-196544096	HECW2	regulon	0	0.55768
c5	chr2:200767492-200767959	LINC01792	regulon	0	0.49806
c5	chr2:217709650-217710229	DIRC3	regulon	0	0.58454
c5	chr2:217710265-217710492	DIRC3	regulon	0	0.576
c5	chr2:231373825-231374471	NCL	regulon	0	0.52351
c5	chr2:231768175-231770001	PDE6D	regulon	0	0.59009
c5	chr2:235366374-235367011	AGAP1	regulon	0	0.76303
c5	chr2:237497778-237498241	MLPH	regulon	0	0.56177
c5	chr2:25436718-25437271	DTNB	regulon	0	0.55073
c5	chr2:26285241-26286093	SELENOI	regulon	0	0.78401
c5	chr2:40543252-40543836	LINC01794	regulon	0	0.52299
c5	chr2:45683061-45683741	PRKCE	regulon	0	0.55378
c5	chr2:74620213-74621146	M1AP	regulon	0	0.62155
c5	chr2:74703400-74703869	HK2	regulon	0	0.6693
c5	chr2:86411216-86411976	KDM3A	regulon	0	0.67745
c5	chr2:97966470-97967413	VWA3B	regulon	0	0.50691
c5	chr2:98757950-98758561	MGAT4A	regulon	0	0.50197
c5	chr20:44335565-44336504	JPH2	regulon	0	0.54647
c5	chr20:44722859-44724167	PKIG	regulon	0	0.58452
c5	chr20:5220375-5221490	SLC23A2	regulon	0	0.78117
c5	chr20:5890724-5891439	CRLS1	regulon	0	0.47545
c5	chr21:27104953-27105756	ADAMTS5	regulon	0	0.55662
c5	chr21:29217737-29218172	BACH1	regulon	0	0.56251
c5	chr21:29225904-29226575	BACH1	regulon	0	0.52168
c5	chr21:42763616-42764400	PKNOX1	regulon	0	0.67644
c5	chr22:36254865-36255479	APOL4	regulon	0	0.50252
c5	chr22:37121956-37122915	IL2RB	regulon	0	0.78438
c5	chr22:50293210-50294286	SBF1	regulon	0	0.47182
c5	chr3:131071989-131073249	NEK11	regulon	0	0.75249
c5	chr3:131110120-131110455	NEK11	regulon	0	0.46622
c5	chr3:132911651-132912747	TMEM108	regulon	0	0.64577
c5	chr3:133887853-133888692	RAB6B	regulon	0	0.76522
c5	chr3:141212054-141213147	PXYLP1	regulon	0	0.68895
c5	chr3:14324496-14325191	SLC6A6	regulon	0	0.73171
c5	chr3:14490022-14491163	GRIP2	regulon	0	0.62164
c5	chr3:15453158-15454093	METTL6	regulon	0	0.73165
c5	chr3:185455977-185456952	MAP3K13	regulon	0	0.5467
c5	chr3:190647020-190647716	IL1RAP	regulon	0	0.48429
c5	chr3:197487818-197488230	FYTTD1	regulon	0	0.62503
c5	chr3:197889066-197889991	RUBCN	regulon	0	0.75787
c5	chr3:64190897-64191731	PSMD6-AS2	regulon	0	0.55514
c5	chr4:107834044-107834945	SGMS2	regulon	0	0.66591
c5	chr4:110643094-110643524	PITX2	regulon	0	0.59659
c5	chr4:37799459-37800376	TBC1D1	regulon	0	0.48189
c5	chr4:48227469-48228010	CNGA1	regulon	0	0.68636
c5	chr4:69800505-69801339	SULT1E1	regulon	0	0.46475
c5	chr4:72377594-72378294	ADAMTS3	regulon	0	0.54346
c5	chr4:80141506-80141895	CFAP299	regulon	0	0.49658
c5	chr5:102226146-102226793	SLCO4C1	regulon	0	0.62448
c5	chr5:102238737-102239359	SLCO4C1	regulon	0	0.50721
c5	chr5:137564836-137565755	SPOCK1	regulon	0	0.46086
c5	chr5:148965449-148966609	SH3TC2-DT	regulon	0	0.76494
c5	chr5:150208150-150209678	CAMK2A	regulon	0	0.77677
c5	chr5:154075291-154075974	GALNT10	regulon	0	0.54275
c5	chr5:154164069-154164602	GALNT10	regulon	0	0.57807
c5	chr5:157548378-157549385	ADAM19	regulon	0	0.76406
c5	chr5:173653600-173654911	LINC01484	regulon	0	0.58366
c5	chr5:35468889-35469928	PRLR	regulon	0	0.64552
c5	chr5:38827516-38828044	OSMR	regulon	0	0.6635
c5	chr5:7034230-7034877	LINC02196	regulon	0	0.56374
c5	chr5:76455596-76456221	IQGAP2	regulon	0	0.77686
c5	chr6:122580478-122581438	PKIB	regulon	0	0.57232
c5	chr6:123587873-123588939	TRDN	regulon	0	0.64527
c5	chr6:131389392-131389776	ENPP3	regulon	0	0.51102
c5	chr6:137022188-137022408	IL22RA2	regulon	0	0.47937
c5	chr6:137994980-137995979	TNFAIP3	regulon	0	0.50083
c5	chr6:151170422-151171103	AKAP12	regulon	0	0.51995
c5	chr6:24595154-24595958	KIAA0319	regulon	0	0.59688
c5	chr6:28108921-28109619	NKAPL	regulon	0	0.47269
c5	chr6:46045219-46045644	CLIC5	regulon	0	0.57967
c5	chr7:101601010-101601581	COL26A1	regulon	0	0.51663
c5	chr7:12719041-12719550	SCIN	regulon	0	0.51852
c5	chr7:139471374-139472260	KLRG2	regulon	0	0.53177
c5	chr7:149626663-149627370	ZNF777	regulon	0	0.55465
c5	chr7:155311269-155311619	INSIG1	regulon	0	0.55175
c5	chr7:2134581-2135341	SNX8	regulon	0	0.52422
c5	chr7:26490648-26491544	SNX10	regulon	0	0.77108
c5	chr7:37492907-37493392	ELMO1	regulon	0	0.53574
c5	chr7:48053849-48054256	SUN3	regulon	0	0.4662
c5	chr7:74319799-74321041	CLIP2	regulon	0	0.59993
c5	chr7:75795637-75796351	POR	regulon	0	0.57757
c5	chr7:75797582-75798463	STYXL1	regulon	0	0.68081
c5	chr7:76075037-76075269	HSPB1	regulon	0	0.51169
c5	chr7:8284932-8285458	ICA1	regulon	0	0.50148
c5	chr8:11456531-11457538	FAM167A	regulon	0	0.66766
c5	chr8:133303008-133303761	NDRG1	regulon	0	0.53533
c5	chr8:143402252-143403140	MROH6	regulon	0	0.45383
c5	chr8:20117326-20117601	LPL	regulon	0	0.55129
c5	chr8:22752432-22753183	CCAR2	regulon	0	0.56617
c5	chr8:22920795-22921469	PEBP4	regulon	0	0.48521
c5	chr8:81126333-81126978	PAG1	regulon	0	0.70992
c5	chr8:81153750-81154853	PAG1	regulon	0	0.82019
c5	chr8:91207403-91207872	SLC26A7	regulon	0	0.70644
c5	chr9:107404752-107405904	LINC01509	regulon	0	0.67632
c5	chr9:114109938-114110659	COL27A1	regulon	0	0.50871
c5	chr9:116027510-116027983	LINC00474	regulon	0	0.62378
c5	chr9:116142165-116143124	LINC00474	regulon	0	0.71792
c5	chr9:129126832-129127470	LRRC8A	regulon	0	0.56703
c5	chr9:135566528-135566906	PAEP	regulon	0	0.60481
c5	chr9:20822902-20823712	MLLT3	regulon	0	0.516
c5	chr9:35677856-35678670	CCDC107	regulon	0	0.67147
c5	chr9:4335497-4336082	GLIS3	regulon	0	0.53942
c5	chr9:89024789-89025719	S1PR3	regulon	0	0.51963
c5	chr9:98538627-98539523	GABBR2	regulon	0	0.61052
c5	chrX:129876885-129877764	ZDHHC9	regulon	0	0.5367
c5	chrX:134910516-134910810	MOSPD1	regulon	0	0.45177
c5	chrX:37815492-37816097	DYNLT3	regulon	0	0.47356
c5	chrX:48033543-48033936	ZNF630	regulon	0	0.54498
c5	chrX:67665450-67665954	AR	regulon	0	0.49798
c5	chr1:110927211-110927839	LRIF1	regulon	0	0.45728
c5	chr1:116650258-116650672	IGSF3	regulon	0	0.45849
c5	chr1:161506217-161507221	PCP4L1	regulon	0	0.62714
c5	chr1:20288606-20289364	PLA2G2F	regulon	0	0.63459
c5	chr1:22873123-22873803	EPHB2	regulon	0	0.57672
c5	chr1:241702495-241703458	KMO	regulon	0	0.47551
c5	chr10:100146831-100147769	OLMALINC	regulon	0	0.64511
c5	chr10:113616181-113616787	CASP7	regulon	0	0.5373
c5	chr10:113644714-113645086	CASP7	regulon	0	0.46883
c5	chr10:99906236-99906911	ABCC2	regulon	0	0.55864
c5	chr11:114294817-114295665	REXO2	regulon	0	0.63381
c5	chr11:122897605-122898661	JHY	regulon	0	0.65704
c5	chr11:46275981-46277019	CREB3L1	regulon	0	0.57041
c5	chr11:59857342-59858416	STX3	regulon	0	0.46927
c5	chr11:60986087-60987120	MS4A15	regulon	0	0.58638
c5	chr13:46210443-46210725	LCP1	regulon	0	0.46157
c5	chr14:93965161-93966386	ASB2	regulon	0	0.8185
c5	chr15:58312087-58312557	ALDH1A2	regulon	0	0.53373
c5	chr15:58374288-58375011	ALDH1A2	regulon	0	0.47687
c5	chr15:66866192-66867232	SMAD6	regulon	0	0.63163
c5	chr15:80769287-80770152	ABHD17C	regulon	0	0.66231
c5	chr16:53815933-53816819	FTO	regulon	0	0.49742
c5	chr17:3639999-3640496	CTNS	regulon	0	0.68339
c5	chr18:3052103-3052518	LPIN2	regulon	0	0.53314
c5	chr2:191202160-191203135	MYO1B	regulon	0	0.49557
c5	chr2:210540912-210541556	MYL1	regulon	0	0.47827
c5	chr2:29138932-29139495	CLIP4	regulon	0	0.52346
c5	chr2:86785315-86786551	RMND5A	regulon	0	0.45333
c5	chr20:45872348-45873317	PCIF1	regulon	0	0.4559
c5	chr21:41973669-41974857	ZBTB21	regulon	0	0.46205
c5	chr22:37063198-37063785	IL2RB	regulon	0	0.4822
c5	chr3:187850041-187850926	BCL6	regulon	0	0.48071
c5	chr4:110641530-110641730	PITX2	regulon	0	0.4726
c5	chr4:36243679-36245388	ARAP2	regulon	0	0.49209
c5	chr4:56700821-56701099	HOPX	regulon	0	0.48649
c5	chr5:150302281-150303183	CAMK2A	regulon	0	0.49036
c5	chr5:151230134-151230448	ANXA6	regulon	0	0.5204
c5	chr5:173645327-173647095	LINC01484	regulon	0	0.54944
c5	chr6:10330140-10331255	TFAP2A	regulon	0	0.65362
c5	chr6:113564377-113565185	LINC02518	regulon	0	0.4826
c5	chr6:137427560-137428400	IFNGR1	regulon	0	0.47767
c5	chr6:39638097-39639088	KIF6	regulon	0	0.58712
c5	chr6:45986746-45987140	CLIC5	regulon	0	0.45687
c5	chr7:41855929-41856170	INHBA-AS1	regulon	0	0.46171
c5	chr7:77466389-77467266	PTPN12	regulon	0	0.6056
c5	chr9:116166034-116166298	PAPPA	regulon	0	0.58482
c5	chr9:130143043-130143811	NCS1	regulon	0	0.48921
c5	chr10:19874767-19875232	PLXDC2	regulon	0	0.5613
c5	chr11:57402005-57402934	YPEL4	regulon	0	0.59738
c5	chr11:64383979-64384660	PPP1R14B	regulon	0	0.69066
c5	chr12:67716805-67717562	DYRK2	regulon	0	0.60955
c5	chr14:91872503-91872996	CATSPERB	regulon	0	0.61091
c5	chr18:59533994-59534812	LMAN1	regulon	0	0.4745
c5	chr2:28583829-28585096	SPDYA	regulon	0	0.53737
c5	chr3:177333896-177334558	LINC00578	regulon	0	0.50294
c5	chr3:183975749-183976445	AP2M1	regulon	0	0.59211
c5	chr3:185798008-185798478	IGF2BP2	regulon	0	0.56551
c5	chr6:110752564-110753276	CDK19	regulon	0	0.7623
c5	chr7:149601847-149603099	ZNF746	regulon	0	0.59202
c5	chrX:18096448-18096791	LINC01456	regulon	0	0.5507
c5	chr1:200542762-200543376	LINC00862	regulon	0	0.51172
c5	chr10:87593558-87594760	ATAD1	regulon	0	0.67844
c5	chr11:34423283-34423852	EHF	regulon	0	0.54772
c5	chr14:103624862-103625173	BAG5	regulon	0	0.50065
c5	chr2:217614493-217615014	DIRC3	regulon	0	0.58896
c5	chr2:26696327-26696696	KCNK3	regulon	0	0.60452
c5	chr22:37336591-37337186	IL2RB	regulon	0	0.66461
c5	chr4:112756797-112757345	ANK2	regulon	0	0.45736
c5	chr5:138388474-138389674	CTNNA1	regulon	0	0.65347
c5	chr6:113763147-113764283	HDAC2	regulon	0	0.64707
c5	chr6:137416782-137417024	IL22RA2	regulon	0	0.51894
c5	chr7:73825064-73825295	MLXIPL	regulon	0	0.56894
c5	chr1:109901549-109902116	SLC6A17	regulon	0	0.45646
c5	chr1:110119867-110120184	KCNC4	regulon	0	0.57177
c5	chr1:110150301-110151112	KCNC4	regulon	0	0.63606
c5	chr1:116432681-116433803	IGSF3	regulon	0	0.50884
c5	chr1:12165430-12165684	TNFRSF1B	regulon	0	0.53634
c5	chr1:15492433-15492731	CELA2B	regulon	0	0.49556
c5	chr1:17198792-17199173	PADI2	regulon	0	0.45298
c5	chr1:203116101-203116906	ADORA1	regulon	0	0.74197
c5	chr1:208107538-208108778	PLXNA2	regulon	0	0.63316
c5	chr1:21508432-21509609	ALPL	regulon	0	0.57956
c5	chr1:230161091-230161834	GALNT2	regulon	0	0.53037
c5	chr1:246632452-246633454	SCCPDH	regulon	0	0.46883
c5	chr1:33172364-33172657	TRIM62	regulon	0	0.67499
c5	chr1:53122374-53123193	LRP8	regulon	0	0.66609
c5	chr10:110395802-110396217	DUSP5	regulon	0	0.61215
c5	chr10:110764385-110765079	RBM20	regulon	0	0.45713
c5	chr10:30365045-30365856	MAP3K8	regulon	0	0.63939
c5	chr10:3053914-3054659	PFKP	regulon	0	0.69146
c5	chr10:49188227-49189374	TMEM273	regulon	0	0.79853
c5	chr10:80289329-80290290	ANXA11	regulon	0	0.50527
c5	chr11:125997803-125999216	CDON	regulon	0	0.51079
c5	chr11:14380912-14381570	SPON1-AS1	regulon	0	0.49147
c5	chr11:46302610-46303054	PHF21A	regulon	0	0.5776
c5	chr11:60750971-60751422	MS4A15	regulon	0	0.54438
c5	chr12:109765814-109766558	FAM222A-AS1	regulon	0	0.6083
c5	chr12:32501908-32502349	FGD4	regulon	0	0.47582
c5	chr12:6093763-6094114	PLEKHG6	regulon	0	0.48077
c5	chr12:80443673-80444599	PTPRQ	regulon	0	0.67621
c5	chr13:29594130-29595266	SLC7A1	regulon	0	0.682
c5	chr13:29595419-29596165	SLC7A1	regulon	0	0.56117
c5	chr14:51461947-51463011	FRMD6-AS2	regulon	0	0.57176
c5	chr14:67418410-67418800	TMEM229B	regulon	0	0.5455
c5	chr14:67460528-67461857	TMEM229B	regulon	0	0.85062
c5	chr14:90293034-90293547	LINC00642	regulon	0	0.5651
c5	chr14:93078484-93079078	ITPK1	regulon	0	0.53529
c5	chr14:94027442-94027971	ASB2	regulon	0	0.61146
c5	chr15:63469271-63469602	CA12	regulon	0	0.47681
c5	chr15:72609895-72610986	TMEM202-AS1	regulon	0	0.53078
c5	chr15:80668033-80668627	ABHD17C	regulon	0	0.72827
c5	chr15:88809175-88809663	ACAN	regulon	0	0.48762
c5	chr16:50274750-50275260	ADCY7	regulon	0	0.60001
c5	chr16:75287713-75288574	ZFP1	regulon	0	0.62922
c5	chr17:43611296-43612226	ETV4	regulon	0	0.57436
c5	chr17:45228405-45229723	FMNL1	regulon	0	0.80626
c5	chr17:63896549-63896943	CSH2	regulon	0	0.48174
c5	chr18:36372663-36373392	MOCOS	regulon	0	0.76795
c5	chr18:49630055-49631083	SNHG22	regulon	0	0.68155
c5	chr18:62608071-62609130	ZCCHC2	regulon	0	0.56405
c5	chr19:1262019-1262652	ARHGAP45	regulon	0	0.58166
c5	chr19:13985145-13986642	PALM3	regulon	0	0.75822
c5	chr19:2616723-2617142	GNG7	regulon	0	0.45218
c5	chr19:33289963-33290518	PEPD	regulon	0	0.66425
c5	chr19:35040724-35041934	GRAMD1A	regulon	0	0.51185
c5	chr19:3708008-3708604	FZR1	regulon	0	0.58442
c5	chr2:112720106-112720612	NT5DC4	regulon	0	0.62597
c5	chr2:112725532-112727175	NT5DC4	regulon	0	0.72538
c5	chr2:160736180-160737143	RBMS1	regulon	0	0.49764
c5	chr2:20052817-20053158	LAPTM4A	regulon	0	0.55649
c5	chr2:207337500-207338225	KLF7	regulon	0	0.47198
c5	chr2:215071451-215072343	ABCA12	regulon	0	0.57518
c5	chr2:222198130-222198568	SGPP2	regulon	0	0.50367
c5	chr2:222201946-222202659	SGPP2	regulon	0	0.56276
c5	chr2:229104751-229106160	PID1	regulon	0	0.67378
c5	chr2:26941507-26941871	KCNK3	regulon	0	0.4658
c5	chr2:28508072-28508863	PLB1	regulon	0	0.4994
c5	chr2:28556864-28558235	SPDYA	regulon	0	0.60007
c5	chr2:38266479-38267322	CYP1B1-AS1	regulon	0	0.6997
c5	chr2:98769755-98771149	MGAT4A	regulon	0	0.52465
c5	chr20:13342024-13343059	ISM1	regulon	0	0.75848
c5	chr20:20750902-20751200	RALGAPA2	regulon	0	0.50372
c5	chr20:3807278-3807990	RNF24	regulon	0	0.45886
c5	chr20:48794802-48795551	PREX1	regulon	0	0.5708
c5	chr20:5067738-5068365	SLC23A2	regulon	0	0.58084
c5	chr22:17149036-17150096	CECR2	regulon	0	0.66187
c5	chr22:20031793-20032979	TANGO2	regulon	0	0.68507
c5	chr22:25711557-25712724	GRK3	regulon	0	0.5205
c5	chr22:37064932-37065529	IL2RB	regulon	0	0.66033
c5	chr22:41815756-41816563	WBP2NL	regulon	0	0.625
c5	chr3:120304525-120305250	GPR156	regulon	0	0.64473
c5	chr3:134039066-134039860	RAB6B	regulon	0	0.59708
c5	chr3:14502965-14503744	GRIP2	regulon	0	0.70072
c5	chr3:185267910-185268820	MAP3K13	regulon	0	0.47673
c5	chr3:50390556-50391505	MAPKAPK3	regulon	0	0.63946
c5	chr4:119517715-119518553	C4orf3	regulon	0	0.52622
c5	chr4:71186265-71187688	SLC4A4	regulon	0	0.72095
c5	chr4:83561373-83561751	HPSE	regulon	0	0.53787
c5	chr4:86403138-86403922	MAPK10	regulon	0	0.56508
c5	chr5:132788064-132789424	KIF3A	regulon	0	0.46305
c5	chr5:139688007-139689365	CXXC5	regulon	0	0.80368
c5	chr5:66724202-66724785	MAST4	regulon	0	0.52705
c5	chr6:137760976-137761649	TNFAIP3	regulon	0	0.52251
c5	chr6:149904672-149905443	PPP1R14C	regulon	0	0.47208
c5	chr6:157710607-157710962	SNX9	regulon	0	0.55242
c5	chr6:33746086-33747166	IP6K3	regulon	0	0.47284
c5	chr6:39887340-39888101	KIF6	regulon	0	0.49654
c5	chr6:4663641-4664589	LINC02533	regulon	0	0.48317
c5	chr6:81814500-81815255	TENT5A	regulon	0	0.61971
c5	chr6:81815646-81816172	TENT5A	regulon	0	0.45588
c5	chr6:89413087-89413635	RRAGD	regulon	0	0.49357
c5	chr7:128236853-128237386	LEP	regulon	0	0.82365
c5	chr7:128940523-128940850	CALU	regulon	0	0.45956
c5	chr7:129066095-129067191	FLNC	regulon	0	0.69234
c5	chr7:131121419-131121742	MKLN1	regulon	0	0.48798
c5	chr7:41624844-41625158	INHBA-AS1	regulon	0	0.56174
c5	chr8:141313374-141313905	SLC45A4	regulon	0	0.55326
c5	chr8:142514022-142514754	PSCA	regulon	0	0.53675
c5	chr8:142793457-142793818	LY6D	regulon	0	0.5761
c5	chr8:143876089-143877243	ZNF707	regulon	0	0.467
c5	chr8:17556538-17557390	PDGFRL	regulon	0	0.61028
c5	chr8:19582480-19582724	CSGALNACT1	regulon	0	0.46198
c5	chr8:20012082-20012364	LPL	regulon	0	0.49558
c5	chr8:58595857-58596588	SDCBP	regulon	0	0.72999
c5	chr8:81148382-81148683	PAG1	regulon	0	0.47226
c5	chr8:81156658-81156995	PAG1	regulon	0	0.50929
c5	chr9:105238369-105238705	SLC44A1	regulon	0	0.50775
c5	chr9:107446561-107448259	LINC01509	regulon	0	0.75829
c5	chr9:107471224-107472498	LINC01509	regulon	0	0.58225
c5	chr9:116099426-116100233	LINC00474	regulon	0	0.68053
c5	chr9:127765406-127765760	PIP5KL1	regulon	0	0.53471
c3	CEBPB	chr1:111234227-111234772	cistrome	12.2555	0
c3	CEBPB	chr1:151311352-151312278	cistrome	12.2555	0
c3	CEBPB	chr1:153356868-153358341	cistrome	12.2555	0
c3	CEBPB	chr1:153565721-153566987	cistrome	12.2555	0
c3	CEBPB	chr1:160124376-160125414	cistrome	12.2555	0
c3	CEBPB	chr1:161179490-161180295	cistrome	12.2555	0
c3	CEBPB	chr1:161550943-161551444	cistrome	12.2555	0
c3	CEBPB	chr1:165893526-165893809	cistrome	12.2555	0
c3	CEBPB	chr1:17097304-17099319	cistrome	12.2555	0
c3	CEBPB	chr1:17162295-17163579	cistrome	12.2555	0
c3	CEBPB	chr1:1763714-1764672	cistrome	12.2555	0
c3	CEBPB	chr1:178238622-178239367	cistrome	12.2555	0
c3	CEBPB	chr1:182614014-182615676	cistrome	12.2555	0
c3	CEBPB	chr1:185439652-185440468	cistrome	12.2555	0
c3	CEBPB	chr1:208184030-208184847	cistrome	12.2555	0
c3	CEBPB	chr1:211559045-211560450	cistrome	12.2555	0
c3	CEBPB	chr1:21626529-21627418	cistrome	12.2555	0
c3	CEBPB	chr1:229193589-229194000	cistrome	12.2555	0
c3	CEBPB	chr1:23179910-23180626	cistrome	12.2555	0
c3	CEBPB	chr1:234617178-234617679	cistrome	12.2555	0
c3	CEBPB	chr1:23522140-23523395	cistrome	12.2555	0
c3	CEBPB	chr1:26005404-26006490	cistrome	12.2555	0
c3	CEBPB	chr1:26100239-26100630	cistrome	12.2555	0
c3	CEBPB	chr1:26267666-26269690	cistrome	12.2555	0
c3	CEBPB	chr1:37534127-37534978	cistrome	12.2555	0
c3	CEBPB	chr1:39934092-39935446	cistrome	12.2555	0
c3	CEBPB	chr1:44806118-44808250	cistrome	12.2555	0
c3	CEBPB	chr1:53325869-53327087	cistrome	12.2555	0
c3	CEBPB	chr1:8094285-8094858	cistrome	12.2555	0
c3	CEBPB	chr10:103745016-103746228	cistrome	12.2555	0
c3	CEBPB	chr10:104335332-104335626	cistrome	12.2555	0
c3	CEBPB	chr10:122468566-122469675	cistrome	12.2555	0
c3	CEBPB	chr10:123701147-123701546	cistrome	12.2555	0
c3	CEBPB	chr10:125886902-125887530	cistrome	12.2555	0
c3	CEBPB	chr10:126387031-126388899	cistrome	12.2555	0
c3	CEBPB	chr10:21929036-21929413	cistrome	12.2555	0
c3	CEBPB	chr10:30493513-30494567	cistrome	12.2555	0
c3	CEBPB	chr11:100850960-100852097	cistrome	12.2555	0
c3	CEBPB	chr11:107840494-107841130	cistrome	12.2555	0
c3	CEBPB	chr11:108616177-108617022	cistrome	12.2555	0
c3	CEBPB	chr11:120316292-120317531	cistrome	12.2555	0
c3	CEBPB	chr11:33912350-33913139	cistrome	12.2555	0
c3	CEBPB	chr11:62921728-62922530	cistrome	12.2555	0
c3	CEBPB	chr11:64854752-64855674	cistrome	12.2555	0
c3	CEBPB	chr11:64886020-64886574	cistrome	12.2555	0
c3	CEBPB	chr11:67054635-67055702	cistrome	12.2555	0
c3	CEBPB	chr11:67271438-67272302	cistrome	12.2555	0
c3	CEBPB	chr11:67302130-67304338	cistrome	12.2555	0
c3	CEBPB	chr11:67463759-67465897	cistrome	12.2555	0
c3	CEBPB	chr12:101298117-101299662	cistrome	12.2555	0
c3	CEBPB	chr12:114933256-114934241	cistrome	12.2555	0
c3	CEBPB	chr12:121669236-121669829	cistrome	12.2555	0
c3	CEBPB	chr12:31650582-31651721	cistrome	12.2555	0
c3	CEBPB	chr12:69007503-69009169	cistrome	12.2555	0
c3	CEBPB	chr12:7583321-7585098	cistrome	12.2555	0
c3	CEBPB	chr13:110965211-110965769	cistrome	12.2555	0
c3	CEBPB	chr13:28468163-28469121	cistrome	12.2555	0
c3	CEBPB	chr13:45253458-45254148	cistrome	12.2555	0
c3	CEBPB	chr13:46123088-46123597	cistrome	12.2555	0
c3	CEBPB	chr14:102965054-102965868	cistrome	12.2555	0
c3	CEBPB	chr14:103099930-103101103	cistrome	12.2555	0
c3	CEBPB	chr14:67528353-67529153	cistrome	12.2555	0
c3	CEBPB	chr14:90443359-90444699	cistrome	12.2555	0
c3	CEBPB	chr14:90453359-90454936	cistrome	12.2555	0
c3	CEBPB	chr14:95313722-95314199	cistrome	12.2555	0
c3	CEBPB	chr15:101167619-101168863	cistrome	12.2555	0
c3	CEBPB	chr15:40747523-40749372	cistrome	12.2555	0
c3	CEBPB	chr15:48868580-48868885	cistrome	12.2555	0
c3	CEBPB	chr15:58524250-58524719	cistrome	12.2555	0
c3	CEBPB	chr15:58870465-58870714	cistrome	12.2555	0
c3	CEBPB	chr15:58877141-58877506	cistrome	12.2555	0
c3	CEBPB	chr15:66834590-66835881	cistrome	12.2555	0
c3	CEBPB	chr15:90038609-90039180	cistrome	12.2555	0
c3	CEBPB	chr15:90148585-90149585	cistrome	12.2555	0
c3	CEBPB	chr16:11639978-11641865	cistrome	12.2555	0
c3	CEBPB	chr16:14363738-14366019	cistrome	12.2555	0
c3	CEBPB	chr16:25005791-25007105	cistrome	12.2555	0
c3	CEBPB	chr16:30657431-30659603	cistrome	12.2555	0
c3	CEBPB	chr16:31117138-31119073	cistrome	12.2555	0
c3	CEBPB	chr16:48393864-48394676	cistrome	12.2555	0
c3	CEBPB	chr16:58222444-58223099	cistrome	12.2555	0
c3	CEBPB	chr16:67417357-67418420	cistrome	12.2555	0
c3	CEBPB	chr16:68002345-68003538	cistrome	12.2555	0
c3	CEBPB	chr17:29622364-29624336	cistrome	12.2555	0
c3	CEBPB	chr17:40778006-40778809	cistrome	12.2555	0
c3	CEBPB	chr17:40850142-40850650	cistrome	12.2555	0
c3	CEBPB	chr17:42254787-42255706	cistrome	12.2555	0
c3	CEBPB	chr17:43655022-43656844	cistrome	12.2555	0
c3	CEBPB	chr17:44137802-44138665	cistrome	12.2555	0
c3	CEBPB	chr17:55440545-55440855	cistrome	12.2555	0
c3	CEBPB	chr17:56918910-56919657	cistrome	12.2555	0
c3	CEBPB	chr17:58477847-58478566	cistrome	12.2555	0
c3	CEBPB	chr17:74430204-74432561	cistrome	12.2555	0
c3	CEBPB	chr17:74777864-74779374	cistrome	12.2555	0
c3	CEBPB	chr17:75844165-75845668	cistrome	12.2555	0
c3	CEBPB	chr17:78882613-78884197	cistrome	12.2555	0
c3	CEBPB	chr17:78897777-78898643	cistrome	12.2555	0
c3	CEBPB	chr18:23134002-23134709	cistrome	12.2555	0
c3	CEBPB	chr18:62452001-62452768	cistrome	12.2555	0
c3	CEBPB	chr18:62634903-62635658	cistrome	12.2555	0
c3	CEBPB	chr19:1101729-1102904	cistrome	12.2555	0
c3	CEBPB	chr19:1211489-1211945	cistrome	12.2555	0
c3	CEBPB	chr19:15136233-15137148	cistrome	12.2555	0
c3	CEBPB	chr19:2983188-2984488	cistrome	12.2555	0
c3	CEBPB	chr19:45728636-45729123	cistrome	12.2555	0
c3	CEBPB	chr19:45739387-45740442	cistrome	12.2555	0
c3	CEBPB	chr19:51979978-51980808	cistrome	12.2555	0
c3	CEBPB	chr19:54189134-54191740	cistrome	12.2555	0
c3	CEBPB	chr19:7295731-7296262	cistrome	12.2555	0
c3	CEBPB	chr19:7532984-7536061	cistrome	12.2555	0
c3	CEBPB	chr2:10330845-10331939	cistrome	12.2555	0
c3	CEBPB	chr2:127637618-127639141	cistrome	12.2555	0
c3	CEBPB	chr2:151922477-151923554	cistrome	12.2555	0
c3	CEBPB	chr2:187586073-187586724	cistrome	12.2555	0
c3	CEBPB	chr2:20069858-20070159	cistrome	12.2555	0
c3	CEBPB	chr2:200728466-200729016	cistrome	12.2555	0
c3	CEBPB	chr2:20219767-20220410	cistrome	12.2555	0
c3	CEBPB	chr2:218370410-218371173	cistrome	12.2555	0
c3	CEBPB	chr2:219571284-219572429	cistrome	12.2555	0
c3	CEBPB	chr2:222423687-222425161	cistrome	12.2555	0
c3	CEBPB	chr2:229408253-229408868	cistrome	12.2555	0
c3	CEBPB	chr2:23380676-23381516	cistrome	12.2555	0
c3	CEBPB	chr2:241199701-241200613	cistrome	12.2555	0
c3	CEBPB	chr2:46855247-46855839	cistrome	12.2555	0
c3	CEBPB	chr2:64157566-64158317	cistrome	12.2555	0
c3	CEBPB	chr2:69584144-69584949	cistrome	12.2555	0
c3	CEBPB	chr2:70083227-70083854	cistrome	12.2555	0
c3	CEBPB	chr2:74739656-74741665	cistrome	12.2555	0
c3	CEBPB	chr2:74747587-74747996	cistrome	12.2555	0
c3	CEBPB	chr2:74874747-74875895	cistrome	12.2555	0
c3	CEBPB	chr20:13006708-13007306	cistrome	12.2555	0
c3	CEBPB	chr20:20780102-20780887	cistrome	12.2555	0
c3	CEBPB	chr20:23115863-23117143	cistrome	12.2555	0
c3	CEBPB	chr20:44572532-44573667	cistrome	12.2555	0
c3	CEBPB	chr20:50221494-50221862	cistrome	12.2555	0
c3	CEBPB	chr20:50244416-50244767	cistrome	12.2555	0
c3	CEBPB	chr21:39681248-39682323	cistrome	12.2555	0
c3	CEBPB	chr22:20904406-20905050	cistrome	12.2555	0
c3	CEBPB	chr3:111070822-111072700	cistrome	12.2555	0
c3	CEBPB	chr3:120301026-120301334	cistrome	12.2555	0
c3	CEBPB	chr3:125125285-125126504	cistrome	12.2555	0
c3	CEBPB	chr3:125137376-125138139	cistrome	12.2555	0
c3	CEBPB	chr3:12852823-12854208	cistrome	12.2555	0
c3	CEBPB	chr3:141412813-141413380	cistrome	12.2555	0
c3	CEBPB	chr3:14340948-14341551	cistrome	12.2555	0
c3	CEBPB	chr3:14660644-14661536	cistrome	12.2555	0
c3	CEBPB	chr3:150890337-150891300	cistrome	12.2555	0
c3	CEBPB	chr3:15310504-15312128	cistrome	12.2555	0
c3	CEBPB	chr3:177358284-177360756	cistrome	12.2555	0
c3	CEBPB	chr3:39152097-39153351	cistrome	12.2555	0
c3	CEBPB	chr3:42683458-42684558	cistrome	12.2555	0
c3	CEBPB	chr3:48614050-48614502	cistrome	12.2555	0
c3	CEBPB	chr3:63792388-63792690	cistrome	12.2555	0
c3	CEBPB	chr3:72487147-72488057	cistrome	12.2555	0
c3	CEBPB	chr3:72625222-72626293	cistrome	12.2555	0
c3	CEBPB	chr3:86973419-86973902	cistrome	12.2555	0
c3	CEBPB	chr4:107824188-107825764	cistrome	12.2555	0
c3	CEBPB	chr4:140237515-140238978	cistrome	12.2555	0
c3	CEBPB	chr4:140256736-140257509	cistrome	12.2555	0
c3	CEBPB	chr4:141328946-141329577	cistrome	12.2555	0
c3	CEBPB	chr4:158805462-158806095	cistrome	12.2555	0
c3	CEBPB	chr4:2796124-2796871	cistrome	12.2555	0
c3	CEBPB	chr4:38622031-38622661	cistrome	12.2555	0
c3	CEBPB	chr4:48085976-48086771	cistrome	12.2555	0
c3	CEBPB	chr4:56681027-56681886	cistrome	12.2555	0
c3	CEBPB	chr4:6267650-6268244	cistrome	12.2555	0
c3	CEBPB	chr5:102715272-102715982	cistrome	12.2555	0
c3	CEBPB	chr5:115856001-115856302	cistrome	12.2555	0
c3	CEBPB	chr5:128578690-128579856	cistrome	12.2555	0
c3	CEBPB	chr5:134249641-134250065	cistrome	12.2555	0
c3	CEBPB	chr5:138748498-138749162	cistrome	12.2555	0
c3	CEBPB	chr5:142522579-142523577	cistrome	12.2555	0
c3	CEBPB	chr5:142598079-142598440	cistrome	12.2555	0
c3	CEBPB	chr5:142680670-142681489	cistrome	12.2555	0
c3	CEBPB	chr5:142864480-142865093	cistrome	12.2555	0
c3	CEBPB	chr5:150323086-150323455	cistrome	12.2555	0
c3	CEBPB	chr5:154178222-154179645	cistrome	12.2555	0
c3	CEBPB	chr5:157569257-157569631	cistrome	12.2555	0
c3	CEBPB	chr5:172361336-172362137	cistrome	12.2555	0
c3	CEBPB	chr5:172904625-172905461	cistrome	12.2555	0
c3	CEBPB	chr5:173802057-173803195	cistrome	12.2555	0
c3	CEBPB	chr5:180330705-180331489	cistrome	12.2555	0
c3	CEBPB	chr5:31938764-31939693	cistrome	12.2555	0
c3	CEBPB	chr5:62538159-62539709	cistrome	12.2555	0
c3	CEBPB	chr5:82969026-82969780	cistrome	12.2555	0
c3	CEBPB	chr5:96957870-96959257	cistrome	12.2555	0
c3	CEBPB	chr6:108732234-108733588	cistrome	12.2555	0
c3	CEBPB	chr6:137277867-137278408	cistrome	12.2555	0
c3	CEBPB	chr6:144293791-144294541	cistrome	12.2555	0
c3	CEBPB	chr6:148339692-148340229	cistrome	12.2555	0
c3	CEBPB	chr6:15929668-15929991	cistrome	12.2555	0
c3	CEBPB	chr6:24451294-24452442	cistrome	12.2555	0
c3	CEBPB	chr6:24504312-24506108	cistrome	12.2555	0
c3	CEBPB	chr6:41286382-41287157	cistrome	12.2555	0
c3	CEBPB	chr6:4358429-4359666	cistrome	12.2555	0
c3	CEBPB	chr6:4487500-4488076	cistrome	12.2555	0
c3	CEBPB	chr6:53068163-53068371	cistrome	12.2555	0
c3	CEBPB	chr6:70398701-70399352	cistrome	12.2555	0
c3	CEBPB	chr6:81735715-81736816	cistrome	12.2555	0
c3	CEBPB	chr7:112444787-112445605	cistrome	12.2555	0
c3	CEBPB	chr7:128216824-128217936	cistrome	12.2555	0
c3	CEBPB	chr7:131111163-131111516	cistrome	12.2555	0
c3	CEBPB	chr7:149753145-149754176	cistrome	12.2555	0
c3	CEBPB	chr7:1505602-1506563	cistrome	12.2555	0
c3	CEBPB	chr7:150989973-150991412	cistrome	12.2555	0
c3	CEBPB	chr7:151271620-151272692	cistrome	12.2555	0
c3	CEBPB	chr7:151415623-151416064	cistrome	12.2555	0
c3	CEBPB	chr7:26305521-26306697	cistrome	12.2555	0
[truncated: 3,764 more rows]

## Sheet: Supplementary Table 6b
Supplementary Table 6b node table of eGRN Networks
dar	name	type	isDEG	deg_label	log2FC	label	pct.exp	geneid	expr.value	peakid	acc_value
c5	STAT5B	TF	Yes	STAT5B	NA	STAT5B	97.9915	STAT5B	0.361061	NA	NA
c5	STAT5A	TF	Yes	STAT5A	NA	STAT5A	29.3164	STAT5A	0.360852	NA	NA
c5	STAT4	TF	Yes	STAT4	0.360296	STAT4	12.1917	STAT4	0.514611	NA	NA
c5	MITF	TF	Yes	MITF	NA	MITF	33.8971	MITF	0.284746	NA	NA
c5	chr1:109979660-109979983	region	No		NA	NA	NA	NA	NA	chr1:109979660-109979983	0.0484305
c5	chr1:110872991-110873744	region	No		NA	NA	NA	NA	NA	chr1:110872991-110873744	0.0690583
c5	chr1:110879945-110881270	region	No		NA	NA	NA	NA	NA	chr1:110879945-110881270	0.129596
c5	chr1:115790847-115791545	region	No		NA	NA	NA	NA	NA	chr1:115790847-115791545	0.0421525
c5	chr1:12147510-12147713	region	No		NA	NA	NA	NA	NA	chr1:12147510-12147713	0.0529148
c5	chr1:15622461-15622669	region	No		NA	NA	NA	NA	NA	chr1:15622461-15622669	0.0506726
c5	chr1:161671131-161671929	region	No		NA	NA	NA	NA	NA	chr1:161671131-161671929	0.038565
c5	chr1:167509953-167511157	region	No		NA	NA	NA	NA	NA	chr1:167509953-167511157	0.183857
c5	chr1:17149111-17150204	region	No		NA	NA	NA	NA	NA	chr1:17149111-17150204	0.0713004
c5	chr1:182149343-182149941	region	No		NA	NA	NA	NA	NA	chr1:182149343-182149941	0.112556
c5	chr1:23443921-23444707	region	No		NA	NA	NA	NA	NA	chr1:23443921-23444707	0.141704
c5	chr1:24709022-24709237	region	No		NA	NA	NA	NA	NA	chr1:24709022-24709237	0.0717489
c5	chr1:24952281-24952823	region	No		NA	NA	NA	NA	NA	chr1:24952281-24952823	0.130045
c5	chr1:26409279-26410469	region	No		NA	NA	NA	NA	NA	chr1:26409279-26410469	0.150224
c5	chr1:37867686-37868810	region	No		NA	NA	NA	NA	NA	chr1:37867686-37868810	0.123767
c5	chr1:65330650-65331660	region	No		NA	NA	NA	NA	NA	chr1:65330650-65331660	0.124215
c5	chr10:30074809-30075368	region	No		NA	NA	NA	NA	NA	chr10:30074809-30075368	0.0475336
c5	chr10:30682388-30682821	region	No		NA	NA	NA	NA	NA	chr10:30682388-30682821	0.0730942
c5	chr10:33055985-33056498	region	No		NA	NA	NA	NA	NA	chr10:33055985-33056498	0.0502242
c5	chr10:45376031-45376939	region	No		NA	NA	NA	NA	NA	chr10:45376031-45376939	0.178924
c5	chr10:75358815-75359805	region	No		NA	NA	NA	NA	NA	chr10:75358815-75359805	0.118386
c5	chr11:120268655-120269173	region	No		NA	NA	NA	NA	NA	chr11:120268655-120269173	0.0811659
c5	chr11:47360543-47361797	region	No		NA	NA	NA	NA	NA	chr11:47360543-47361797	0.156502
c5	chr11:47979348-47980086	region	No		NA	NA	NA	NA	NA	chr11:47979348-47980086	0.0923767
c5	chr11:60740036-60741016	region	No		NA	NA	NA	NA	NA	chr11:60740036-60741016	0.147982
c5	chr11:75342685-75343438	region	No		NA	NA	NA	NA	NA	chr11:75342685-75343438	0.159641
c5	chr12:10615566-10616042	region	No		NA	NA	NA	NA	NA	chr12:10615566-10616042	0.0650224
c5	chr12:107109545-107110815	region	No		NA	NA	NA	NA	NA	chr12:107109545-107110815	0.235426
c5	chr12:28027256-28027833	region	No		NA	NA	NA	NA	NA	chr12:28027256-28027833	0.0717489
c5	chr12:54307054-54307498	region	No		NA	NA	NA	NA	NA	chr12:54307054-54307498	0.0869955
c5	chr12:93524541-93525403	region	No		NA	NA	NA	NA	NA	chr12:93524541-93525403	0.149776
c5	chr12:93530393-93530775	region	No		NA	NA	NA	NA	NA	chr12:93530393-93530775	0.061435
c5	chr13:109869470-109870609	region	No		NA	NA	NA	NA	NA	chr13:109869470-109870609	0.183408
c5	chr13:40585211-40586263	region	No		NA	NA	NA	NA	NA	chr13:40585211-40586263	0.0757848
c5	chr13:45200432-45201223	region	No		NA	NA	NA	NA	NA	chr13:45200432-45201223	0.0641256
c5	chr13:45594534-45595264	region	No		NA	NA	NA	NA	NA	chr13:45594534-45595264	0.0991031
c5	chr14:75195993-75196638	region	No		NA	NA	NA	NA	NA	chr14:75195993-75196638	0.0892377
c5	chr14:93953820-93954251	region	No		NA	NA	NA	NA	NA	chr14:93953820-93954251	0.0430493
c5	chr14:94309822-94310522	region	No		NA	NA	NA	NA	NA	chr14:94309822-94310522	0.0735426
c5	chr14:95322532-95323684	region	No		NA	NA	NA	NA	NA	chr14:95322532-95323684	0.190135
c5	chr14:95483187-95483984	region	No		NA	NA	NA	NA	NA	chr14:95483187-95483984	0.109417
c5	chr15:100595952-100597248	region	No		NA	NA	NA	NA	NA	chr15:100595952-100597248	0.197758
c5	chr15:38605874-38606365	region	No		NA	NA	NA	NA	NA	chr15:38605874-38606365	0.0434978
c5	chr15:38611173-38611440	region	No		NA	NA	NA	NA	NA	chr15:38611173-38611440	0.0255605
c5	chr15:71290000-71290337	region	No		NA	NA	NA	NA	NA	chr15:71290000-71290337	0.0825112
c5	chr15:88021663-88022188	region	No		NA	NA	NA	NA	NA	chr15:88021663-88022188	0.0766816
c5	chr15:88040454-88041160	region	No		NA	NA	NA	NA	NA	chr15:88040454-88041160	0.109417
c5	chr15:88648786-88649107	region	No		NA	NA	NA	NA	NA	chr15:88648786-88649107	0.0704036
c5	chr15:88708515-88709127	region	No		NA	NA	NA	NA	NA	chr15:88708515-88709127	0.0493274
c5	chr15:88803086-88804047	region	No		NA	NA	NA	NA	NA	chr15:88803086-88804047	0.0632287
c5	chr16:4370864-4371216	region	No		NA	NA	NA	NA	NA	chr16:4370864-4371216	0.123318
c5	chr16:50457451-50458582	region	No		NA	NA	NA	NA	NA	chr16:50457451-50458582	0.193722
c5	chr17:13638840-13639546	region	No		NA	NA	NA	NA	NA	chr17:13638840-13639546	0.110762
c5	chr17:3641580-3642204	region	No		NA	NA	NA	NA	NA	chr17:3641580-3642204	0.0901345
c5	chr17:40306343-40306928	region	No		NA	NA	NA	NA	NA	chr17:40306343-40306928	0.090583
c5	chr17:45222656-45223346	region	No		NA	NA	NA	NA	NA	chr17:45222656-45223346	0.0713004
c5	chr17:78925872-78927000	region	No		NA	NA	NA	NA	NA	chr17:78925872-78927000	0.213453
c5	chr18:23675729-23676608	region	No		NA	NA	NA	NA	NA	chr18:23675729-23676608	0.156502
c5	chr18:53990801-53992101	region	No		NA	NA	NA	NA	NA	chr18:53990801-53992101	0.148879
c5	chr19:14434791-14435520	region	No		NA	NA	NA	NA	NA	chr19:14434791-14435520	0.188789
c5	chr2:186602421-186602951	region	No		NA	NA	NA	NA	NA	chr2:186602421-186602951	0.104933
c5	chr2:210323045-210323599	region	No		NA	NA	NA	NA	NA	chr2:210323045-210323599	0.0439462
c5	chr2:217637400-217638028	region	No		NA	NA	NA	NA	NA	chr2:217637400-217638028	0.0403587
c5	chr2:224197576-224198227	region	No		NA	NA	NA	NA	NA	chr2:224197576-224198227	0.044843
c5	chr2:228674811-228675725	region	No		NA	NA	NA	NA	NA	chr2:228674811-228675725	0.115695
c5	chr2:229388794-229389273	region	No		NA	NA	NA	NA	NA	chr2:229388794-229389273	0.026009
c5	chr2:235484956-235485777	region	No		NA	NA	NA	NA	NA	chr2:235484956-235485777	0.10852
c5	chr2:25643537-25644247	region	No		NA	NA	NA	NA	NA	chr2:25643537-25644247	0.144395
c5	chr2:26685971-26686538	region	No		NA	NA	NA	NA	NA	chr2:26685971-26686538	0.0493274
c5	chr2:28717388-28717825	region	No		NA	NA	NA	NA	NA	chr2:28717388-28717825	0.136323
c5	chr2:31381293-31382404	region	No		NA	NA	NA	NA	NA	chr2:31381293-31382404	0.149776
c5	chr2:31420810-31421334	region	No		NA	NA	NA	NA	NA	chr2:31420810-31421334	0.0663677
c5	chr2:38153552-38154868	region	No		NA	NA	NA	NA	NA	chr2:38153552-38154868	0.169058
c5	chr2:38239352-38240123	region	No		NA	NA	NA	NA	NA	chr2:38239352-38240123	0.123318
c5	chr2:40606545-40607185	region	No		NA	NA	NA	NA	NA	chr2:40606545-40607185	0.032287
c5	chr2:69466777-69467093	region	No		NA	NA	NA	NA	NA	chr2:69466777-69467093	0.0542601
c5	chr2:98087943-98088524	region	No		NA	NA	NA	NA	NA	chr2:98087943-98088524	0.0623318
c5	chr21:27040598-27041391	region	No		NA	NA	NA	NA	NA	chr21:27040598-27041391	0.0470852
c5	chr21:41959246-41959501	region	No		NA	NA	NA	NA	NA	chr21:41959246-41959501	0.0349776
c5	chr22:25514488-25515132	region	No		NA	NA	NA	NA	NA	chr22:25514488-25515132	0.0381166
c5	chr22:25689666-25689972	region	No		NA	NA	NA	NA	NA	chr22:25689666-25689972	0.0605381
c5	chr22:31829921-31830785	region	No		NA	NA	NA	NA	NA	chr22:31829921-31830785	0.135874
c5	chr22:37079208-37080703	region	No		NA	NA	NA	NA	NA	chr22:37079208-37080703	0.227803
c5	chr3:11240357-11240909	region	No		NA	NA	NA	NA	NA	chr3:11240357-11240909	0.107623
c5	chr3:14234208-14234671	region	No		NA	NA	NA	NA	NA	chr3:14234208-14234671	0.0784753
c5	chr3:14345307-14346165	region	No		NA	NA	NA	NA	NA	chr3:14345307-14346165	0.130045
c5	chr3:14358240-14359108	region	No		NA	NA	NA	NA	NA	chr3:14358240-14359108	0.107175
c5	chr3:14391025-14391477	region	No		NA	NA	NA	NA	NA	chr3:14391025-14391477	0.10852
c5	chr3:14847624-14848564	region	No		NA	NA	NA	NA	NA	chr3:14847624-14848564	0.140807
c5	chr3:168878685-168879147	region	No		NA	NA	NA	NA	NA	chr3:168878685-168879147	0.0542601
c5	chr3:187965174-187965792	region	No		NA	NA	NA	NA	NA	chr3:187965174-187965792	0.138565
c5	chr3:194395069-194396562	region	No		NA	NA	NA	NA	NA	chr3:194395069-194396562	0.116143
c5	chr3:197591799-197593428	region	No		NA	NA	NA	NA	NA	chr3:197591799-197593428	0.186547
c5	chr3:50590428-50590833	region	No		NA	NA	NA	NA	NA	chr3:50590428-50590833	0.0538117
c5	chr4:41207040-41207902	region	No		NA	NA	NA	NA	NA	chr4:41207040-41207902	0.143946
c5	chr4:52595946-52596893	region	No		NA	NA	NA	NA	NA	chr4:52595946-52596893	0.0865471
c5	chr4:61437635-61438271	region	No		NA	NA	NA	NA	NA	chr4:61437635-61438271	0.100897
c5	chr4:83382643-83383373	region	No		NA	NA	NA	NA	NA	chr4:83382643-83383373	0.121525
c5	chr4:8478948-8479730	region	No		NA	NA	NA	NA	NA	chr4:8478948-8479730	0.107623
c5	chr5:139696313-139697747	region	No		NA	NA	NA	NA	NA	chr5:139696313-139697747	0.198206
c5	chr5:142438460-142439138	region	No		NA	NA	NA	NA	NA	chr5:142438460-142439138	0.0502242
c5	chr5:149419462-149420978	region	No		NA	NA	NA	NA	NA	chr5:149419462-149420978	0.281614
c5	chr5:16856442-16857209	region	No		NA	NA	NA	NA	NA	chr5:16856442-16857209	0.0910314
c5	chr5:38808220-38808519	region	No		NA	NA	NA	NA	NA	chr5:38808220-38808519	0.044843
c5	chr5:60541846-60542418	region	No		NA	NA	NA	NA	NA	chr5:60541846-60542418	0.058296
c5	chr5:73648503-73648867	region	No		NA	NA	NA	NA	NA	chr5:73648503-73648867	0.0349776
c5	chr5:97324340-97325265	region	No		NA	NA	NA	NA	NA	chr5:97324340-97325265	0.0367713
c5	chr6:113359657-113360136	region	No		NA	NA	NA	NA	NA	chr6:113359657-113360136	0.0672646
c5	chr6:113375467-113376815	region	No		NA	NA	NA	NA	NA	chr6:113375467-113376815	0.122422
c5	chr6:137657295-137658088	region	No		NA	NA	NA	NA	NA	chr6:137657295-137658088	0.168161
c5	chr6:151228879-151230668	region	No		NA	NA	NA	NA	NA	chr6:151228879-151230668	0.278924
c5	chr6:15895735-15896196	region	No		NA	NA	NA	NA	NA	chr6:15895735-15896196	0.096861
c5	chr6:31945429-31946156	region	No		NA	NA	NA	NA	NA	chr6:31945429-31946156	0.213004
c5	chr6:46012666-46013267	region	No		NA	NA	NA	NA	NA	chr6:46012666-46013267	0.0569507
c5	chr6:46053377-46054142	region	No		NA	NA	NA	NA	NA	chr6:46053377-46054142	0.090583
c5	chr6:80066364-80066829	region	No		NA	NA	NA	NA	NA	chr6:80066364-80066829	0.0408072
c5	chr6:81707803-81708725	region	No		NA	NA	NA	NA	NA	chr6:81707803-81708725	0.203139
c5	chr7:107659661-107660265	region	No		NA	NA	NA	NA	NA	chr7:107659661-107660265	0.0847534
c5	chr7:131134960-131135514	region	No		NA	NA	NA	NA	NA	chr7:131134960-131135514	0.0488789
c5	chr7:137942909-137943183	region	No		NA	NA	NA	NA	NA	chr7:137942909-137943183	0.0497758
c5	chr7:143426391-143427147	region	No		NA	NA	NA	NA	NA	chr7:143426391-143427147	0.142601
c5	chr7:17099305-17100226	region	No		NA	NA	NA	NA	NA	chr7:17099305-17100226	0.123318
c5	chr7:26388047-26388982	region	No		NA	NA	NA	NA	NA	chr7:26388047-26388982	0.131839
c5	chr7:7319433-7320216	region	No		NA	NA	NA	NA	NA	chr7:7319433-7320216	0.151121
c5	chr7:7328954-7329227	region	No		NA	NA	NA	NA	NA	chr7:7328954-7329227	0.0502242
c5	chr7:93910221-93910620	region	No		NA	NA	NA	NA	NA	chr7:93910221-93910620	0.0578475
c5	chr8:11480904-11481504	region	No		NA	NA	NA	NA	NA	chr8:11480904-11481504	0.0986547
c5	chr8:19936920-19937946	region	No		NA	NA	NA	NA	NA	chr8:19936920-19937946	0.0623318
c5	chr8:19945157-19946588	region	No		NA	NA	NA	NA	NA	chr8:19945157-19946588	0.109417
c5	chr8:20119633-20120783	region	No		NA	NA	NA	NA	NA	chr8:20119633-20120783	0.18565
c5	chr8:29617291-29617779	region	No		NA	NA	NA	NA	NA	chr8:29617291-29617779	0.0443946
c5	chr8:42304288-42306268	region	No		NA	NA	NA	NA	NA	chr8:42304288-42306268	0.273094
c5	chr8:79763135-79763516	region	No		NA	NA	NA	NA	NA	chr8:79763135-79763516	0.0982063
c5	chr9:107425069-107426512	region	No		NA	NA	NA	NA	NA	chr9:107425069-107426512	0.249327
c5	chr9:107432700-107433095	region	No		NA	NA	NA	NA	NA	chr9:107432700-107433095	0.093722
c5	chr9:115693953-115694529	region	No		NA	NA	NA	NA	NA	chr9:115693953-115694529	0.07713
c5	chr9:115978814-115979135	region	No		NA	NA	NA	NA	NA	chr9:115978814-115979135	0.0282511
c5	chr9:116081737-116082159	region	No		NA	NA	NA	NA	NA	chr9:116081737-116082159	0.0632287
c5	chr9:116160893-116161172	region	No		NA	NA	NA	NA	NA	chr9:116160893-116161172	0.0502242
c5	chr9:123726823-123728514	region	No		NA	NA	NA	NA	NA	chr9:123726823-123728514	0.195964
c5	chr9:17894713-17895138	region	No		NA	NA	NA	NA	NA	chr9:17894713-17895138	0.026009
c5	chr9:20838170-20838774	region	No		NA	NA	NA	NA	NA	chr9:20838170-20838774	0.0569507
c5	chrX:13470062-13470753	region	No		NA	NA	NA	NA	NA	chrX:13470062-13470753	0.0282511
c5	chrX:53340786-53341742	region	No		NA	NA	NA	NA	NA	chrX:53340786-53341742	0.157848
c5	chr1:110097407-110098914	region	No		NA	NA	NA	NA	NA	chr1:110097407-110098914	0.298655
c5	chr1:110215671-110216365	region	No		NA	NA	NA	NA	NA	chr1:110215671-110216365	0.155605
c5	chr1:119700164-119701010	region	No		NA	NA	NA	NA	NA	chr1:119700164-119701010	0.115247
c5	chr1:15465740-15466004	region	No		NA	NA	NA	NA	NA	chr1:15465740-15466004	0.0426009
c5	chr1:166865624-166866337	region	No		NA	NA	NA	NA	NA	chr1:166865624-166866337	0.0914798
c5	chr1:17199656-17201175	region	No		NA	NA	NA	NA	NA	chr1:17199656-17201175	0.218386
c5	chr1:181129189-181129555	region	No		NA	NA	NA	NA	NA	chr1:181129189-181129555	0.0901345
c5	chr1:185412413-185413657	region	No		NA	NA	NA	NA	NA	chr1:185412413-185413657	0.143946
c5	chr1:185441614-185441974	region	No		NA	NA	NA	NA	NA	chr1:185441614-185441974	0.055157
c5	chr1:201329232-201330225	region	No		NA	NA	NA	NA	NA	chr1:201329232-201330225	0.173991
c5	chr1:22734876-22735877	region	No		NA	NA	NA	NA	NA	chr1:22734876-22735877	0.116592
c5	chr1:229422834-229423412	region	No		NA	NA	NA	NA	NA	chr1:229422834-229423412	0.0569507
c5	chr1:230105669-230106449	region	No		NA	NA	NA	NA	NA	chr1:230105669-230106449	0.144395
c5	chr1:24463788-24464794	region	No		NA	NA	NA	NA	NA	chr1:24463788-24464794	0.155157
c5	chr1:28120972-28121826	region	No		NA	NA	NA	NA	NA	chr1:28120972-28121826	0.0838565
c5	chr1:33128834-33129161	region	No		NA	NA	NA	NA	NA	chr1:33128834-33129161	0.0591928
c5	chr1:51349957-51350253	region	No		NA	NA	NA	NA	NA	chr1:51349957-51350253	0.0663677
c5	chr1:65393340-65393954	region	No		NA	NA	NA	NA	NA	chr1:65393340-65393954	0.0919283
c5	chr1:84953172-84953722	region	No		NA	NA	NA	NA	NA	chr1:84953172-84953722	0.0753363
c5	chr1:9249428-9250382	region	No		NA	NA	NA	NA	NA	chr1:9249428-9250382	0.110314
c5	chr1:97937518-97938360	region	No		NA	NA	NA	NA	NA	chr1:97937518-97938360	0.0659193
c5	chr10:119449906-119450646	region	No		NA	NA	NA	NA	NA	chr10:119449906-119450646	0.107175
c5	chr10:15213560-15214573	region	No		NA	NA	NA	NA	NA	chr10:15213560-15214573	0.0838565
c5	chr10:19637446-19637926	region	No		NA	NA	NA	NA	NA	chr10:19637446-19637926	0.0650224
c5	chr10:95962871-95964039	region	No		NA	NA	NA	NA	NA	chr10:95962871-95964039	0.181166
c5	chr11:10376632-10377169	region	No		NA	NA	NA	NA	NA	chr11:10376632-10377169	0.0493274
c5	chr11:10488103-10488863	region	No		NA	NA	NA	NA	NA	chr11:10488103-10488863	0.101794
c5	chr11:110182071-110183286	region	No		NA	NA	NA	NA	NA	chr11:110182071-110183286	0.141256
c5	chr11:14374991-14375281	region	No		NA	NA	NA	NA	NA	chr11:14374991-14375281	0.0430493
c5	chr11:17367997-17368851	region	No		NA	NA	NA	NA	NA	chr11:17367997-17368851	0.137668
c5	chr11:46296828-46297330	region	No		NA	NA	NA	NA	NA	chr11:46296828-46297330	0.0686099
c5	chr11:57120550-57120939	region	No		NA	NA	NA	NA	NA	chr11:57120550-57120939	0.0596413
c5	chr11:73429380-73430862	region	No		NA	NA	NA	NA	NA	chr11:73429380-73430862	0.184305
c5	chr11:92738308-92739426	region	No		NA	NA	NA	NA	NA	chr11:92738308-92739426	0.135426
c5	chr12:103808795-103809332	region	No		NA	NA	NA	NA	NA	chr12:103808795-103809332	0.0596413
c5	chr12:10571262-10572592	region	No		NA	NA	NA	NA	NA	chr12:10571262-10572592	0.139013
c5	chr12:109440834-109441649	region	No		NA	NA	NA	NA	NA	chr12:109440834-109441649	0.167713
c5	chr12:16300297-16300550	region	No		NA	NA	NA	NA	NA	chr12:16300297-16300550	0.0340807
c5	chr12:2836126-2836843	region	No		NA	NA	NA	NA	NA	chr12:2836126-2836843	0.0587444
c5	chr12:8465313-8465905	region	No		NA	NA	NA	NA	NA	chr12:8465313-8465905	0.0578475
c5	chr12:93518785-93519157	region	No		NA	NA	NA	NA	NA	chr12:93518785-93519157	0.0390135
c5	chr13:102233229-102233946	region	No		NA	NA	NA	NA	NA	chr13:102233229-102233946	0.0556054
c5	chr13:109862078-109863575	region	No		NA	NA	NA	NA	NA	chr13:109862078-109863575	0.171749
c5	chr13:46324560-46325653	region	No		NA	NA	NA	NA	NA	chr13:46324560-46325653	0.116592
c5	chr13:48852303-48853356	region	No		NA	NA	NA	NA	NA	chr13:48852303-48853356	0.151121
c5	chr13:98730803-98732223	region	No		NA	NA	NA	NA	NA	chr13:98730803-98732223	0.166816
c5	chr14:103314462-103315014	region	No		NA	NA	NA	NA	NA	chr14:103314462-103315014	0.0524664
c5	chr14:67416190-67416450	region	No		NA	NA	NA	NA	NA	chr14:67416190-67416450	0.0892377
c5	chr14:67444418-67445220	region	No		NA	NA	NA	NA	NA	chr14:67444418-67445220	0.0892377
c5	chr14:89845357-89845909	region	No		NA	NA	NA	NA	NA	chr14:89845357-89845909	0.0762332
c5	chr14:94380505-94381397	region	No		NA	NA	NA	NA	NA	chr14:94380505-94381397	0.0721973
c5	chr14:95539991-95540933	region	No		NA	NA	NA	NA	NA	chr14:95539991-95540933	0.136323
c5	chr15:38588831-38590248	region	No		NA	NA	NA	NA	NA	chr15:38588831-38590248	0.19417
c5	chr15:38795395-38795892	region	No		NA	NA	NA	NA	NA	chr15:38795395-38795892	0.0327354
c5	chr15:58260057-58261331	region	No		NA	NA	NA	NA	NA	chr15:58260057-58261331	0.278027
c5	chr15:58545425-58545685	region	No		NA	NA	NA	NA	NA	chr15:58545425-58545685	0.0533632
c5	chr15:63475738-63476071	region	No		NA	NA	NA	NA	NA	chr15:63475738-63476071	0.0390135
c5	chr15:63731703-63732246	region	No		NA	NA	NA	NA	NA	chr15:63731703-63732246	0.0556054
c5	chr15:71278976-71279457	region	No		NA	NA	NA	NA	NA	chr15:71278976-71279457	0.143498
c5	chr15:71303671-71305020	region	No		NA	NA	NA	NA	NA	chr15:71303671-71305020	0.0896861
c5	chr15:72604620-72605316	region	No		NA	NA	NA	NA	NA	chr15:72604620-72605316	0.0789238
c5	chr15:74138488-74139239	region	No		NA	NA	NA	NA	NA	chr15:74138488-74139239	0.0919283
c5	chr15:79169799-79170696	region	No		NA	NA	NA	NA	NA	chr15:79169799-79170696	0.110762
c5	chr15:85115865-85116810	region	No		NA	NA	NA	NA	NA	chr15:85115865-85116810	0.19417
c5	chr15:88043121-88043387	region	No		NA	NA	NA	NA	NA	chr15:88043121-88043387	0.035426
c5	chr15:88383691-88384175	region	No		NA	NA	NA	NA	NA	chr15:88383691-88384175	0.0367713
c5	chr16:25212222-25212880	region	No		NA	NA	NA	NA	NA	chr16:25212222-25212880	0.0533632
c5	chr16:3590836-3591400	region	No		NA	NA	NA	NA	NA	chr16:3590836-3591400	0.0789238
c5	chr16:3593818-3594080	region	No		NA	NA	NA	NA	NA	chr16:3593818-3594080	0.0421525
c5	chr16:3646045-3647006	region	No		NA	NA	NA	NA	NA	chr16:3646045-3647006	0.129148
c5	chr16:80816246-80816815	region	No		NA	NA	NA	NA	NA	chr16:80816246-80816815	0.0744395
c5	chr16:87774862-87775359	region	No		NA	NA	NA	NA	NA	chr16:87774862-87775359	0.147534
c5	chr17:14434206-14434789	region	No		NA	NA	NA	NA	NA	chr17:14434206-14434789	0.064574
c5	chr17:34098460-34099113	region	No		NA	NA	NA	NA	NA	chr17:34098460-34099113	0.0493274
c5	chr17:38590989-38592298	region	No		NA	NA	NA	NA	NA	chr17:38590989-38592298	0.238565
c5	chr17:59330384-59330911	region	No		NA	NA	NA	NA	NA	chr17:59330384-59330911	0.0573991
c5	chr17:69470436-69471121	region	No		NA	NA	NA	NA	NA	chr17:69470436-69471121	0.125112
c5	chr17:8857907-8858927	region	No		NA	NA	NA	NA	NA	chr17:8857907-8858927	0.170852
c5	chr18:54130307-54131218	region	No		NA	NA	NA	NA	NA	chr18:54130307-54131218	0.112108
c5	chr18:54436166-54437083	region	No		NA	NA	NA	NA	NA	chr18:54436166-54437083	0.115695
c5	chr18:9083828-9084687	region	No		NA	NA	NA	NA	NA	chr18:9083828-9084687	0.107175
c5	chr18:9298307-9299372	region	No		NA	NA	NA	NA	NA	chr18:9298307-9299372	0.126906
c5	chr19:13997357-13997837	region	No		NA	NA	NA	NA	NA	chr19:13997357-13997837	0.0484305
c5	chr19:44868423-44869321	region	No		NA	NA	NA	NA	NA	chr19:44868423-44869321	0.101794
c5	chr19:48945417-48946213	region	No		NA	NA	NA	NA	NA	chr19:48945417-48946213	0.0910314
c5	chr19:48978622-48979512	region	No		NA	NA	NA	NA	NA	chr19:48978622-48979512	0.199552
c5	chr19:7647029-7648182	region	No		NA	NA	NA	NA	NA	chr19:7647029-7648182	0.256502
c5	chr19:7656806-7657661	region	No		NA	NA	NA	NA	NA	chr19:7656806-7657661	0.154709
c5	chr2:102111800-102113062	region	No		NA	NA	NA	NA	NA	chr2:102111800-102113062	0.155157
c5	chr2:109701939-109703014	region	No		NA	NA	NA	NA	NA	chr2:109701939-109703014	0.173094
c5	chr2:110717338-110718070	region	No		NA	NA	NA	NA	NA	chr2:110717338-110718070	0.0856502
c5	chr2:112893217-112894283	region	No		NA	NA	NA	NA	NA	chr2:112893217-112894283	0.215695
c5	chr2:120237462-120239043	region	No		NA	NA	NA	NA	NA	chr2:120237462-120239043	0.269955
c5	chr2:127605361-127606059	region	No		NA	NA	NA	NA	NA	chr2:127605361-127606059	0.126009
c5	chr2:134170494-134171139	region	No		NA	NA	NA	NA	NA	chr2:134170494-134171139	0.0672646
c5	chr2:142756445-142757846	region	No		NA	NA	NA	NA	NA	chr2:142756445-142757846	0.127354
c5	chr2:196543568-196544096	region	No		NA	NA	NA	NA	NA	chr2:196543568-196544096	0.0313901
c5	chr2:200767492-200767959	region	No		NA	NA	NA	NA	NA	chr2:200767492-200767959	0.0636771
c5	chr2:217709650-217710229	region	No		NA	NA	NA	NA	NA	chr2:217709650-217710229	0.07713
c5	chr2:217710265-217710492	region	No		NA	NA	NA	NA	NA	chr2:217710265-217710492	0.0524664
c5	chr2:231373825-231374471	region	No		NA	NA	NA	NA	NA	chr2:231373825-231374471	0.0345291
c5	chr2:231768175-231770001	region	No		NA	NA	NA	NA	NA	chr2:231768175-231770001	0.143049
c5	chr2:235366374-235367011	region	No		NA	NA	NA	NA	NA	chr2:235366374-235367011	0.146637
c5	chr2:237497778-237498241	region	No		NA	NA	NA	NA	NA	chr2:237497778-237498241	0.0479821
c5	chr2:25436718-25437271	region	No		NA	NA	NA	NA	NA	chr2:25436718-25437271	0.0672646
c5	chr2:26285241-26286093	region	No		NA	NA	NA	NA	NA	chr2:26285241-26286093	0.196413
c5	chr2:40543252-40543836	region	No		NA	NA	NA	NA	NA	chr2:40543252-40543836	0.0421525
c5	chr2:45683061-45683741	region	No		NA	NA	NA	NA	NA	chr2:45683061-45683741	0.0726457
c5	chr2:74620213-74621146	region	No		NA	NA	NA	NA	NA	chr2:74620213-74621146	0.0865471
c5	chr2:74703400-74703869	region	No		NA	NA	NA	NA	NA	chr2:74703400-74703869	0.0955157
c5	chr2:86411216-86411976	region	No		NA	NA	NA	NA	NA	chr2:86411216-86411976	0.1287
c5	chr2:97966470-97967413	region	No		NA	NA	NA	NA	NA	chr2:97966470-97967413	0.134529
c5	chr2:98757950-98758561	region	No		NA	NA	NA	NA	NA	chr2:98757950-98758561	0.0932735
c5	chr20:44335565-44336504	region	No		NA	NA	NA	NA	NA	chr20:44335565-44336504	0.102691
c5	chr20:44722859-44724167	region	No		NA	NA	NA	NA	NA	chr20:44722859-44724167	0.206278
c5	chr20:5220375-5221490	region	No		NA	NA	NA	NA	NA	chr20:5220375-5221490	0.174439
c5	chr20:5890724-5891439	region	No		NA	NA	NA	NA	NA	chr20:5890724-5891439	0.0618834
c5	chr21:27104953-27105756	region	No		NA	NA	NA	NA	NA	chr21:27104953-27105756	0.101794
c5	chr21:29217737-29218172	region	No		NA	NA	NA	NA	NA	chr21:29217737-29218172	0.061435
c5	chr21:29225904-29226575	region	No		NA	NA	NA	NA	NA	chr21:29225904-29226575	0.0439462
c5	chr21:42763616-42764400	region	No		NA	NA	NA	NA	NA	chr21:42763616-42764400	0.110314
c5	chr22:36254865-36255479	region	No		NA	NA	NA	NA	NA	chr22:36254865-36255479	0.0843049
c5	chr22:37121956-37122915	region	No		NA	NA	NA	NA	NA	chr22:37121956-37122915	0.197758
c5	chr22:50293210-50294286	region	No		NA	NA	NA	NA	NA	chr22:50293210-50294286	0.152915
c5	chr3:131071989-131073249	region	No		NA	NA	NA	NA	NA	chr3:131071989-131073249	0.154709
c5	chr3:131110120-131110455	region	No		NA	NA	NA	NA	NA	chr3:131110120-131110455	0.029148
c5	chr3:132911651-132912747	region	No		NA	NA	NA	NA	NA	chr3:132911651-132912747	0.154709
c5	chr3:133887853-133888692	region	No		NA	NA	NA	NA	NA	chr3:133887853-133888692	0.139462
c5	chr3:141212054-141213147	region	No		NA	NA	NA	NA	NA	chr3:141212054-141213147	0.102691
c5	chr3:14324496-14325191	region	No		NA	NA	NA	NA	NA	chr3:14324496-14325191	0.211211
c5	chr3:14490022-14491163	region	No		NA	NA	NA	NA	NA	chr3:14490022-14491163	0.0991031
c5	chr3:15453158-15454093	region	No		NA	NA	NA	NA	NA	chr3:15453158-15454093	0.226009
c5	chr3:185455977-185456952	region	No		NA	NA	NA	NA	NA	chr3:185455977-185456952	0.106726
c5	chr3:190647020-190647716	region	No		NA	NA	NA	NA	NA	chr3:190647020-190647716	0.070852
c5	chr3:197487818-197488230	region	No		NA	NA	NA	NA	NA	chr3:197487818-197488230	0.126906
c5	chr3:197889066-197889991	region	No		NA	NA	NA	NA	NA	chr3:197889066-197889991	0.195964
c5	chr3:64190897-64191731	region	No		NA	NA	NA	NA	NA	chr3:64190897-64191731	0.107623
c5	chr4:107834044-107834945	region	No		NA	NA	NA	NA	NA	chr4:107834044-107834945	0.115695
c5	chr4:110643094-110643524	region	No		NA	NA	NA	NA	NA	chr4:110643094-110643524	0.0668161
c5	chr4:37799459-37800376	region	No		NA	NA	NA	NA	NA	chr4:37799459-37800376	0.061435
c5	chr4:48227469-48228010	region	No		NA	NA	NA	NA	NA	chr4:48227469-48228010	0.090583
c5	chr4:69800505-69801339	region	No		NA	NA	NA	NA	NA	chr4:69800505-69801339	0.120179
c5	chr4:72377594-72378294	region	No		NA	NA	NA	NA	NA	chr4:72377594-72378294	0.0950673
c5	chr4:80141506-80141895	region	No		NA	NA	NA	NA	NA	chr4:80141506-80141895	0.0506726
c5	chr5:102226146-102226793	region	No		NA	NA	NA	NA	NA	chr5:102226146-102226793	0.161435
c5	chr5:102238737-102239359	region	No		NA	NA	NA	NA	NA	chr5:102238737-102239359	0.0466368
c5	chr5:137564836-137565755	region	No		NA	NA	NA	NA	NA	chr5:137564836-137565755	0.0636771
c5	chr5:148965449-148966609	region	No		NA	NA	NA	NA	NA	chr5:148965449-148966609	0.189238
c5	chr5:150208150-150209678	region	No		NA	NA	NA	NA	NA	chr5:150208150-150209678	0.282511
c5	chr5:154075291-154075974	region	No		NA	NA	NA	NA	NA	chr5:154075291-154075974	0.102691
c5	chr5:154164069-154164602	region	No		NA	NA	NA	NA	NA	chr5:154164069-154164602	0.0529148
c5	chr5:157548378-157549385	region	No		NA	NA	NA	NA	NA	chr5:157548378-157549385	0.166368
c5	chr5:173653600-173654911	region	No		NA	NA	NA	NA	NA	chr5:173653600-173654911	0.156054
c5	chr5:35468889-35469928	region	No		NA	NA	NA	NA	NA	chr5:35468889-35469928	0.103587
c5	chr5:38827516-38828044	region	No		NA	NA	NA	NA	NA	chr5:38827516-38828044	0.0932735
c5	chr5:7034230-7034877	region	No		NA	NA	NA	NA	NA	chr5:7034230-7034877	0.0672646
c5	chr5:76455596-76456221	region	No		NA	NA	NA	NA	NA	chr5:76455596-76456221	0.135426
c5	chr6:122580478-122581438	region	No		NA	NA	NA	NA	NA	chr6:122580478-122581438	0.186996
c5	chr6:123587873-123588939	region	No		NA	NA	NA	NA	NA	chr6:123587873-123588939	0.107175
c5	chr6:131389392-131389776	region	No		NA	NA	NA	NA	NA	chr6:131389392-131389776	0.0426009
c5	chr6:137022188-137022408	region	No		NA	NA	NA	NA	NA	chr6:137022188-137022408	0.0363229
c5	chr6:137994980-137995979	region	No		NA	NA	NA	NA	NA	chr6:137994980-137995979	0.140359
c5	chr6:151170422-151171103	region	No		NA	NA	NA	NA	NA	chr6:151170422-151171103	0.0596413
c5	chr6:24595154-24595958	region	No		NA	NA	NA	NA	NA	chr6:24595154-24595958	0.103587
c5	chr6:28108921-28109619	region	No		NA	NA	NA	NA	NA	chr6:28108921-28109619	0.0753363
c5	chr6:46045219-46045644	region	No		NA	NA	NA	NA	NA	chr6:46045219-46045644	0.073991
c5	chr7:101601010-101601581	region	No		NA	NA	NA	NA	NA	chr7:101601010-101601581	0.093722
c5	chr7:12719041-12719550	region	No		NA	NA	NA	NA	NA	chr7:12719041-12719550	0.055157
c5	chr7:139471374-139472260	region	No		NA	NA	NA	NA	NA	chr7:139471374-139472260	0.214798
c5	chr7:149626663-149627370	region	No		NA	NA	NA	NA	NA	chr7:149626663-149627370	0.129148
c5	chr7:155311269-155311619	region	No		NA	NA	NA	NA	NA	chr7:155311269-155311619	0.0726457
c5	chr7:2134581-2135341	region	No		NA	NA	NA	NA	NA	chr7:2134581-2135341	0.0766816
c5	chr7:26490648-26491544	region	No		NA	NA	NA	NA	NA	chr7:26490648-26491544	0.180269
c5	chr7:37492907-37493392	region	No		NA	NA	NA	NA	NA	chr7:37492907-37493392	0.0668161
c5	chr7:48053849-48054256	region	No		NA	NA	NA	NA	NA	chr7:48053849-48054256	0.0479821
c5	chr7:74319799-74321041	region	No		NA	NA	NA	NA	NA	chr7:74319799-74321041	0.090583
c5	chr7:75795637-75796351	region	No		NA	NA	NA	NA	NA	chr7:75795637-75796351	0.141256
c5	chr7:75797582-75798463	region	No		NA	NA	NA	NA	NA	chr7:75797582-75798463	0.119731
c5	chr7:76075037-76075269	region	No		NA	NA	NA	NA	NA	chr7:76075037-76075269	0.0493274
c5	chr7:8284932-8285458	region	No		NA	NA	NA	NA	NA	chr7:8284932-8285458	0.044843
c5	chr8:11456531-11457538	region	No		NA	NA	NA	NA	NA	chr8:11456531-11457538	0.0896861
c5	chr8:133303008-133303761	region	No		NA	NA	NA	NA	NA	chr8:133303008-133303761	0.0686099
c5	chr8:143402252-143403140	region	No		NA	NA	NA	NA	NA	chr8:143402252-143403140	0.117489
c5	chr8:20117326-20117601	region	No		NA	NA	NA	NA	NA	chr8:20117326-20117601	0.0587444
c5	chr8:22752432-22753183	region	No		NA	NA	NA	NA	NA	chr8:22752432-22753183	0.178924
c5	chr8:22920795-22921469	region	No		NA	NA	NA	NA	NA	chr8:22920795-22921469	0.221525
c5	chr8:81126333-81126978	region	No		NA	NA	NA	NA	NA	chr8:81126333-81126978	0.109865
c5	chr8:81153750-81154853	region	No		NA	NA	NA	NA	NA	chr8:81153750-81154853	0.174888
c5	chr8:91207403-91207872	region	No		NA	NA	NA	NA	NA	chr8:91207403-91207872	0.108969
c5	chr9:107404752-107405904	region	No		NA	NA	NA	NA	NA	chr9:107404752-107405904	0.228251
c5	chr9:114109938-114110659	region	No		NA	NA	NA	NA	NA	chr9:114109938-114110659	0.0511211
c5	chr9:116027510-116027983	region	No		NA	NA	NA	NA	NA	chr9:116027510-116027983	0.0573991
c5	chr9:116142165-116143124	region	No		NA	NA	NA	NA	NA	chr9:116142165-116143124	0.0892377
c5	chr9:129126832-129127470	region	No		NA	NA	NA	NA	NA	chr9:129126832-129127470	0.116143
c5	chr9:135566528-135566906	region	No		NA	NA	NA	NA	NA	chr9:135566528-135566906	0.044843
c5	chr9:20822902-20823712	region	No		NA	NA	NA	NA	NA	chr9:20822902-20823712	0.0829596
c5	chr9:35677856-35678670	region	No		NA	NA	NA	NA	NA	chr9:35677856-35678670	0.125561
c5	chr9:4335497-4336082	region	No		NA	NA	NA	NA	NA	chr9:4335497-4336082	0.0744395
c5	chr9:89024789-89025719	region	No		NA	NA	NA	NA	NA	chr9:89024789-89025719	0.247085
c5	chr9:98538627-98539523	region	No		NA	NA	NA	NA	NA	chr9:98538627-98539523	0.123318
c5	chrX:129876885-129877764	region	No		NA	NA	NA	NA	NA	chrX:129876885-129877764	0.101794
c5	chrX:134910516-134910810	region	No		NA	NA	NA	NA	NA	chrX:134910516-134910810	0.0399103
c5	chrX:37815492-37816097	region	No		NA	NA	NA	NA	NA	chrX:37815492-37816097	0.0470852
c5	chrX:48033543-48033936	region	No		NA	NA	NA	NA	NA	chrX:48033543-48033936	0.0475336
c5	chrX:67665450-67665954	region	No		NA	NA	NA	NA	NA	chrX:67665450-67665954	0.0313901
c5	chr1:110927211-110927839	region	No		NA	NA	NA	NA	NA	chr1:110927211-110927839	0.0654709
c5	chr1:116650258-116650672	region	No		NA	NA	NA	NA	NA	chr1:116650258-116650672	0.0686099
c5	chr1:161506217-161507221	region	No		NA	NA	NA	NA	NA	chr1:161506217-161507221	0.109417
c5	chr1:20288606-20289364	region	No		NA	NA	NA	NA	NA	chr1:20288606-20289364	0.093722
c5	chr1:22873123-22873803	region	No		NA	NA	NA	NA	NA	chr1:22873123-22873803	0.108969
c5	chr1:241702495-241703458	region	No		NA	NA	NA	NA	NA	chr1:241702495-241703458	0.0838565
c5	chr10:100146831-100147769	region	No		NA	NA	NA	NA	NA	chr10:100146831-100147769	0.135426
c5	chr10:113616181-113616787	region	No		NA	NA	NA	NA	NA	chr10:113616181-113616787	0.0730942
c5	chr10:113644714-113645086	region	No		NA	NA	NA	NA	NA	chr10:113644714-113645086	0.035426
c5	chr10:99906236-99906911	region	No		NA	NA	NA	NA	NA	chr10:99906236-99906911	0.106278
c5	chr11:114294817-114295665	region	No		NA	NA	NA	NA	NA	chr11:114294817-114295665	0.163677
c5	chr11:122897605-122898661	region	No		NA	NA	NA	NA	NA	chr11:122897605-122898661	0.151121
c5	chr11:46275981-46277019	region	No		NA	NA	NA	NA	NA	chr11:46275981-46277019	0.0847534
c5	chr11:59857342-59858416	region	No		NA	NA	NA	NA	NA	chr11:59857342-59858416	0.0986547
c5	chr11:60986087-60987120	region	No		NA	NA	NA	NA	NA	chr11:60986087-60987120	0.115695
c5	chr13:46210443-46210725	region	No		NA	NA	NA	NA	NA	chr13:46210443-46210725	0.0439462
c5	chr14:93965161-93966386	region	No		NA	NA	NA	NA	NA	chr14:93965161-93966386	0.19417
c5	chr15:58312087-58312557	region	No		NA	NA	NA	NA	NA	chr15:58312087-58312557	0.0493274
c5	chr15:58374288-58375011	region	No		NA	NA	NA	NA	NA	chr15:58374288-58375011	0.0735426
c5	chr15:66866192-66867232	region	No		NA	NA	NA	NA	NA	chr15:66866192-66867232	0.188789
c5	chr15:80769287-80770152	region	No		NA	NA	NA	NA	NA	chr15:80769287-80770152	0.109417
c5	chr16:53815933-53816819	region	No		NA	NA	NA	NA	NA	chr16:53815933-53816819	0.133184
c5	chr17:3639999-3640496	region	No		NA	NA	NA	NA	NA	chr17:3639999-3640496	0.108072
c5	chr18:3052103-3052518	region	No		NA	NA	NA	NA	NA	chr18:3052103-3052518	0.064574
c5	chr2:191202160-191203135	region	No		NA	NA	NA	NA	NA	chr2:191202160-191203135	0.07713
c5	chr2:210540912-210541556	region	No		NA	NA	NA	NA	NA	chr2:210540912-210541556	0.0349776
c5	chr2:29138932-29139495	region	No		NA	NA	NA	NA	NA	chr2:29138932-29139495	0.0452915
c5	chr2:86785315-86786551	region	No		NA	NA	NA	NA	NA	chr2:86785315-86786551	0.157399
c5	chr20:45872348-45873317	region	No		NA	NA	NA	NA	NA	chr20:45872348-45873317	0.213901
c5	chr21:41973669-41974857	region	No		NA	NA	NA	NA	NA	chr21:41973669-41974857	0.0932735
c5	chr22:37063198-37063785	region	No		NA	NA	NA	NA	NA	chr22:37063198-37063785	0.0829596
c5	chr3:187850041-187850926	region	No		NA	NA	NA	NA	NA	chr3:187850041-187850926	0.104484
c5	chr4:110641530-110641730	region	No		NA	NA	NA	NA	NA	chr4:110641530-110641730	0.0318386
c5	chr4:36243679-36245388	region	No		NA	NA	NA	NA	NA	chr4:36243679-36245388	0.163677
c5	chr4:56700821-56701099	region	No		NA	NA	NA	NA	NA	chr4:56700821-56701099	0.0426009
c5	chr5:150302281-150303183	region	No		NA	NA	NA	NA	NA	chr5:150302281-150303183	0.126457
c5	chr5:151230134-151230448	region	No		NA	NA	NA	NA	NA	chr5:151230134-151230448	0.0659193
c5	chr5:173645327-173647095	region	No		NA	NA	NA	NA	NA	chr5:173645327-173647095	0.249327
c5	chr6:10330140-10331255	region	No		NA	NA	NA	NA	NA	chr6:10330140-10331255	0.13991
c5	chr6:113564377-113565185	region	No		NA	NA	NA	NA	NA	chr6:113564377-113565185	0.0686099
c5	chr6:137427560-137428400	region	No		NA	NA	NA	NA	NA	chr6:137427560-137428400	0.144395
c5	chr6:39638097-39639088	region	No		NA	NA	NA	NA	NA	chr6:39638097-39639088	0.0811659
c5	chr6:45986746-45987140	region	No		NA	NA	NA	NA	NA	chr6:45986746-45987140	0.0313901
c5	chr7:41855929-41856170	region	No		NA	NA	NA	NA	NA	chr7:41855929-41856170	0.0273543
c5	chr7:77466389-77467266	region	No		NA	NA	NA	NA	NA	chr7:77466389-77467266	0.126009
c5	chr9:116166034-116166298	region	No		NA	NA	NA	NA	NA	chr9:116166034-116166298	0.055157
c5	chr9:130143043-130143811	region	No		NA	NA	NA	NA	NA	chr9:130143043-130143811	0.105381
c5	chr10:19874767-19875232	region	No		NA	NA	NA	NA	NA	chr10:19874767-19875232	0.061435
c5	chr11:57402005-57402934	region	No		NA	NA	NA	NA	NA	chr11:57402005-57402934	0.11435
c5	chr11:64383979-64384660	region	No		NA	NA	NA	NA	NA	chr11:64383979-64384660	0.149327
c5	chr12:67716805-67717562	region	No		NA	NA	NA	NA	NA	chr12:67716805-67717562	0.0941704
c5	chr14:91872503-91872996	region	No		NA	NA	NA	NA	NA	chr14:91872503-91872996	0.100448
c5	chr18:59533994-59534812	region	No		NA	NA	NA	NA	NA	chr18:59533994-59534812	0.0883408
c5	chr2:28583829-28585096	region	No		NA	NA	NA	NA	NA	chr2:28583829-28585096	0.136771
c5	chr3:177333896-177334558	region	No		NA	NA	NA	NA	NA	chr3:177333896-177334558	0.0542601
c5	chr3:183975749-183976445	region	No		NA	NA	NA	NA	NA	chr3:183975749-183976445	0.0816143
c5	chr3:185798008-185798478	region	No		NA	NA	NA	NA	NA	chr3:185798008-185798478	0.067713
c5	chr6:110752564-110753276	region	No		NA	NA	NA	NA	NA	chr6:110752564-110753276	0.179821
c5	chr7:149601847-149603099	region	No		NA	NA	NA	NA	NA	chr7:149601847-149603099	0.200448
c5	chrX:18096448-18096791	region	No		NA	NA	NA	NA	NA	chrX:18096448-18096791	0.0452915
c5	chr1:200542762-200543376	region	No		NA	NA	NA	NA	NA	chr1:200542762-200543376	0.0923767
c5	chr10:87593558-87594760	region	No		NA	NA	NA	NA	NA	chr10:87593558-87594760	0.103139
c5	chr11:34423283-34423852	region	No		NA	NA	NA	NA	NA	chr11:34423283-34423852	0.0874439
c5	chr14:103624862-103625173	region	No		NA	NA	NA	NA	NA	chr14:103624862-103625173	0.0991031
c5	chr2:217614493-217615014	region	No		NA	NA	NA	NA	NA	chr2:217614493-217615014	0.0452915
c5	chr2:26696327-26696696	region	No		NA	NA	NA	NA	NA	chr2:26696327-26696696	0.0650224
c5	chr22:37336591-37337186	region	No		NA	NA	NA	NA	NA	chr22:37336591-37337186	0.1287
c5	chr4:112756797-112757345	region	No		NA	NA	NA	NA	NA	chr4:112756797-112757345	0.064574
c5	chr5:138388474-138389674	region	No		NA	NA	NA	NA	NA	chr5:138388474-138389674	0.160538
c5	chr6:113763147-113764283	region	No		NA	NA	NA	NA	NA	chr6:113763147-113764283	0.110762
c5	chr6:137416782-137417024	region	No		NA	NA	NA	NA	NA	chr6:137416782-137417024	0.0439462
c5	chr7:73825064-73825295	region	No		NA	NA	NA	NA	NA	chr7:73825064-73825295	0.0556054
c5	chr1:109901549-109902116	region	No		NA	NA	NA	NA	NA	chr1:109901549-109902116	0.038565
c5	chr1:110119867-110120184	region	No		NA	NA	NA	NA	NA	chr1:110119867-110120184	0.0502242
c5	chr1:110150301-110151112	region	No		NA	NA	NA	NA	NA	chr1:110150301-110151112	0.134081
c5	chr1:116432681-116433803	region	No		NA	NA	NA	NA	NA	chr1:116432681-116433803	0.0883408
c5	chr1:12165430-12165684	region	No		NA	NA	NA	NA	NA	chr1:12165430-12165684	0.0686099
c5	chr1:15492433-15492731	region	No		NA	NA	NA	NA	NA	chr1:15492433-15492731	0.0286996
c5	chr1:17198792-17199173	region	No		NA	NA	NA	NA	NA	chr1:17198792-17199173	0.0327354
c5	chr1:203116101-203116906	region	No		NA	NA	NA	NA	NA	chr1:203116101-203116906	0.140807
c5	chr1:208107538-208108778	region	No		NA	NA	NA	NA	NA	chr1:208107538-208108778	0.26009
c5	chr1:21508432-21509609	region	No		NA	NA	NA	NA	NA	chr1:21508432-21509609	0.212556
c5	chr1:230161091-230161834	region	No		NA	NA	NA	NA	NA	chr1:230161091-230161834	0.0780269
c5	chr1:246632452-246633454	region	No		NA	NA	NA	NA	NA	chr1:246632452-246633454	0.119283
c5	chr1:33172364-33172657	region	No		NA	NA	NA	NA	NA	chr1:33172364-33172657	0.0874439
c5	chr1:53122374-53123193	region	No		NA	NA	NA	NA	NA	chr1:53122374-53123193	0.164126
c5	chr10:110395802-110396217	region	No		NA	NA	NA	NA	NA	chr10:110395802-110396217	0.0775785
c5	chr10:110764385-110765079	region	No		NA	NA	NA	NA	NA	chr10:110764385-110765079	0.0654709
c5	chr10:30365045-30365856	region	No		NA	NA	NA	NA	NA	chr10:30365045-30365856	0.143498
c5	chr10:3053914-3054659	region	No		NA	NA	NA	NA	NA	chr10:3053914-3054659	0.145291
c5	chr10:49188227-49189374	region	No		NA	NA	NA	NA	NA	chr10:49188227-49189374	0.178475
c5	chr10:80289329-80290290	region	No		NA	NA	NA	NA	NA	chr10:80289329-80290290	0.10852
c5	chr11:125997803-125999216	region	No		NA	NA	NA	NA	NA	chr11:125997803-125999216	0.167713
c5	chr11:14380912-14381570	region	No		NA	NA	NA	NA	NA	chr11:14380912-14381570	0.0735426
c5	chr11:46302610-46303054	region	No		NA	NA	NA	NA	NA	chr11:46302610-46303054	0.0596413
c5	chr11:60750971-60751422	region	No		NA	NA	NA	NA	NA	chr11:60750971-60751422	0.090583
c5	chr12:109765814-109766558	region	No		NA	NA	NA	NA	NA	chr12:109765814-109766558	0.096861
c5	chr12:32501908-32502349	region	No		NA	NA	NA	NA	NA	chr12:32501908-32502349	0.0497758
c5	chr12:6093763-6094114	region	No		NA	NA	NA	NA	NA	chr12:6093763-6094114	0.0511211
c5	chr12:80443673-80444599	region	No		NA	NA	NA	NA	NA	chr12:80443673-80444599	0.0982063
c5	chr13:29594130-29595266	region	No		NA	NA	NA	NA	NA	chr13:29594130-29595266	0.181166
c5	chr13:29595419-29596165	region	No		NA	NA	NA	NA	NA	chr13:29595419-29596165	0.0950673
c5	chr14:51461947-51463011	region	No		NA	NA	NA	NA	NA	chr14:51461947-51463011	0.135874
c5	chr14:67418410-67418800	region	No		NA	NA	NA	NA	NA	chr14:67418410-67418800	0.0798206
c5	chr14:67460528-67461857	region	No		NA	NA	NA	NA	NA	chr14:67460528-67461857	0.278475
c5	chr14:90293034-90293547	region	No		NA	NA	NA	NA	NA	chr14:90293034-90293547	0.093722
c5	chr14:93078484-93079078	region	No		NA	NA	NA	NA	NA	chr14:93078484-93079078	0.0636771
c5	chr14:94027442-94027971	region	No		NA	NA	NA	NA	NA	chr14:94027442-94027971	0.105381
c5	chr15:63469271-63469602	region	No		NA	NA	NA	NA	NA	chr15:63469271-63469602	0.035426
c5	chr15:72609895-72610986	region	No		NA	NA	NA	NA	NA	chr15:72609895-72610986	0.123767
c5	chr15:80668033-80668627	region	No		NA	NA	NA	NA	NA	chr15:80668033-80668627	0.109865
c5	chr15:88809175-88809663	region	No		NA	NA	NA	NA	NA	chr15:88809175-88809663	0.0520179
c5	chr16:50274750-50275260	region	No		NA	NA	NA	NA	NA	chr16:50274750-50275260	0.106278
c5	chr16:75287713-75288574	region	No		NA	NA	NA	NA	NA	chr16:75287713-75288574	0.129596
c5	chr17:43611296-43612226	region	No		NA	NA	NA	NA	NA	chr17:43611296-43612226	0.130493
c5	chr17:45228405-45229723	region	No		NA	NA	NA	NA	NA	chr17:45228405-45229723	0.287892
c5	chr17:63896549-63896943	region	No		NA	NA	NA	NA	NA	chr17:63896549-63896943	0.0515695
c5	chr18:36372663-36373392	region	No		NA	NA	NA	NA	NA	chr18:36372663-36373392	0.142152
c5	chr18:49630055-49631083	region	No		NA	NA	NA	NA	NA	chr18:49630055-49631083	0.123767
c5	chr18:62608071-62609130	region	No		NA	NA	NA	NA	NA	chr18:62608071-62609130	0.103587
c5	chr19:1262019-1262652	region	No		NA	NA	NA	NA	NA	chr19:1262019-1262652	0.175336
c5	chr19:13985145-13986642	region	No		NA	NA	NA	NA	NA	chr19:13985145-13986642	0.256054
c5	chr19:2616723-2617142	region	No		NA	NA	NA	NA	NA	chr19:2616723-2617142	0.0470852
c5	chr19:33289963-33290518	region	No		NA	NA	NA	NA	NA	chr19:33289963-33290518	0.170404
c5	chr19:35040724-35041934	region	No		NA	NA	NA	NA	NA	chr19:35040724-35041934	0.21704
c5	chr19:3708008-3708604	region	No		NA	NA	NA	NA	NA	chr19:3708008-3708604	0.101345
c5	chr2:112720106-112720612	region	No		NA	NA	NA	NA	NA	chr2:112720106-112720612	0.0713004
c5	chr2:112725532-112727175	region	No		NA	NA	NA	NA	NA	chr2:112725532-112727175	0.322422
c5	chr2:160736180-160737143	region	No		NA	NA	NA	NA	NA	chr2:160736180-160737143	0.0663677
c5	chr2:20052817-20053158	region	No		NA	NA	NA	NA	NA	chr2:20052817-20053158	0.0587444
c5	chr2:207337500-207338225	region	No		NA	NA	NA	NA	NA	chr2:207337500-207338225	0.0869955
c5	chr2:215071451-215072343	region	No		NA	NA	NA	NA	NA	chr2:215071451-215072343	0.258296
c5	chr2:222198130-222198568	region	No		NA	NA	NA	NA	NA	chr2:222198130-222198568	0.0470852
c5	chr2:222201946-222202659	region	No		NA	NA	NA	NA	NA	chr2:222201946-222202659	0.0596413
c5	chr2:229104751-229106160	region	No		NA	NA	NA	NA	NA	chr2:229104751-229106160	0.0914798
c5	chr2:26941507-26941871	region	No		NA	NA	NA	NA	NA	chr2:26941507-26941871	0.0408072
c5	chr2:28508072-28508863	region	No		NA	NA	NA	NA	NA	chr2:28508072-28508863	0.11704
c5	chr2:28556864-28558235	region	No		NA	NA	NA	NA	NA	chr2:28556864-28558235	0.249776
c5	chr2:38266479-38267322	region	No		NA	NA	NA	NA	NA	chr2:38266479-38267322	0.104933
c5	chr2:98769755-98771149	region	No		NA	NA	NA	NA	NA	chr2:98769755-98771149	0.174888
c5	chr20:13342024-13343059	region	No		NA	NA	NA	NA	NA	chr20:13342024-13343059	0.221525
c5	chr20:20750902-20751200	region	No		NA	NA	NA	NA	NA	chr20:20750902-20751200	0.0412556
c5	chr20:3807278-3807990	region	No		NA	NA	NA	NA	NA	chr20:3807278-3807990	0.163677
c5	chr20:48794802-48795551	region	No		NA	NA	NA	NA	NA	chr20:48794802-48795551	0.0896861
c5	chr20:5067738-5068365	region	No		NA	NA	NA	NA	NA	chr20:5067738-5068365	0.0901345
c5	chr22:17149036-17150096	region	No		NA	NA	NA	NA	NA	chr22:17149036-17150096	0.253363
c5	chr22:20031793-20032979	region	No		NA	NA	NA	NA	NA	chr22:20031793-20032979	0.210762
c5	chr22:25711557-25712724	region	No		NA	NA	NA	NA	NA	chr22:25711557-25712724	0.163229
c5	chr22:37064932-37065529	region	No		NA	NA	NA	NA	NA	chr22:37064932-37065529	0.104036
c5	chr22:41815756-41816563	region	No		NA	NA	NA	NA	NA	chr22:41815756-41816563	0.160538
c5	chr3:120304525-120305250	region	No		NA	NA	NA	NA	NA	chr3:120304525-120305250	0.0793722
c5	chr3:134039066-134039860	region	No		NA	NA	NA	NA	NA	chr3:134039066-134039860	0.153812
c5	chr3:14502965-14503744	region	No		NA	NA	NA	NA	NA	chr3:14502965-14503744	0.109417
c5	chr3:185267910-185268820	region	No		NA	NA	NA	NA	NA	chr3:185267910-185268820	0.102691
c5	chr3:50390556-50391505	region	No		NA	NA	NA	NA	NA	chr3:50390556-50391505	0.134081
c5	chr4:119517715-119518553	region	No		NA	NA	NA	NA	NA	chr4:119517715-119518553	0.10583
c5	chr4:71186265-71187688	region	No		NA	NA	NA	NA	NA	chr4:71186265-71187688	0.188789
c5	chr4:83561373-83561751	region	No		NA	NA	NA	NA	NA	chr4:83561373-83561751	0.0457399
c5	chr4:86403138-86403922	region	No		NA	NA	NA	NA	NA	chr4:86403138-86403922	0.0372197
c5	chr5:132788064-132789424	region	No		NA	NA	NA	NA	NA	chr5:132788064-132789424	0.225561
c5	chr5:139688007-139689365	region	No		NA	NA	NA	NA	NA	chr5:139688007-139689365	0.260987
c5	chr5:66724202-66724785	region	No		NA	NA	NA	NA	NA	chr5:66724202-66724785	0.0896861
c5	chr6:137760976-137761649	region	No		NA	NA	NA	NA	NA	chr6:137760976-137761649	0.138565
c5	chr6:149904672-149905443	region	No		NA	NA	NA	NA	NA	chr6:149904672-149905443	0.0672646
c5	chr6:157710607-157710962	region	No		NA	NA	NA	NA	NA	chr6:157710607-157710962	0.0811659
c5	chr6:33746086-33747166	region	No		NA	NA	NA	NA	NA	chr6:33746086-33747166	0.16009
c5	chr6:39887340-39888101	region	No		NA	NA	NA	NA	NA	chr6:39887340-39888101	0.152915
c5	chr6:4663641-4664589	region	No		NA	NA	NA	NA	NA	chr6:4663641-4664589	0.0901345
c5	chr6:81814500-81815255	region	No		NA	NA	NA	NA	NA	chr6:81814500-81815255	0.0901345
c5	chr6:81815646-81816172	region	No		NA	NA	NA	NA	NA	chr6:81815646-81816172	0.0547085
c5	chr6:89413087-89413635	region	No		NA	NA	NA	NA	NA	chr6:89413087-89413635	0.0919283
c5	chr7:128236853-128237386	region	No		NA	NA	NA	NA	NA	chr7:128236853-128237386	0.186547
c5	chr7:128940523-128940850	region	No		NA	NA	NA	NA	NA	chr7:128940523-128940850	0.0502242
c5	chr7:129066095-129067191	region	No		NA	NA	NA	NA	NA	chr7:129066095-129067191	0.212556
c5	chr7:131121419-131121742	region	No		NA	NA	NA	NA	NA	chr7:131121419-131121742	0.0295964
c5	chr7:41624844-41625158	region	No		NA	NA	NA	NA	NA	chr7:41624844-41625158	0.0542601
c5	chr8:141313374-141313905	region	No		NA	NA	NA	NA	NA	chr8:141313374-141313905	0.105381
c5	chr8:142514022-142514754	region	No		NA	NA	NA	NA	NA	chr8:142514022-142514754	0.0820628
c5	chr8:142793457-142793818	region	No		NA	NA	NA	NA	NA	chr8:142793457-142793818	0.0726457
c5	chr8:143876089-143877243	region	No		NA	NA	NA	NA	NA	chr8:143876089-143877243	0.198206
c5	chr8:17556538-17557390	region	No		NA	NA	NA	NA	NA	chr8:17556538-17557390	0.0896861
c5	chr8:19582480-19582724	region	No		NA	NA	NA	NA	NA	chr8:19582480-19582724	0.0304933
c5	chr8:20012082-20012364	region	No		NA	NA	NA	NA	NA	chr8:20012082-20012364	0.0295964
c5	chr8:58595857-58596588	region	No		NA	NA	NA	NA	NA	chr8:58595857-58596588	0.128251
c5	chr8:81148382-81148683	region	No		NA	NA	NA	NA	NA	chr8:81148382-81148683	0.035426
c5	chr8:81156658-81156995	region	No		NA	NA	NA	NA	NA	chr8:81156658-81156995	0.0403587
c5	chr9:105238369-105238705	region	No		NA	NA	NA	NA	NA	chr9:105238369-105238705	0.0596413
c5	chr9:107446561-107448259	region	No		NA	NA	NA	NA	NA	chr9:107446561-107448259	0.338565
c5	chr9:107471224-107472498	region	No		NA	NA	NA	NA	NA	chr9:107471224-107472498	0.140807
c5	chr9:116099426-116100233	region	No		NA	NA	NA	NA	NA	chr9:116099426-116100233	0.0959641
c5	chr9:127765406-127765760	region	No		NA	NA	NA	NA	NA	chr9:127765406-127765760	0.070852
c5	KCNC4	gene	No		NA	KCNC4	14.8696	KCNC4	0.326636	NA	NA
c5	CD53	gene	No		NA	CD53	1.69133	CD53	0.0522086	NA	NA
c5	SLC22A15	gene	No		NA	SLC22A15	12.9669	SLC22A15	0.126242	NA	NA
c5	TNFRSF1B	gene	No		NA	TNFRSF1B	37.1388	TNFRSF1B	0.0707518	NA	NA
c5	FBLIM1	gene	No		NA	FBLIM1	18.2523	FBLIM1	0.145851	NA	NA
c5	FCGR2A	gene	No		NA	FCGR2A	3.52361	FCGR2A	0.0258499	NA	NA
c5	RCSD1	gene	No		NA	RCSD1	2.92459	RCSD1	-0.022956	NA	NA
c5	PADI2	gene	No		NA	PADI2	3.55884	PADI2	0.137789	NA	NA
c5	GLUL	gene	No		NA	GLUL	25.1233	GLUL	0.202304	NA	NA
c5	ID3	gene	No		NA	ID3	21.4588	ID3	0.0570319	NA	NA
c5	CLIC4	gene	No		NA	CLIC4	99.1896	CLIC4	0.278192	NA	NA
c5	CEP85	gene	Yes	CEP85	0.311756	CEP85	63.8478	CEP85	0.463095	NA	NA
c5	INPP5B	gene	No		NA	INPP5B	70.0141	INPP5B	0.152324	NA	NA
c5	AK4	gene	No		NA	AK4	12.7202	AK4	0.0502997	NA	NA
c5	JCAD	gene	No		NA	JCAD	34.3552	JCAD	0.320762	NA	NA
c5	MAP3K8	gene	No		NA	MAP3K8	87.456	MAP3K8	0.188227	NA	NA
c5	ITGB1-DT	gene	No		NA	ITGB1-DT	17.4066	ITGB1-DT	0.30639	NA	NA
c5	ALOX5	gene	Yes	ALOX5	0.340173	ALOX5	47.0754	ALOX5	0.506827	NA	NA
c5	ZNF503-AS1	gene	No		NA	ZNF503-AS1	1.40944	ZNF503-AS1	0.0222695	NA	NA
c5	OAF	gene	Yes	OAF	0.270583	OAF	30.1268	OAF	0.460415	NA	NA
c5	MYBPC3	gene	No		NA	MYBPC3	5.81395	MYBPC3	0.273108	NA	NA
c5	PTPRJ	gene	Yes	PTPRJ	0.604905	PTPRJ	60.6061	PTPRJ	0.744732	NA	NA
c5	MS4A15	gene	No		NA	MS4A15	35.7294	MS4A15	0.280812	NA	NA
c5	SLCO2B1	gene	No		NA	SLCO2B1	15.3982	SLCO2B1	0.144151	NA	NA
c5	STYK1	gene	No		NA	STYK1	19.2389	STYK1	0.497376	NA	NA
c5	TMEM263	gene	No		NA	TMEM263	50.599	TMEM263	0.0357237	NA	NA
c5	CCDC91	gene	No		NA	CCDC91	60.2889	CCDC91	0.159008	NA	NA
c5	ITGA5	gene	No		NA	ITGA5	37.4912	ITGA5	0.124097	NA	NA
c5	SOCS2	gene	No		NA	SOCS2	21.3178	SOCS2	0.23041	NA	NA
c5	IRS2	gene	No		NA	IRS2	39.6054	IRS2	0.0925129	NA	NA
c5	FOXO1	gene	No		NA	FOXO1	10.148	FOXO1	0.0466819	NA	NA
c5	GTF2F2	gene	No		NA	GTF2F2	63.9535	GTF2F2	0.243255	NA	NA
c5	SLC25A30	gene	No		NA	SLC25A30	15.3982	SLC25A30	0.132742	NA	NA
c5	ZC2HC1C	gene	No		NA	ZC2HC1C	7.85765	ZC2HC1C	0.184961	NA	NA
c5	ASB2	gene	No		NA	ASB2	14.6582	ASB2	0.376369	NA	NA
c5	PPP4R4	gene	No		NA	PPP4R4	2.39605	PPP4R4	0.117219	NA	NA
c5	CLMN	gene	Yes	CLMN	0.461459	CLMN	74.031	CLMN	0.630441	NA	NA
c5	CERS3	gene	No		NA	CERS3	2.537	CERS3	0.0270972	NA	NA
c5	RASGRP1	gene	No		NA	RASGRP1	6.87104	RASGRP1	0.253541	NA	NA
c5	THSD4	gene	Yes	THSD4	0.675904	THSD4	63.8478	THSD4	0.70552	NA	NA
c5	NTRK3	gene	No		NA	NTRK3	1.6561	NTRK3	0.0631173	NA	NA
c5	ISG20	gene	No		NA	ISG20	11.2403	ISG20	0.14089	NA	NA
c5	ACAN	gene	No		NA	ACAN	10.2889	ACAN	0.192415	NA	NA
c5	VASN	gene	No		NA	VASN	5.74348	VASN	0.0581805	NA	NA
c5	ADCY7	gene	Yes	ADCY7	0.587738	ADCY7	76.0042	ADCY7	0.731067	NA	NA
c5	HS3ST3A1	gene	No		NA	HS3ST3A1	7.75194	HS3ST3A1	0.240749	NA	NA
c5	CTNS	gene	No		NA	CTNS	24.0662	CTNS	0.195761	NA	NA
c5	TNS4	gene	No		NA	TNS4	18.0409	TNS4	0.234432	NA	NA
c5	FMNL1	gene	No		NA	FMNL1	22.3397	FMNL1	0.257888	NA	NA
c5	TIMP2	gene	Yes	TIMP2	0.368957	TIMP2	71.2121	TIMP2	0.428317	NA	NA
c5	LAMA3	gene	Yes	LAMA3	0.762451	LAMA3	57.1177	LAMA3	0.937573	NA	NA
c5	MBD2	gene	No		NA	MBD2	93.6223	MBD2	0.180854	NA	NA
c5	ADGRE5	gene	No		NA	ADGRE5	5.91966	ADGRE5	0.0960921	NA	NA
c5	FAM171B	gene	Yes	FAM171B	0.262426	FAM171B	49.5772	FAM171B	0.40751	NA	NA
c5	MYL1	gene	No		NA	MYL1	1.79704	MYL1	0.130984	NA	NA
c5	DIRC3	gene	No		NA	DIRC3	4.05215	DIRC3	0.0490518	NA	NA
c5	FAM124B	gene	No		NA	FAM124B	14.7992	FAM124B	0.24325	NA	NA
c5	LINC01807	gene	Yes	LINC01807	0.289224	LINC01807	17.7942	LINC01807	0.387408	NA	NA
c5	PID1	gene	No		NA	PID1	25.5109	PID1	0.118257	NA	NA
c5	AGAP1	gene	No		NA	AGAP1	99.9648	AGAP1	0.389714	NA	NA
c5	DTNB	gene	Yes	DTNB	0.365068	DTNB	40.6624	DTNB	0.494995	NA	NA
c5	KCNK3	gene	No		NA	KCNK3	12.3326	KCNK3	0.315254	NA	NA
c5	SPDYA	gene	No		NA	SPDYA	29.6335	SPDYA	0.133009	NA	NA
c5	XDH	gene	Yes	XDH	0.4188	XDH	28.1889	XDH	0.534481	NA	NA
c5	CYP1B1-AS1	gene	No		NA	CYP1B1-AS1	23.9253	CYP1B1-AS1	0.312598	NA	NA
c5	LINC01794	gene	No		NA	LINC01794	13.9183	LINC01794	0.599847	NA	NA
c5	NFU1	gene	Yes	NFU1	0.254402	NFU1	42.0366	NFU1	0.265009	NA	NA
c5	VWA3B	gene	No		NA	VWA3B	3.31219	VWA3B	0.0893807	NA	NA
c5	ADAMTS5	gene	No		NA	ADAMTS5	7.78717	ADAMTS5	0.044824	NA	NA
c5	ZBTB21	gene	No		NA	ZBTB21	45.8421	ZBTB21	0.198921	NA	NA
c5	GRK3	gene	Yes	GRK3	0.325404	GRK3	63.2135	GRK3	0.324863	NA	NA
c5	MYO18B	gene	No		NA	MYO18B	4.93305	MYO18B	0.138891	NA	NA
c5	PISD	gene	Yes	PISD	0.264151	PISD	85.1304	PISD	0.407573	NA	NA
c5	IL2RB	gene	No		NA	IL2RB	11.8041	IL2RB	0.169648	NA	NA
c5	ATG7	gene	Yes	ATG7	0.328422	ATG7	92.6004	ATG7	0.454368	NA	NA
c5	SLC6A6	gene	Yes	SLC6A6	0.337829	SLC6A6	66.7724	SLC6A6	0.453343	NA	NA
c5	GRIP2	gene	No		NA	GRIP2	1.62086	GRIP2	0.0306598	NA	NA
c5	C3orf20	gene	No		NA	C3orf20	3.06554	C3orf20	0.0413717	NA	NA
c5	LINC02082	gene	No		NA	LINC02082	8.94996	LINC02082	0.338506	NA	NA
c5	BCL6	gene	No		NA	BCL6	50	BCL6	-0.163259	NA	NA
c5	LINC02036	gene	No		NA	LINC02036	1.58562	LINC02036	0.0877968	NA	NA
c5	BDH1	gene	No		NA	BDH1	19.4503	BDH1	0.358254	NA	NA
c5	MAPKAPK3	gene	No		NA	MAPKAPK3	4.89782	MAPKAPK3	0.112038	NA	NA
c5	LIMCH1	gene	No		NA	LIMCH1	99.9295	LIMCH1	0.30612	NA	NA
c5	USP46	gene	No		NA	USP46	34.919	USP46	0.307458	NA	NA
c5	ADGRL3	gene	Yes	ADGRL3	0.482924	ADGRL3	99.1191	ADGRL3	0.664665	NA	NA
c5	GPAT3	gene	No		NA	GPAT3	20.7541	GPAT3	0.43287	NA	NA
c5	GPR78	gene	No		NA	GPR78	38.1959	GPR78	0.181704	NA	NA
c5	CXXC5	gene	No		NA	CXXC5	24.0662	CXXC5	0.122937	NA	NA
c5	SPRY4	gene	No		NA	SPRY4	26.8851	SPRY4	0.16158	NA	NA
c5	ARHGEF37	gene	No		NA	ARHGEF37	17.0543	ARHGEF37	0.134295	NA	NA
c5	BASP1	gene	No		NA	BASP1	96.9345	BASP1	-0.0104416	NA	NA
c5	OSMR	gene	Yes	OSMR	0.385425	OSMR	56.0254	OSMR	0.456306	NA	NA
c5	PDE4D	gene	Yes	PDE4D	0.588425	PDE4D	96.1945	PDE4D	0.607429	NA	NA
c5	ARHGEF28	gene	Yes	ARHGEF28	0.55631	ARHGEF28	30.3383	ARHGEF28	0.447767	NA	NA
c5	LIX1-AS1	gene	No		NA	LIX1-AS1	19.8027	LIX1-AS1	0.0986215	NA	NA
c5	LINC02518	gene	No		NA	LINC02518	5.81395	LINC02518	0.174814	NA	NA
c5	TNFAIP3	gene	No		NA	TNFAIP3	15.5743	TNFAIP3	0.0915458	NA	NA
c5	AKAP12	gene	No		NA	AKAP12	18.3228	AKAP12	0.0578899	NA	NA
c5	MYLIP	gene	No		NA	MYLIP	63.4602	MYLIP	0.124248	NA	NA
c5	MPIG6B	gene	No		NA	MPIG6B	7.64623	MPIG6B	0.2407	NA	NA
c5	CLIC5	gene	Yes	CLIC5	0.577385	CLIC5	43.0233	CLIC5	0.776699	NA	NA
c5	BCKDHB	gene	Yes	BCKDHB	0.41532	BCKDHB	84.778	BCKDHB	0.514	NA	NA
c5	TENT5A	gene	No		NA	TENT5A	96.265	TENT5A	0.220066	NA	NA
c5	BCAP29	gene	No		NA	BCAP29	60.4651	BCAP29	0.210077	NA	NA
c5	MKLN1	gene	Yes	MKLN1	0.400014	MKLN1	89.993	MKLN1	0.471434	NA	NA
c5	DGKI	gene	No		NA	DGKI	38.1959	DGKI	0.151137	NA	NA
c5	EPHA1-AS1	gene	Yes	EPHA1-AS1	0.739131	EPHA1-AS1	72.093	EPHA1-AS1	0.973445	NA	NA
c5	AHR	gene	Yes	AHR	0.544273	AHR	71.5645	AHR	0.577796	NA	NA
c5	SNX10	gene	No		NA	SNX10	78.2946	SNX10	0.262865	NA	NA
c5	COL28A1	gene	No		NA	COL28A1	49.6476	COL28A1	0.313145	NA	NA
c5	BET1	gene	No		NA	BET1	71.2121	BET1	0.280773	NA	NA
c5	FAM167A	gene	No		NA	FAM167A	22.2692	FAM167A	0.467342	NA	NA
c5	LPL	gene	No		NA	LPL	4.15786	LPL	0.149175	NA	NA
c5	LINC02099	gene	No		NA	LINC02099	10.2537	LINC02099	0.174733	NA	NA
c5	IKBKB	gene	No		NA	IKBKB	52.1494	IKBKB	0.133969	NA	NA
c5	HEY1	gene	No		NA	HEY1	4.72163	HEY1	-0.00915365	NA	NA
c5	LINC01509	gene	No		NA	LINC01509	2.04369	LINC01509	0.10708	NA	NA
c5	LINC00474	gene	Yes	LINC00474	0.35795	LINC00474	42.2128	LINC00474	0.427435	NA	NA
c5	PAPPA	gene	Yes	PAPPA	1.2331	PAPPA	89.993	PAPPA	0.942916	NA	NA
c5	DENND1A	gene	Yes	DENND1A	0.282929	DENND1A	98.7315	DENND1A	0.479191	NA	NA
c5	ADAMTSL1	gene	Yes	ADAMTSL1	1.05688	ADAMTSL1	40.9796	ADAMTSL1	0.830477	NA	NA
c5	MLLT3	gene	No		NA	MLLT3	18.2523	MLLT3	0.00467309	NA	NA
c5	LINC01203	gene	No		NA	LINC01203	12.9316	LINC01203	0.105899	NA	NA
c5	IQSEC2	gene	No		NA	IQSEC2	17.9352	IQSEC2	0.14579	NA	NA
c5	HSD3B1	gene	Yes	HSD3B1	0.406102	HSD3B1	99.6124	HSD3B1	0.592571	NA	NA
c5	CELA2B	gene	No		NA	CELA2B	6.97674	CELA2B	0.225421	NA	NA
c5	TADA1	gene	No		NA	TADA1	23.432	TADA1	0.115325	NA	NA
c5	PADI1	gene	No		NA	PADI1	6.13108	PADI1	-0.013901	NA	NA
c5	IER5	gene	No		NA	IER5	22.1283	IER5	-0.014052	NA	NA
c5	IVNS1ABP	gene	No		NA	IVNS1ABP	38.3721	IVNS1ABP	0.142488	NA	NA
c5	LAD1	gene	No		NA	LAD1	6.73009	LAD1	0.108681	NA	NA
c5	EPHB2	gene	No		NA	EPHB2	9.97181	EPHB2	0.255832	NA	NA
c5	CCSAP	gene	No		NA	CCSAP	99.7886	CCSAP	0.440943	NA	NA
c5	GALNT2	gene	No		NA	GALNT2	62.5793	GALNT2	0.291279	NA	NA
c5	NCMAP	gene	No		NA	NCMAP	21.3883	NCMAP	0.559252	NA	NA
c5	PTAFR	gene	No		NA	PTAFR	4.40451	PTAFR	0.219438	NA	NA
c5	TRIM62	gene	No		NA	TRIM62	45.6307	TRIM62	0.387115	NA	NA
c5	TTC39A	gene	No		NA	TTC39A	8.24524	TTC39A	0.209427	NA	NA
c5	LPAR3	gene	No		NA	LPAR3	6.23679	LPAR3	0.127024	NA	NA
c5	SLC2A5	gene	No		NA	SLC2A5	7.2234	SLC2A5	0.0243778	NA	NA
c5	DPYD	gene	No		NA	DPYD	8.21001	DPYD	0.206143	NA	NA
c5	RGS10	gene	No		NA	RGS10	6.30726	RGS10	0.151144	NA	NA
c5	NMT2	gene	Yes	NMT2	0.38616	NMT2	75.229	NMT2	0.535226	NA	NA
c5	PLXDC2	gene	Yes	PLXDC2	0.610556	PLXDC2	65.2925	PLXDC2	0.523621	NA	NA
c5	CC2D2B	gene	No		NA	CC2D2B	55.1797	CC2D2B	0.0801072	NA	NA
c5	AMPD3	gene	Yes	AMPD3	0.257337	AMPD3	33.439	AMPD3	0.344748	NA	NA
c5	FDX1	gene	No		NA	FDX1	98.802	FDX1	0.363057	NA	NA
c5	SPON1-AS1	gene	No		NA	SPON1-AS1	12.9669	SPON1-AS1	0.273679	NA	NA
c5	NUCB2	gene	No		NA	NUCB2	83.2276	NUCB2	0.185879	NA	NA
c5	CREB3L1	gene	No		NA	CREB3L1	9.05567	CREB3L1	0.113606	NA	NA
c5	TNKS1BP1	gene	No		NA	TNKS1BP1	32.4172	TNKS1BP1	0.150476	NA	NA
c5	FAM168A	gene	No		NA	FAM168A	61.4517	FAM168A	0.261802	NA	NA
c5	MTNR1B	gene	No		NA	MTNR1B	65.9267	MTNR1B	0.37182	NA	NA
c5	NT5DC3	gene	No		NA	NT5DC3	49.4362	NT5DC3	0.180099	NA	NA
c5	KCTD10	gene	No		NA	KCTD10	15.222	KCTD10	0.0964549	NA	NA
c5	MGST1	gene	Yes	MGST1	0.251828	MGST1	13.8125	MGST1	0.589466	NA	NA
c5	TULP3	gene	No		NA	TULP3	35.3418	TULP3	0.0617778	NA	NA
c5	LINC00937	gene	No		NA	LINC00937	31.7477	LINC00937	0.336041	NA	NA
c5	FGF14	gene	No		NA	FGF14	1.05708	FGF14	0.0273986	NA	NA
c5	LCP1	gene	No		NA	LCP1	54.4045	LCP1	0.397929	NA	NA
c5	FNDC3A	gene	Yes	FNDC3A	0.440564	FNDC3A	100	FNDC3A	0.702802	NA	NA
c5	SLC15A1	gene	Yes	SLC15A1	0.416673	SLC15A1	32.9457	SLC15A1	0.75741	NA	NA
c5	EXOC3L4	gene	No		NA	EXOC3L4	1.97322	EXOC3L4	0.00510188	NA	NA
c5	TMEM229B	gene	No		NA	TMEM229B	19.697	TMEM229B	0.387358	NA	NA
c5	KCNK13	gene	No		NA	KCNK13	3.8055	KCNK13	0.161408	NA	NA
c5	ALDH1A2	gene	Yes	ALDH1A2	0.317143	ALDH1A2	38.4426	ALDH1A2	0.383472	NA	NA
c5	CA12	gene	Yes	CA12	0.281036	CA12	21.2474	CA12	0.428369	NA	NA
c5	HERC1	gene	No		NA	HERC1	85.0247	HERC1	0.329985	NA	NA
c5	TMEM202-AS1	gene	No		NA	TMEM202-AS1	5.99013	TMEM202-AS1	0.062162	NA	NA
c5	STRA6	gene	Yes	STRA6	0.269567	STRA6	69.2389	STRA6	0.401014	NA	NA
c5	RASGRF1	gene	No		NA	RASGRF1	34.179	RASGRF1	0.314902	NA	NA
c5	SLC28A1	gene	No		NA	SLC28A1	15.9619	SLC28A1	0.159677	NA	NA
c5	LINC02175	gene	No		NA	LINC02175	17.16	LINC02175	0.287892	NA	NA
c5	DNASE1	gene	No		NA	DNASE1	60.6413	DNASE1	0.216335	NA	NA
c5	CDYL2	gene	Yes	CDYL2	0.436286	CDYL2	74.2777	CDYL2	0.556216	NA	NA
c5	BANP	gene	No		NA	BANP	85.5884	BANP	0.20502	NA	NA
c5	HS3ST3B1	gene	No		NA	HS3ST3B1	81.7125	HS3ST3B1	0.280559	NA	NA
c5	ASIC2	gene	No		NA	ASIC2	2.81889	ASIC2	0.120751	NA	NA
c5	SRCIN1	gene	Yes	SRCIN1	0.267039	SRCIN1	40.451	SRCIN1	0.469012	NA	NA
c5	YPEL2	gene	No		NA	YPEL2	20.5779	YPEL2	0.176081	NA	NA
c5	LINC01483	gene	Yes	LINC01483	0.954854	LINC01483	52.4313	LINC01483	0.656964	NA	NA
c5	NTN1	gene	No		NA	NTN1	9.97181	NTN1	0.255388	NA	NA
c5	C18orf54	gene	No		NA	C18orf54	33.5447	C18orf54	0.157126	NA	NA
c5	ANKRD12	gene	No		NA	ANKRD12	91.8252	ANKRD12	0.139705	NA	NA
c5	TWSG1	gene	Yes	TWSG1	0.34979	TWSG1	36.5046	TWSG1	0.518581	NA	NA
c5	PALM3	gene	No		NA	PALM3	4.15786	PALM3	0.0345894	NA	NA
c5	APOC1	gene	No		NA	APOC1	1.62086	APOC1	0.00823155	NA	NA
c5	HSD17B14	gene	No		NA	HSD17B14	16.2438	HSD17B14	0.152506	NA	NA
c5	EVI5L	gene	No		NA	EVI5L	20.0493	EVI5L	0.101409	NA	NA
c5	IL1R1	gene	No		NA	IL1R1	51.3742	IL1R1	0.231463	NA	NA
c5	RGPD5	gene	No		NA	RGPD5	16.9133	RGPD5	0.0688778	NA	NA
c5	ACOXL	gene	No		NA	ACOXL	12.0155	ACOXL	0.581274	NA	NA
c5	NT5DC4	gene	No		NA	NT5DC4	7.39958	NT5DC4	0.269251	NA	NA
c5	RALB	gene	No		NA	RALB	68.6047	RALB	0.256247	NA	NA
c5	MYO7B	gene	No		NA	MYO7B	7.01198	MYO7B	0.030074	NA	NA
c5	MGAT5	gene	No		NA	MGAT5	81.9944	MGAT5	0.31446	NA	NA
c5	KYNU	gene	No		NA	KYNU	98.802	KYNU	0.372115	NA	NA
c5	HECW2	gene	No		NA	HECW2	12.2974	HECW2	0.251054	NA	NA
c5	LINC01792	gene	No		NA	LINC01792	2.74841	LINC01792	0.110146	NA	NA
c5	NCL	gene	No		NA	NCL	25.7223	NCL	-0.139434	NA	NA
c5	PDE6D	gene	No		NA	PDE6D	25.6519	PDE6D	0.179465	NA	NA
c5	MLPH	gene	No		NA	MLPH	40.451	MLPH	0.38934	NA	NA
c5	SELENOI	gene	No		NA	SELENOI	59.8309	SELENOI	0.276216	NA	NA
c5	PRKCE	gene	Yes	PRKCE	0.451337	PRKCE	97.8858	PRKCE	0.638773	NA	NA
c5	M1AP	gene	No		NA	M1AP	18.0409	M1AP	0.329063	NA	NA
c5	HK2	gene	No		NA	HK2	64.3058	HK2	0.165886	NA	NA
c5	KDM3A	gene	No		NA	KDM3A	56.6596	KDM3A	0.321344	NA	NA
c5	MGAT4A	gene	No		NA	MGAT4A	16.4553	MGAT4A	0.0307029	NA	NA
c5	JPH2	gene	No		NA	JPH2	21.3178	JPH2	0.198138	NA	NA
c5	PKIG	gene	No		NA	PKIG	82.1353	PKIG	0.232025	NA	NA
c5	SLC23A2	gene	Yes	SLC23A2	0.377423	SLC23A2	78.7174	SLC23A2	0.53541	NA	NA
c5	CRLS1	gene	No		NA	CRLS1	51.5856	CRLS1	0.123081	NA	NA
c5	BACH1	gene	Yes	BACH1	0.389206	BACH1	96.0536	BACH1	0.418548	NA	NA
c5	PKNOX1	gene	No		NA	PKNOX1	70.895	PKNOX1	0.134318	NA	NA
c5	APOL4	gene	No		NA	APOL4	29.4221	APOL4	0.176969	NA	NA
c5	SBF1	gene	No		NA	SBF1	12.7202	SBF1	-0.0220346	NA	NA
c5	NEK11	gene	No		NA	NEK11	29.7745	NEK11	0.240366	NA	NA
c5	TMEM108	gene	Yes	TMEM108	0.522541	TMEM108	40.4158	TMEM108	0.595502	NA	NA
c5	RAB6B	gene	No		NA	RAB6B	19.6617	RAB6B	0.462534	NA	NA
c5	PXYLP1	gene	No		NA	PXYLP1	16.6667	PXYLP1	0.276878	NA	NA
c5	METTL6	gene	No		NA	METTL6	27.3432	METTL6	-0.0605095	NA	NA
c5	MAP3K13	gene	No		NA	MAP3K13	95.4193	MAP3K13	0.292017	NA	NA
c5	IL1RAP	gene	No		NA	IL1RAP	75.6871	IL1RAP	0.115208	NA	NA
c5	FYTTD1	gene	No		NA	FYTTD1	38.4073	FYTTD1	0.180082	NA	NA
c5	RUBCN	gene	No		NA	RUBCN	50.3171	RUBCN	0.354953	NA	NA
c5	PSMD6-AS2	gene	No		NA	PSMD6-AS2	28.3298	PSMD6-AS2	-0.0453686	NA	NA
c5	SGMS2	gene	No		NA	SGMS2	34.3552	SGMS2	0.457794	NA	NA
c5	PITX2	gene	No		NA	PITX2	13.3897	PITX2	-0.00440097	NA	NA
c5	TBC1D1	gene	No		NA	TBC1D1	94.7146	TBC1D1	0.421675	NA	NA
c5	CNGA1	gene	No		NA	CNGA1	18.6399	CNGA1	0.274357	NA	NA
c5	SULT1E1	gene	No		NA	SULT1E1	1.40944	SULT1E1	0.0830313	NA	NA
c5	ADAMTS3	gene	No		NA	ADAMTS3	9.3728	ADAMTS3	0.303618	NA	NA
c5	CFAP299	gene	Yes	CFAP299	0.340225	CFAP299	20.7541	CFAP299	0.446469	NA	NA
c5	SLCO4C1	gene	No		NA	SLCO4C1	13.0726	SLCO4C1	0.411723	NA	NA
c5	SPOCK1	gene	No		NA	SPOCK1	3.77026	SPOCK1	0.0752822	NA	NA
c5	SH3TC2-DT	gene	Yes	SH3TC2-DT	0.250408	SH3TC2-DT	76.0395	SH3TC2-DT	0.38335	NA	NA
c5	CAMK2A	gene	No		NA	CAMK2A	11.5574	CAMK2A	0.323939	NA	NA
c5	GALNT10	gene	No		NA	GALNT10	14.9753	GALNT10	0.178783	NA	NA
c5	ADAM19	gene	No		NA	ADAM19	51.198	ADAM19	0.237293	NA	NA
c5	LINC01484	gene	No		NA	LINC01484	15.1515	LINC01484	0.301687	NA	NA
c5	PRLR	gene	No		NA	PRLR	97.4982	PRLR	0.382453	NA	NA
c5	LINC02196	gene	No		NA	LINC02196	27.4137	LINC02196	0.122104	NA	NA
c5	IQGAP2	gene	Yes	IQGAP2	0.573931	IQGAP2	44.9612	IQGAP2	0.623304	NA	NA
c5	PKIB	gene	Yes	PKIB	0.351763	PKIB	85.2361	PKIB	0.340555	NA	NA
c5	TRDN	gene	No		NA	TRDN	0.739958	TRDN	0.00861089	NA	NA
c5	ENPP3	gene	No		NA	ENPP3	1.51515	ENPP3	0.0243166	NA	NA
c5	IL22RA2	gene	No		NA	IL22RA2	23.3263	IL22RA2	0.3198	NA	NA
c5	KIAA0319	gene	Yes	KIAA0319	0.378167	KIAA0319	34.2142	KIAA0319	0.635364	NA	NA
c5	NKAPL	gene	No		NA	NKAPL	2.29035	NKAPL	-0.00224411	NA	NA
c5	COL26A1	gene	No		NA	COL26A1	3.8055	COL26A1	0.0939188	NA	NA
c5	SCIN	gene	Yes	SCIN	0.638651	SCIN	84.3552	SCIN	0.665477	NA	NA
c5	KLRG2	gene	No		NA	KLRG2	4.58069	KLRG2	0.165458	NA	NA
c5	ZNF777	gene	No		NA	ZNF777	36.1875	ZNF777	0.138225	NA	NA
c5	INSIG1	gene	No		NA	INSIG1	28.4355	INSIG1	0.230035	NA	NA
c5	SNX8	gene	No		NA	SNX8	72.6568	SNX8	0.193061	NA	NA
c5	ELMO1	gene	Yes	ELMO1	0.352127	ELMO1	98.3087	ELMO1	0.525068	NA	NA
c5	SUN3	gene	No		NA	SUN3	3.59408	SUN3	0.13712	NA	NA
c5	CLIP2	gene	No		NA	CLIP2	21.3883	CLIP2	0.189826	NA	NA
c5	POR	gene	No		NA	POR	55.6378	POR	0.104581	NA	NA
c5	STYXL1	gene	No		NA	STYXL1	55.1445	STYXL1	0.192449	NA	NA
c5	HSPB1	gene	No		NA	HSPB1	39.9225	HSPB1	0.0938373	NA	NA
c5	ICA1	gene	Yes	ICA1	0.432721	ICA1	42.6709	ICA1	0.724011	NA	NA
c5	NDRG1	gene	No		NA	NDRG1	48.5201	NDRG1	0.0328781	NA	NA
c5	MROH6	gene	No		NA	MROH6	11.8041	MROH6	0.196846	NA	NA
c5	CCAR2	gene	No		NA	CCAR2	22.1987	CCAR2	-0.0407305	NA	NA
c5	PEBP4	gene	No		NA	PEBP4	5.10923	PEBP4	0.150604	NA	NA
c5	PAG1	gene	Yes	PAG1	0.576246	PAG1	83.1924	PAG1	0.691225	NA	NA
c5	SLC26A7	gene	Yes	SLC26A7	1.26732	SLC26A7	58.351	SLC26A7	1.00192	NA	NA
c5	COL27A1	gene	No		NA	COL27A1	15.0458	COL27A1	-0.0843919	NA	NA
c5	LRRC8A	gene	No		NA	LRRC8A	14.5525	LRRC8A	-0.0310473	NA	NA
c5	PAEP	gene	No		NA	PAEP	30.1621	PAEP	0.394048	NA	NA
c5	CCDC107	gene	No		NA	CCDC107	9.54898	CCDC107	0.068058	NA	NA
c5	GLIS3	gene	No		NA	GLIS3	78.1184	GLIS3	0.0332521	NA	NA
c5	S1PR3	gene	No		NA	S1PR3	15.6096	S1PR3	0.0668336	NA	NA
c5	GABBR2	gene	No		NA	GABBR2	5.60254	GABBR2	0.188104	NA	NA
c5	ZDHHC9	gene	No		NA	ZDHHC9	16.2438	ZDHHC9	0.172393	NA	NA
c5	MOSPD1	gene	No		NA	MOSPD1	18.4989	MOSPD1	0.156382	NA	NA
c5	DYNLT3	gene	No		NA	DYNLT3	10.0775	DYNLT3	0.0283553	NA	NA
c5	ZNF630	gene	No		NA	ZNF630	25.6871	ZNF630	0.327317	NA	NA
c5	AR	gene	Yes	AR	0.281505	AR	21.4235	AR	0.449939	NA	NA
c5	LRIF1	gene	No		NA	LRIF1	31.5715	LRIF1	0.237915	NA	NA
c5	IGSF3	gene	No		NA	IGSF3	62.8259	IGSF3	0.131659	NA	NA
c5	PCP4L1	gene	No		NA	PCP4L1	9.90134	PCP4L1	0.245832	NA	NA
c5	PLA2G2F	gene	No		NA	PLA2G2F	9.61945	PLA2G2F	0.205573	NA	NA
c5	KMO	gene	Yes	KMO	0.329479	KMO	91.6843	KMO	0.488899	NA	NA
c5	OLMALINC	gene	No		NA	OLMALINC	16.1734	OLMALINC	0.185286	NA	NA
c5	CASP7	gene	No		NA	CASP7	16.0677	CASP7	0.249102	NA	NA
c5	ABCC2	gene	No		NA	ABCC2	24.8414	ABCC2	0.260618	NA	NA
c5	REXO2	gene	No		NA	REXO2	34.9894	REXO2	0.177916	NA	NA
c5	JHY	gene	No		NA	JHY	4.6864	JHY	0.234612	NA	NA
c5	STX3	gene	No		NA	STX3	57.3996	STX3	0.188547	NA	NA
c5	SMAD6	gene	No		NA	SMAD6	36.6103	SMAD6	0.256439	NA	NA
c5	ABHD17C	gene	Yes	ABHD17C	0.352829	ABHD17C	60.8879	ABHD17C	0.510011	NA	NA
c5	FTO	gene	No		NA	FTO	83.3333	FTO	0.224165	NA	NA
c5	LPIN2	gene	No		NA	LPIN2	85.3418	LPIN2	0.237679	NA	NA
c5	MYO1B	gene	No		NA	MYO1B	36.4693	MYO1B	0.29673	NA	NA
c5	CLIP4	gene	No		NA	CLIP4	89.5349	CLIP4	0.276377	NA	NA
c5	RMND5A	gene	No		NA	RMND5A	25.4757	RMND5A	0.121342	NA	NA
c5	PCIF1	gene	No		NA	PCIF1	5.39112	PCIF1	0.0126977	NA	NA
c5	ARAP2	gene	No		NA	ARAP2	11.2051	ARAP2	0.245362	NA	NA
c5	HOPX	gene	Yes	HOPX	0.569666	HOPX	81.9591	HOPX	0.63526	NA	NA
c5	ANXA6	gene	No		NA	ANXA6	67.0895	ANXA6	0.267854	NA	NA
c5	TFAP2A	gene	No		NA	TFAP2A	88.8654	TFAP2A	0.00127373	NA	NA
c5	IFNGR1	gene	No		NA	IFNGR1	47.5687	IFNGR1	0.127706	NA	NA
c5	KIF6	gene	Yes	KIF6	0.594853	KIF6	42.7414	KIF6	0.757025	NA	NA
c5	INHBA-AS1	gene	No		NA	INHBA-AS1	13.883	INHBA-AS1	0.0649584	NA	NA
c5	PTPN12	gene	No		NA	PTPN12	81.5715	PTPN12	0.187447	NA	NA
c5	NCS1	gene	No		NA	NCS1	5.9549	NCS1	0.144257	NA	NA
c5	YPEL4	gene	No		NA	YPEL4	2.81889	YPEL4	0.011925	NA	NA
c5	PPP1R14B	gene	No		NA	PPP1R14B	19.098	PPP1R14B	-0.00227962	NA	NA
c5	DYRK2	gene	No		NA	DYRK2	17.3362	DYRK2	0.141563	NA	NA
c5	CATSPERB	gene	Yes	CATSPERB	0.599818	CATSPERB	66.1029	CATSPERB	0.736947	NA	NA
c5	LMAN1	gene	No		NA	LMAN1	68.8161	LMAN1	0.116879	NA	NA
c5	LINC00578	gene	Yes	LINC00578	0.636172	LINC00578	22.0578	LINC00578	0.346726	NA	NA
c5	AP2M1	gene	No		NA	AP2M1	34.6723	AP2M1	0.0685168	NA	NA
c5	IGF2BP2	gene	Yes	IGF2BP2	0.514441	IGF2BP2	82.5229	IGF2BP2	0.579006	NA	NA
c5	CDK19	gene	No		NA	CDK19	95.525	CDK19	0.247113	NA	NA
c5	ZNF746	gene	No		NA	ZNF746	20.9655	ZNF746	0.00123822	NA	NA
c5	LINC01456	gene	Yes	LINC01456	0.446224	LINC01456	63.2135	LINC01456	0.600606	NA	NA
c5	LINC00862	gene	No		NA	LINC00862	26.8851	LINC00862	0.139743	NA	NA
c5	ATAD1	gene	No		NA	ATAD1	63.3545	ATAD1	0.222736	NA	NA
c5	EHF	gene	No		NA	EHF	8.5976	EHF	0.300132	NA	NA
c5	BAG5	gene	No		NA	BAG5	15.1515	BAG5	-0.00207127	NA	NA
c5	ANK2	gene	No		NA	ANK2	6.69486	ANK2	0.0100917	NA	NA
c5	CTNNA1	gene	No		NA	CTNNA1	94.4679	CTNNA1	0.159495	NA	NA
c5	HDAC2	gene	No		NA	HDAC2	70.4722	HDAC2	0.108955	NA	NA
c5	MLXIPL	gene	No		NA	MLXIPL	11.2051	MLXIPL	0.30354	NA	NA
c5	SLC6A17	gene	No		NA	SLC6A17	3.66455	SLC6A17	0.208719	NA	NA
c5	ADORA1	gene	No		NA	ADORA1	25.8633	ADORA1	0.449974	NA	NA
c5	PLXNA2	gene	No		NA	PLXNA2	24.8414	PLXNA2	0.187301	NA	NA
c5	ALPL	gene	Yes	ALPL	0.262878	ALPL	17.1247	ALPL	0.433761	NA	NA
c5	SCCPDH	gene	Yes	SCCPDH	0.256559	SCCPDH	68.358	SCCPDH	0.400828	NA	NA
c5	LRP8	gene	No		NA	LRP8	63.4602	LRP8	0.363138	NA	NA
c5	DUSP5	gene	No		NA	DUSP5	33.9323	DUSP5	0.139382	NA	NA
c5	RBM20	gene	No		NA	RBM20	13.3545	RBM20	0.0223505	NA	NA
c5	PFKP	gene	No		NA	PFKP	20.0141	PFKP	-0.0588529	NA	NA
c5	TMEM273	gene	No		NA	TMEM273	5.03876	TMEM273	0.217355	NA	NA
c5	ANXA11	gene	No		NA	ANXA11	39.8168	ANXA11	0.0465996	NA	NA
c5	CDON	gene	No		NA	CDON	9.23185	CDON	0.133047	NA	NA
c5	PHF21A	gene	No		NA	PHF21A	77.308	PHF21A	0.210148	NA	NA
c5	FAM222A-AS1	gene	No		NA	FAM222A-AS1	2.95983	FAM222A-AS1	0.15854	NA	NA
c5	FGD4	gene	No		NA	FGD4	60.4651	FGD4	0.27166	NA	NA
c5	PLEKHG6	gene	No		NA	PLEKHG6	37.4912	PLEKHG6	0.151733	NA	NA
c5	PTPRQ	gene	Yes	PTPRQ	0.508532	PTPRQ	51.9732	PTPRQ	0.637405	NA	NA
c5	SLC7A1	gene	No		NA	SLC7A1	34.8132	SLC7A1	0.30865	NA	NA
c5	FRMD6-AS2	gene	No		NA	FRMD6-AS2	72.4806	FRMD6-AS2	0.315823	NA	NA
c5	LINC00642	gene	No		NA	LINC00642	8.56237	LINC00642	0.064569	NA	NA
c5	ITPK1	gene	Yes	ITPK1	0.318886	ITPK1	62.1212	ITPK1	0.460377	NA	NA
c5	ZFP1	gene	No		NA	ZFP1	12.2269	ZFP1	0.0800025	NA	NA
c5	ETV4	gene	No		NA	ETV4	28.9641	ETV4	0.0918677	NA	NA
c5	CSH2	gene	Yes	CSH2	0.311792	CSH2	88.4426	CSH2	0.384201	NA	NA
c5	MOCOS	gene	Yes	MOCOS	0.341301	MOCOS	50.5285	MOCOS	0.40216	NA	NA
c5	SNHG22	gene	No		NA	SNHG22	25.828	SNHG22	0.286037	NA	NA
c5	ZCCHC2	gene	No		NA	ZCCHC2	45.8421	ZCCHC2	-0.0365337	NA	NA
c5	ARHGAP45	gene	No		NA	ARHGAP45	58.5976	ARHGAP45	-0.0267491	NA	NA
c5	GNG7	gene	Yes	GNG7	0.454624	GNG7	44.186	GNG7	0.520548	NA	NA
c5	PEPD	gene	No		NA	PEPD	19.6617	PEPD	0.125989	NA	NA
c5	GRAMD1A	gene	No		NA	GRAMD1A	40.2748	GRAMD1A	0.212558	NA	NA
c5	FZR1	gene	No		NA	FZR1	47.3925	FZR1	0.071655	NA	NA
c5	RBMS1	gene	No		NA	RBMS1	99.7886	RBMS1	0.308873	NA	NA
c5	LAPTM4A	gene	No		NA	LAPTM4A	21.0712	LAPTM4A	0.0722754	NA	NA
c5	KLF7	gene	No		NA	KLF7	3.13601	KLF7	0.0123044	NA	NA
c5	ABCA12	gene	No		NA	ABCA12	13.5659	ABCA12	0.294773	NA	NA
c5	SGPP2	gene	Yes	SGPP2	0.418179	SGPP2	54.475	SGPP2	0.623645	NA	NA
c5	PLB1	gene	No		NA	PLB1	6.62438	PLB1	0.0973182	NA	NA
c5	ISM1	gene	Yes	ISM1	0.721573	ISM1	49.401	ISM1	0.829367	NA	NA
c5	RALGAPA2	gene	Yes	RALGAPA2	0.486464	RALGAPA2	95.9831	RALGAPA2	0.678378	NA	NA
c5	RNF24	gene	No		NA	RNF24	12.4031	RNF24	0.158159	NA	NA
c5	PREX1	gene	No		NA	PREX1	32.0648	PREX1	0.220137	NA	NA
[truncated: 2,759 more rows]

## Sheet: Supplementary Table 7
Supplementary Table 7 qPCR primers
[truncated: 43 more rows]

## Sheet: Supplementary Table 8
Supplementary Table 8 DEGs of the late pregnancy
[truncated: 6,234 more rows]

[truncated: 2 more sheets: Supplementary Table 9a, Supplementary Table 9b]
