# Supplementary material for: Single-nucleus multi-omic profiling of human placental syncytiotrophoblasts identifies cellular trajectories during pregnancy
Source: Nat Genet. 2024 Jan 24;56(2):294–305. doi: 10.1038/s41588-023-01647-w (PMC10864176; doi:10.1038/s41588-023-01647-w)
Supplement: Supplementary file 4 — Gene expression matrix for visualization of stage-specific DEGs. [file 41588_2023_1647_MOESM4_ESM.xlsx]

## Sheet: Fig.1d CPM count matrix
	PLA.early1.RNA	PLA.early2.RNA	PLA.early3.RNA	PLA.early4.RNA	PLA.early5.RNA	PLA.early6.RNA	PLA.late1.RNA	PLA.late2.RNA	PLA.late3.RNA	PLA.late5.RNA	PLA.late6.RNA	PLA.late9.RNA
AL627309.1	2.79516	6.4764	0.344986	0.950466	0.792093	0.428499	10.1834	8.95799	1.16774	0.856516	2.73332	0.712338
AL732372.1	0.517621	1.73102	0.564523	0.0826492	0.500269	0.408094	2.14805	1.66231	2.10193	0.51391	0.157087	3.05288
AC114498.1	12.4747	20.3544	17.3748	4.54571	3.71033	9.24334	19.2529	15.1455	6.53934	11.9056	6.03215	10.1084
LINC00115	4.55507	2.35777	1.56812	2.81007	1.12561	1.2855	2.22761	1.93936	2.62741	1.79868	1.31953	2.23878
NOC2L	14.3899	5.46167	8.06014	7.76902	7.2956	5.36644	5.2508	8.49624	5.07966	4.96779	3.80151	3.35817
ISG15	2.89868	1.22365	2.38354	3.09934	1.29236	2.42816	0.397788	0.738804	0.116774	0.51391	0.565514	0.237446
C1orf159	22.9824	13.3706	12.5136	9.9179	12.0482	10.3452	10.1834	12.0979	9.04998	10.6208	13.0068	16.74
SDF4	17.1333	11.5799	14.6776	10.4551	10.2972	7.65177	16.1502	21.2406	29.8357	20.0425	13.4781	13.8736
C1QTNF12	1.03524	0.835665	0.658611	1.07444	0.541959	0.673356	1.03425	1.84701	1.51806	0.51391	0.565514	0.661457
UBE2J2	79.1961	39.7239	34.4673	49.0936	41.7308	35.4838	50.7577	66.677	53.0737	50.2775	46.8434	31.5634
ACAP3	46.6377	33.546	21.1069	20.8689	23.471	17.446	58.4748	158.935	72.3998	82.9964	38.9891	32.4623
PUSL1	2.74339	2.56668	1.88174	2.1902	2.37628	1.06105	1.43204	2.49346	2.2187	1.62738	1.69654	0.729299
INTS11	70.9659	51.3934	22.7064	24.8361	25.8889	21.5678	91.889	134.647	96.572	85.3947	62.615	43.7919
CPTP	0.362335	0.86551	0.815423	0.743843	0.875472	0.428499	3.02319	2.67816	2.91935	1.79868	1.82221	1.32291
DVL1	30.2291	26.4428	20.511	17.191	20.5527	10.0187	24.1855	39.7107	36.1415	35.7167	17.4995	14.3994
MXRA8	2.95044	3.52173	3.38714	2.8514	2.75148	2.81585	0.477345	0.554103	0.58387	0.428258	0.502679	0.610576
AURKAIP1	5.59031	5.90934	7.65243	5.95074	4.33567	3.71366	7.31929	8.77329	10.8016	4.79649	5.7494	5.98703
CCNL2	137.066	129.2	74.3916	77.4423	76.5412	60.7244	85.9221	147.668	154.959	166.849	83.1934	74.9991
MRPL20	43.1696	27.8754	27.9753	34.7127	28.3486	27.0158	30.5501	47.9299	32.0544	22.6977	28.8726	23.9312
VWA1	11.1806	9.19231	11.3846	9.46333	9.50512	8.01905	10.1834	10.2509	12.67	6.16692	7.82295	6.03792
ATAD3C	4.71035	1.91009	1.19177	1.44636	2.00108	2.93828	4.37566	8.86564	4.37902	3.34041	3.7701	2.30662
ATAD3B	58.543	49.2744	35.7531	41.1593	32.9761	35.341	30.9479	66.5847	35.616	32.0337	25.7623	22.6931
ATAD3A	26.3987	25.7265	15.9007	21.0755	16.6756	16.283	12.411	27.151	12.9035	9.50733	13.5723	9.59961
SSU72	31.3679	28.4424	29.5434	35.7871	27.5565	31.9538	38.8241	49.3151	51.2637	37.2585	36.9469	33.1746
AL691432.2	3.67511	3.55158	2.88534	3.18199	3.33513	3.12192	5.40991	3.23227	4.32063	3.34041	5.30955	4.57932
MIB2	33.0242	28.2037	19.6642	17.1497	11.4645	13.5895	38.1876	70.6481	40.9876	45.3097	18.5049	22.7779
MMP23B	3.36454	0.895355	1.2545	0.247948	0.792093	0.73457	1.27292	2.03171	0.992578	2.74085	0.408427	0.542734
CDK11B	31.2643	48.4089	19.7897	19.9598	14.6329	14.2221	33.5733	50.4233	56.285	64.667	26.6734	27.1197
FO704657.1	0.465859	3.58142	1.2545	0.289272	0.375202	0.530523	6.12593	3.97107	2.45225	2.22694	1.00536	2.22182
SLC35E2B	40.5815	44.6484	24.3686	13.0999	22.5955	21.833	34.9258	39.4336	44.4909	41.4554	35.219	28.9684
CDK11A	21.4813	14.3854	15.3676	9.05009	14.7996	13.6508	18.2982	27.7975	60.1386	79.656	32.2029	21.1497
SLC35E2A	21.119	24.5924	19.0997	17.191	17.968	16.9359	34.7666	45.8058	35.3241	32.9759	23.5945	29.0193
NADK	35.3535	49.0655	38.0426	43.4735	25.347	37.055	37.0738	41.2806	52.0812	29.0359	31.3232	32.3775
GNB1	127.076	83.2083	66.8646	81.0375	82.9614	99.0037	110.426	144.159	104.863	89.7629	97.1114	110.65
CFAP74	5.64207	3.76049	2.60308	4.25643	3.00162	2.22411	0.238673	0.831154	0.642256	0.685213	1.31953	0.440971
PRKCZ	2358.96	1643.04	1260.61	1468.51	1225.99	1140.79	643.064	1006.07	796.106	778.488	657.096	656.776
AL590822.2	56.1102	10.6547	35.0004	25.2493	26.7644	25.0774	3.34142	3.41697	6.36418	2.8265	9.80225	7.00466
FAAP20	9.99009	5.2826	5.11207	5.08293	4.62749	4.40742	5.72814	8.86564	7.1816	3.42607	5.4038	2.98504
SKI	52.6939	35.1875	29.7316	38.3079	34.1017	40.789	34.9258	44.2359	33.3973	28.9503	26.2964	29.1041
MORN1	5.22798	5.19306	5.20616	4.42173	2.37628	5.59089	6.52372	9.23504	5.31321	5.3104	4.61837	4.90157
RER1	107.717	105.055	90.1983	124.304	90.2986	65.9276	48.9279	51.9933	85.0114	55.9305	50.0794	48.7273
PEX10	14.4416	13.3408	14.019	11.5709	10.464	7.87622	6.44416	7.94214	9.8674	5.4817	7.41452	6.07184
PANK4	7.55727	5.19306	4.48482	4.95895	5.58634	3.08111	7.95575	9.6968	14.5384	10.9634	5.65514	7.85268
AL139246.5	1.34582	0.9252	1.06632	0.909141	1.79263	2.08128	2.30717	6.37218	1.22613	3.08346	0.942524	2.74759
ARHGEF16	43.9461	27.0696	20.5424	16.3645	23.6794	15.5892	19.6507	32.2303	38.5938	30.235	22.3378	13.3309
TPRG1L	2.07049	1.64148	1.85038	1.61166	1.33405	1.714	1.98894	3.60167	2.91935	2.4839	1.47662	1.23811
WRAP73	6.21146	3.55158	4.20256	3.38862	4.75256	3.69325	7.79664	8.95799	9.34191	4.28258	4.80687	6.24144
LRRC47	16.3568	13.8183	10.9141	16.2819	13.7157	10.5084	15.5137	19.9477	11.619	13.1904	13.4781	9.43
CEP104	33.2313	20.2052	22.3614	23.2244	24.5132	18.3642	42.2451	42.1118	39.6447	61.8405	35.3132	39.433
DFFB	2.58811	0.537213	1.31722	1.36371	1.41743	2.65261	1.35248	1.93936	0.934191	1.37043	0.942524	1.20419
C1orf174	7.60903	9.66984	7.05654	8.34757	8.79641	5.6317	14.8773	6.92628	17.9832	14.3038	10.6505	13.4835
LINC01134	1.60463	0.626749	0.564523	0.578544	0.500269	0.571332	1.11381	1.75466	1.05097	0.856516	1.50804	0.864982
RPL22	17.9097	19.3695	36.2236	41.0766	26.556	28.7298	16.8662	19.6706	22.187	16.6164	21.7409	18.7922
RNF207	69.6718	58.0489	54.6019	75.0868	53.0703	39.0954	28.8794	24.9346	21.6616	18.2438	21.8037	21.3871
ICMT	8.95485	7.31207	8.15423	11.2816	7.6708	7.08044	5.56903	5.44868	7.29837	3.76867	5.71798	4.59628
ACOT7	18.5826	12.4454	14.3013	14.009	12.6318	8.34553	21.5601	34.262	20.2603	16.0169	18.5677	13.5005
HES2	165.277	216.228	143.42	141.289	152.791	80.3742	57.4405	72.7721	69.5389	65.1809	41.094	42.9608
ESPN	8.07489	4.23801	4.61027	3.59524	5.16945	1.57116	2.0685	4.52517	3.21128	2.56955	1.63371	1.66212
TNFRSF25	3.26101	2.35777	1.44267	0.950466	1.75094	0.816189	3.26186	6.09513	4.78773	5.90996	3.236	4.85069
PLEKHG5	2.17401	1.93994	1.78766	1.23974	2.04277	0.856998	1.03425	1.56996	1.86838	3.16911	1.22528	1.42468
NOL9	32.3513	32.5014	24.2745	28.4726	23.1375	18.6091	37.1534	60.3048	35.1489	45.3097	35.7217	32.6658
ZBTB48	7.09141	4.92445	4.82981	4.13246	3.085	2.46897	6.44416	8.31154	5.02128	5.65301	3.70726	2.9172
KLHL21	31.0055	26.8607	17.6257	23.7203	19.3438	17.242	28.9589	30.7527	33.6309	29.8924	32.7056	19.8268
PHF13	24.6905	15.3703	12.7645	17.315	10.7975	11.3858	17.1049	14.6837	16.8738	14.3038	16.5884	11.2448
THAP3	11.5947	7.78959	4.86117	7.64505	5.12776	4.89713	6.20549	7.75744	7.70708	5.56736	6.37775	3.30729
DNAJC11	53.8326	39.1867	35.4709	43.6388	34.3518	29.5868	43.9953	54.5791	41.8634	37.5154	42.068	34.5823
CAMTA1	69.3095	28.5021	25.3095	41.6552	51.4027	22.8737	58.1566	73.8804	39.528	70.4913	84.3559	65.6708
VAMP3	12.4229	15.8478	17.312	15.8273	13.9242	10.0799	16.0706	15.7919	14.9471	16.8734	18.4735	16.8926
PER3	2.27753	1.13412	1.0036	1.03311	1.41743	0.938617	3.50053	7.38804	2.51064	8.30821	7.69728	5.08813
PARK7	19.2555	13.7885	14.2699	19.8358	14.3411	14.0384	13.7635	16.069	12.67	13.3617	15.1432	12.3811
AL034417.4	6.62555	5.2826	2.19537	10.0006	6.67026	2.67302	1.43204	1.10821	1.63483	1.45608	1.13103	1.44164
AL034417.3	9.73128	12.8334	1.37995	10.2898	5.83648	10.9369	4.05743	4.52517	4.55418	2.91216	2.57623	1.81477
ERRFI1	1122.46	1080.34	406.739	878.561	774.959	1331.57	138.748	114.792	158.637	90.5338	128.906	100.525
AL034417.2	15.1663	21.6974	26.4385	20.9516	32.7677	38.1772	6.84195	7.38804	8.11579	6.08127	6.75475	3.95178
LINC01714	1.39758	1.31319	1.0036	1.52901	0.95885	0.775379	1.43204	0.831154	2.62741	1.62738	1.7908	1.86565
RERE	703.085	602.872	672.441	599.413	643.513	679.702	443.215	516.331	423.422	443.076	435.76	416.955
ENO1	75.8315	35.8142	33.4637	47.0274	38.7292	36.4836	3.34142	5.35633	4.14547	4.62519	5.65514	3.83306
SLC2A5	7.60903	10.7443	3.48123	12.0668	11.673	16.9155	11.6154	19.2089	5.66353	5.1391	6.18924	5.54606
GPR157	244.99	167.282	109.047	190.672	149.789	229.9	103.345	106.572	78.764	55.5879	72.6372	65.5521
MIR34AHG	11.8018	6.29733	2.25809	4.00849	5.83648	9.5086	4.21655	7.11098	2.04354	2.74085	4.17852	2.95112
H6PD	8.07489	7.43145	8.40512	6.36399	8.62965	9.81467	19.0143	31.6762	9.45869	20.899	26.5163	19.8268
SPSB1	1.19053	0.80582	1.0036	1.32239	1.00054	1.12226	1.67071	3.69402	1.40129	3.68302	2.85899	1.5434
SLC25A33	27.4339	35.5754	30.0452	33.7622	29.2658	24.9958	1.27292	2.12406	0.817417	1.37043	1.57087	0.983705
CLSTN1	24.38	21.1602	22.4868	19.7532	19.5939	19.3029	23.6286	33.2462	21.7199	18.929	30.5064	21.7602
CTNNBIP1	10.8183	6.83454	5.92749	5.62014	4.54411	3.73406	10.0242	12.4673	6.2474	7.9656	9.61374	8.32758
LZIC	8.79956	8.6551	8.06014	7.97565	8.08769	6.97841	15.4342	17.4542	14.5384	13.276	16.557	14.3994
NMNAT1	30.6949	32.4119	22.6437	19.1333	19.3021	13.8344	27.0496	36.7555	21.2529	20.7277	18.4106	14.4333
UBE4B	156.063	103.264	112.466	107.733	98.6782	113.675	113.767	126.612	85.8872	88.3925	114.988	99.0659
KIF1B	46.6894	34.7696	39.3912	24.2989	30.6415	47.0737	61.2593	83.023	42.4473	49.7636	60.7614	56.9701
PGD	3.8304	3.96941	5.99022	3.63656	3.4602	1.97926	1.19336	2.12406	0.934191	1.19912	2.54481	1.32291
DFFA	18.3756	12.5648	8.71875	13.8851	9.00485	8.77403	11.2176	18.8395	11.2103	8.1369	12.7241	10.1593
PEX14	72.8811	77.8959	84.4276	94.2614	70.7464	65.091	95.1508	111.098	96.9223	95.0733	115.491	107.19
CASZ1	0.776432	0.149226	0.250899	0.330597	0.708715	0.34688	2.22761	2.03171	1.05097	2.6552	1.2567	1.81477
SRM	5.07269	3.49189	3.13624	4.8763	2.70979	4.71349	0.63646	1.01585	0.700643	0.342607	0.188505	0.424011
EXOSC10	22.6718	27.1293	18.7234	19.4639	17.2593	15.3648	32.4595	35.4626	49.8041	74.8595	28.3071	32.4284
AL109811.2	0.103524	0.0596903	6.36657	7.06651	6.33675	2.12209	0	0	15.4725	10.9634	9.11106	12.5168
MTOR	57.3524	53.4229	55.5115	48.9696	42.4812	40.3809	71.3631	74.7115	56.5186	64.1531	66.0081	60.5318
UBIAD1	4.34802	4.11863	3.4185	3.84319	2.83486	3.0403	6.12593	6.00278	4.43741	5.1391	6.72334	4.34187
MAD2L2	1.65639	1.76087	0.78406	0.99179	1.33405	0.795784	4.61434	6.37218	3.1529	2.22694	4.14711	1.83173
AGTRAP	1.75991	1.55195	2.10128	0.619869	1.5425	1.08145	1.43204	3.41697	1.81	0.942168	1.16245	1.23811
MTHFR	9.05837	7.22253	8.78147	8.88479	7.17053	4.44823	7.31929	8.95799	8.58288	8.05125	9.61374	7.66612
CLCN6	16.098	18.4145	24.1804	22.4806	20.1358	18.2826	18.8551	20.5018	29.5438	27.9224	24.0029	27.2893
KIAA2013	4.45154	5.49151	4.48482	5.08293	3.87709	3.53002	7.00106	5.63338	8.99159	5.1391	7.13176	4.78284
PLOD1	7.45375	7.81944	5.08071	9.21538	6.42013	5.79494	2.38673	4.34047	1.40129	2.56955	1.38237	1.83173
MFN2	44.2566	21.966	18.7234	24.2162	19.6773	16.8747	27.6065	36.2937	30.6532	34.0037	23.9715	21.9298
MIIP	11.543	8.71479	5.33161	7.52108	9.42174	9.0801	4.53478	9.05034	4.78773	4.53954	4.74404	4.34187
TNFRSF1B	137.532	161.015	69.9382	221.169	91.2575	77.4971	3.26186	3.32462	7.47353	3.08346	5.65514	2.61191
VPS13D	205.133	203.783	180.083	217.781	163.88	169.828	185.926	187.379	192.443	220.639	214.55	191.5
DHRS3	58.1806	26.6517	16.2457	31.3654	22.6789	44.4211	30.9479	33.8926	38.7689	27.4085	33.6795	31.6143
PRDM2	72.7776	68.1962	61.8467	58.3917	66.4525	58.1943	100.083	107.311	108.6	112.032	89.1313	93.469
KAZN	107.044	123.977	99.5443	74.4256	101.68	97.4325	285.771	371.526	261.749	273.914	280.621	251.557
TMEM51	5.95265	4.47678	6.11567	3.38862	3.50189	3.50961	6.20549	7.38804	4.0287	5.82431	6.37775	6.19056
EFHD2	18.3756	22.5033	12.5136	22.8112	12.4234	15.4056	23.3899	20.1324	29.9525	12.2482	17.3424	23.3884
CELA2B	3.98568	5.81981	1.2545	7.02518	6.1283	6.85598	0.238673	0.184701	1.22613	0.51391	0.816854	0.169604
CASP9	23.9141	20.5335	13.4545	25.9105	15.1332	15.1811	15.5933	18.2854	25.6903	19.7855	18.9761	11.2787
DNAJC16	33.5936	38.5301	32.3033	41.0766	30.3497	26.2201	47.655	39.2489	39.4112	38.6289	47.566	37.1094
DDI2	141.466	152.897	136.521	120.998	163.338	199.007	93.4801	103.525	75.6111	82.3112	104.809	90.8062
PLEKHM2	279.619	132.692	138.559	131.825	167.257	149.261	100.72	131.507	109.884	98.7563	94.4723	94.3848
AL450998.3	4.9174	0.955046	1.85038	1.57033	2.58473	1.42833	0.238673	0.554103	0.875804	0.342607	1.00536	0.78018
SLC25A34	12.9405	10.2369	5.45706	6.11604	13.9242	5.12158	17.7413	19.5783	23.3548	18.5864	13.3524	18.0968
FBLIM1	18.7379	24.5626	19.1938	16.8191	18.0514	13.5895	39.4605	60.4895	53.5992	36.0593	46.3093	30.0709
AL450998.2	3.4163	4.3574	3.35578	3.51259	3.29344	2.67302	11.695	18.3777	13.0203	10.8778	13.4781	10.2102
SPEN	113.1	150.032	84.6785	127.941	99.0117	123.081	121.962	149.054	133.706	182.095	115.114	106.512
ZBTB17	17.6509	12.2067	12.1686	15.6207	11.9231	8.6516	18.5369	27.8898	19.2093	20.642	16.6198	14.5351
CLCNKA	5.90088	2.59653	2.44627	2.1902	0.583648	0.306071	4.69389	2.21641	3.79515	5.4817	0.565514	0.678418
FBXO42	227.546	136.154	143.797	164.679	207.153	186.764	268.268	285.086	225.023	205.478	277.448	190.296
SZRD1	37.6311	35.6053	40.3007	46.1182	36.9366	25.0162	45.1887	59.6584	48.7531	42.6545	61.7353	38.2967
SPATA21	2.58811	0.596903	1.41131	1.48769	1.12561	0.795784	0.477345	1.10821	1.51806	0.342607	2.19922	0.695378
NECAP2	12.9405	9.49076	9.53417	11.0337	9.50512	6.79477	10.5812	11.7285	12.7284	8.65081	9.83367	9.56569
LINC01772	0.879956	1.93994	1.03496	2.14888	0.917161	0.754975	0.795575	0.923504	1.10935	1.02782	1.50804	0.627536
NBPF1	15.1145	9.63999	2.54035	6.40531	5.33621	5.1828	8.11487	8.95799	5.25483	9.84994	6.40916	5.68175
CROCC	14.0275	4.86476	3.23033	13.3478	8.71303	5.2032	14.4795	19.6706	8.0574	8.30821	9.58233	4.715
BX284668.5	1.03524	1.13412	1.12905	1.28106	1.9177	0.571332	6.68283	5.17162	7.1816	3.08346	6.12641	3.51081
MFAP2	3.98568	2.65622	4.70436	3.47127	3.54358	2.44857	10.5016	16.8078	16.1148	11.2204	7.10035	9.00599
AL049569.1	1.5011	0.895355	1.56812	1.15709	0.792093	1.06105	0.477345	1.66231	1.22613	0.428258	1.47662	0.915864
ATP13A2	12.837	10.6249	7.37017	7.60373	7.37898	6.20303	15.5137	21.61	15.0054	11.4773	9.73941	10.5494
SDHB	35.9229	29.5467	23.5532	35.4978	25.347	22.4044	39.3014	45.7135	41.5715	38.8858	41.7224	37.9405
PADI2	3.93392	2.11901	3.98303	4.79365	0.792093	0.306071	1.35248	0.831154	0.875804	0.428258	0.502679	0.559694
PADI1	29.2974	10.207	3.9203	11.7775	8.4212	10.7533	0.238673	0	0.817417	0.0856516	0	0.254407
RCC2	18.5826	10.6547	14.1131	16.7365	12.7569	12.2428	22.2761	24.2882	23.6467	20.2138	26.8933	26.2548
ARHGEF10L	20.0319	6.56594	15.6185	5.24822	22.3871	17.8541	18.7756	28.9057	15.4142	17.0447	24.0658	21.4889
IFFO2	1.70815	1.28334	2.22673	2.10755	1.95939	1.77521	3.7392	3.50932	6.2474	6.50952	4.4927	4.83372
UBR4	168.279	134.035	106.256	116.99	107.683	123	129.201	132.523	120.686	183.808	116.622	117.875
EMC1	7.91961	6.02872	7.05654	9.54598	7.25391	7.22327	9.22867	9.60445	8.87482	6.76648	8.29421	6.8181
MRTO4	4.96917	4.53647	3.23033	4.17378	3.00162	2.53018	2.94363	4.34047	2.56903	1.96999	2.89041	2.66279
AKR7A2	5.02093	2.80545	3.38714	2.8514	1.87601	1.95885	2.30717	3.23227	2.51064	0.942168	2.23064	1.74693
CAPZB	167.295	123.499	123.693	135.669	120.357	116.817	126.099	143.974	113.621	96.7863	131.859	119.537
TMCO4	125.471	100.429	94.7772	111.081	72.0805	96.5347	163.093	157.919	153.616	113.831	164.69	106.088
OTUD3	17.4956	19.7575	20.9187	19.6705	21.1781	15.7116	26.0153	28.5363	33.9228	39.9993	32.3286	22.8627
PLA2G2A	3.62335	1.10427	3.63804	3.84319	3.58526	1.38752	8.59221	1.66231	0.408709	0.942168	0.816854	0.627536
PLA2G5	6.93613	3.76049	2.35218	3.51259	2.79317	0.918212	5.17124	12.652	1.51806	16.6164	1.4452	2.3575
PLA2G2F	6.15969	4.80507	3.82621	8.67816	3.00162	13.6508	0.875133	3.78637	1.63483	2.91216	2.04214	2.71367
VWA5B1	2.48458	1.49226	1.81902	1.90093	0.291824	5.65211	0	0	0.58387	0.428258	0.0628349	0
CAMK2N1	14.3381	5.64074	4.673	4.711	1.29236	27.4035	1.67071	1.93936	5.8387	2.05564	0.37701	0.39009
MUL1	2.69163	2.11901	3.1676	3.38862	2.41797	2.36695	5.17124	4.24812	4.61257	3.08346	4.58695	3.79914
CDA	4.76212	1.2535	1.81902	1.65298	1.20898	4.26459	5.09168	12.375	14.8887	21.9268	4.46128	13.0426
PINK1	7.55727	4.92445	4.54755	5.66147	2.95993	3.4484	15.6728	17.7313	23.6467	19.186	14.7348	16.4007
PINK1-AS	1.19053	1.46241	1.2545	1.40504	0.750404	0.897808	3.58009	6.37218	2.80257	2.6552	2.89041	2.88327
DDOST	11.8535	6.41671	11.51	13.0172	8.50458	8.61079	8.59221	8.31154	7.94063	5.65301	9.26815	7.46259
KIF17	74.9516	41.3953	31.6447	55.375	33.3513	42.2786	12.1723	13.2985	14.48	12.6764	12.6927	8.51414
SH2D5	147.522	99.8321	73.8585	106.039	91.3409	54.4602	50.5986	62.0595	103.754	107.75	35.1561	34.2431
HP1BP3	422.586	511.994	347.339	411.056	368.99	310.437	460.002	460.552	435.975	628.597	507.926	361.24
EIF4G3	132.356	111.71	74.5171	116.163	78.584	120.735	56.8041	88.1947	55.5844	67.2365	71.1291	45.5388
ECE1	29.7632	7.87913	8.27967	11.4056	12.3817	14.4057	3.34142	3.78637	1.05097	4.96779	1.00536	1.49252
NBPF3	54.2985	62.1376	52.8457	57.2346	49.9436	47.6246	77.3299	56.7032	74.4434	82.4825	69.7468	93.6555
ALPL	44.7225	12.1171	17.7198	37.3161	13.5073	4.55025	0.159115	0.0923504	0.233548	0.171303	0.0628349	0.0848022
RAP1GAP	65.4791	75.4187	49.0508	54.1352	51.7779	26.7914	35.8805	57.719	78.8808	55.5879	33.8366	38.568
USP48	142.656	165.7	126.673	151.041	134.156	208.373	96.0259	122.918	113.504	130.019	110.495	111.769
HSPG2	74.0199	28.4424	27.0658	38.5145	27.6399	58.2555	34.0506	66.7694	101.36	39.3141	27.6788	38.0423
CDC42	93.8448	88.5805	88.2538	90.3769	85.3376	80.0885	90.2182	106.572	86.8798	80.6838	103.803	89.7886
ZBTB40	34.2148	39.6941	31.5506	37.3988	30.5998	22.7717	33.8915	33.5232	33.1638	34.2607	40.8741	37.3638
C1QA	0.672908	0.238761	0.470436	0.123974	0.833782	0.367285	3.58009	7.01863	0.58387	2.31259	1.4452	1.3738
EPHB2	8.69604	7.61052	6.30384	5.33087	7.2956	3.26475	77.0117	121.718	68.6631	36.8302	43.0419	81.9868
KDM1A	16.7192	12.535	10.9768	13.8437	10.8392	17.5277	11.6154	13.3908	8.5245	9.93559	12.7241	11.9232
AL031428.1	5.7456	9.93844	3.29305	3.92584	2.87655	2.97909	2.86407	6.27983	2.80257	2.14129	3.99002	1.78085
LUZP1	51.1928	121.768	68.6209	66.4913	62.6588	72.9673	55.8494	86.3477	70.1811	63.3822	93.5298	56.5461
LINC01355	27.4339	25.3386	20.1347	28.3073	30.6832	32.2803	46.3025	30.845	50.0376	23.9825	40.2144	47.9641
AL109936.6	2.48458	1.46241	1.06632	2.10755	1.50081	2.63221	1.75027	2.77051	3.73676	3.85432	3.26742	2.17094
HNRNPR	141.259	160.836	128.994	154.843	144.87	158.483	225.148	179.991	227.592	222.694	197.365	227.728
ZNF436	4.55507	5.31244	3.54395	5.82677	5.08607	2.73423	3.65965	2.58581	4.32063	4.53954	2.92182	3.34121
ZNF436-AS1	5.69384	5.76012	4.673	5.00028	4.87763	2.81585	13.9226	5.44868	12.9035	6.50952	9.04823	8.64982
TCEA3	1.9152	1.16396	0.78406	1.73563	0.45858	2.28533	2.54584	2.67816	1.3429	1.79868	1.41379	1.4586
ASAP3	9.42071	12.5648	8.12286	14.381	6.67026	10.3452	20.8441	29.0904	23.1212	20.7277	21.6152	19.301
ID3	29.1421	17.0714	65.9551	26.737	42.3145	15.9565	4.37566	6.55688	15.0054	3.68302	10.6819	6.12272
RPL11	14.1828	10.416	41.8374	50.1681	31.517	30.0766	12.8883	11.5438	19.8516	13.7899	17.0597	16.8078
ELOA	15.891	15.6389	9.81643	13.6371	12.1315	10.284	11.695	16.9925	15.1222	15.8456	10.3049	10.0067
ELOA-AS1	12.1123	10.8935	13.6113	14.009	13.4239	13.0998	13.6043	11.7285	12.8451	8.90777	14.5777	11.4144
PITHD1	21.8436	12.9528	15.5558	19.4639	15.425	14.5894	14.6386	17.5466	15.998	10.8778	16.7141	14.9761
LYPLA2	9.52423	7.28222	8.15423	8.92611	7.58742	5.71332	8.27398	12.5597	12.1445	8.1369	7.06893	6.02096
GALE	56.1619	24.2343	17.657	17.8109	17.7179	12.6713	18.3778	20.9635	31.7041	19.4429	15.9601	18.0968
HMGCL	21.2742	20.3246	15.7126	17.563	13.674	12.5897	11.3767	14.6837	12.2029	10.5352	11.436	9.85401
FUCA1	15.5804	9.37138	13.5172	15.4141	11.1727	6.36627	3.58009	3.50932	3.1529	3.59737	5.65514	2.47622
PNRC2	20.1872	17.8176	16.7789	15.4141	19.4271	14.8546	43.9953	53.9327	64.1089	52.3331	42.0994	47.6079
SRSF10	68.8436	57.1833	56.9541	57.3999	61.4081	39.5647	77.8868	89.5799	97.3311	76.9152	91.5191	87.5837
IFNLR1	10.7148	9.07293	3.98303	10.2485	11.5062	7.50894	2.0685	4.98692	1.57645	6.08127	2.79615	1.78085
AL138902.1	1.24229	0.477523	0.376349	0.661193	0.45858	0.897808	1.67071	2.95521	0.75903	1.19912	2.13639	1.35684
GRHL3	2.95044	0.984891	0.752698	0.99179	1.25067	0.795784	2.6254	2.30876	1.92677	1.88434	1.38237	1.713
STPG1	2.58811	2.11901	1.44267	1.94226	0.95885	0.959022	2.54584	2.95521	1.86838	3.85432	2.85899	1.89957
NIPAL3	6.47027	2.50699	5.01798	4.46306	4.29398	3.20354	20.4463	32.5997	16.29	25.9524	25.134	22.9644
RCAN3	4.71035	6.44656	9.78507	6.85988	7.21222	5.16239	27.7656	29.0904	17.9832	25.1816	28.7156	22.5065
NCMAP	12.63	16.6536	11.5414	12.1908	16.4672	4.65228	206.611	214.438	275.995	186.378	280.275	230.662
SRRM1	128.37	168.864	90.4805	95.5425	105.473	97.3305	200.883	253.964	283.761	490.869	181.53	171.758
CLIC4	1158.75	1191.39	1482.72	1449.46	1960.06	1223.92	938.222	1065.45	886.723	622.345	855.246	715.612
SYF2	14.8557	12.1171	16.4339	12.3147	12.2566	8.6312	14.7181	18.9318	22.0703	23.2116	17.0911	14.5181
RSRP1	634.552	365.186	224.806	361.632	497.101	188.417	232.388	218.224	216.382	188.519	199.564	167.705
RHD	9.00661	3.55158	2.63444	5.08293	6.08661	4.3462	1.59115	1.38526	1.63483	0.770865	5.87507	2.81543
TMEM50A	21.3778	20.5036	20.3228	23.4724	20.4277	18.3234	18.9347	18.1007	18.3919	13.6186	20.17	19.6571
MACO1	25.0011	18.0265	15.2421	25.4559	26.0974	34.1167	24.4242	28.3516	15.239	20.642	21.6781	22.303
LDLRAP1	26.6575	15.9373	13.6113	16.0753	16.9258	18.201	18.696	27.9822	28.8432	29.8068	22.2436	21.3023
AL606491.1	2.22577	0.9252	0.846785	1.57033	1.62588	1.83642	1.27292	2.49346	1.22613	2.91216	1.50804	1.66212
MAN1C1	2914.05	2367.26	2365.07	2793.42	2623.37	3597.05	1625.6	1389.5	1765.04	1187.73	1129.02	1591.91
AL031280.1	202.493	37.6049	129.652	99.5509	98.3863	120.061	8.11487	5.17162	15.8229	4.53954	28.0244	23.134
SELENON	1.19053	1.28334	6.14703	7.7277	5.62803	3.93811	2.22761	3.69402	12.4948	10.3638	9.04823	10.0406
AL020996.1	1.087	1.61164	0.90951	0.578544	0.667026	0.469308	2.0685	2.03171	1.05097	0.342607	1.19386	1.08547
MTFR1L	25.6223	23.9955	22.8005	25.3733	28.2652	18.8131	38.1876	68.9858	64.3424	60.2987	49.1997	31.4447
AUNIP	16.6674	22.0257	13.5172	17.8109	11.0059	15.3443	8.67177	9.97385	8.64127	12.8477	14.1064	6.24144
PAQR7	60.2511	83.5963	123.913	79.7151	67.6614	73.0693	165.241	198.553	147.544	101.84	99.342	117.281
STMN1	8.85133	3.93956	8.87556	6.98386	4.87763	4.46863	7.71708	5.63338	6.36418	3.68302	6.37775	4.20619
PAFAH2	68.5331	94.2809	57.6441	55.0444	56.5721	79.7008	72.8747	84.7777	123.196	84.7095	75.5276	69.5548
EXTL1	38.5628	26.2041	22.5809	18.5547	29.1824	57.929	2.14805	2.67816	4.14547	2.99781	2.29347	2.15398
SLC30A2	63.5639	46.6182	56.2328	49.1763	40.0632	43.0948	32.6981	50.331	42.2138	27.7511	30.2236	26.0343
PDIK1L	4.86564	6.14811	3.73213	5.86809	4.91932	3.36678	8.11487	6.46453	6.30579	6.59518	8.57697	6.91986
ZNF593	3.36454	2.98452	3.04215	2.1902	1.87601	2.02007	2.38673	4.15577	2.51064	1.28477	2.89041	1.22115
CNKSR1	35.5606	27.5172	21.2951	22.3566	19.9691	11.998	45.5069	42.5736	48.9867	48.2219	32.6742	38.6189
CATSPER4	0.207049	0.298452	0.313624	0.289272	0.333513	0.204047	1.98894	2.49346	1.81	1.96999	1.7908	1.13635
CEP85	117.397	139.466	136.395	80.8309	123.233	102.962	49.7235	48.9457	48.6947	57.8149	58.4679	72.8281
SH3BGRL3	35.25	24.4432	21.6714	13.0586	28.0151	24.6285	5.56903	7.57274	8.29095	5.3104	7.85437	7.90356
UBXN11	8.43723	11.0129	8.71875	10.1245	6.42013	3.42799	5.96682	17.5466	15.8813	8.47951	14.2949	3.47689
CRYBG2	165.018	140.989	90.951	71.4089	86.9218	84.1082	144.238	211.575	157.178	177.984	196.893	176.219
DHDDS	43.6355	50.0504	43.2801	45.9116	35.8943	42.7071	37.4716	46.4523	32.4631	25.7811	34.2765	33.1407
AL513365.2	4.76212	3.7008	5.26888	5.33087	3.96047	3.77487	9.38779	8.58859	12.4948	7.36604	11.1532	11.1091
HMGN2	99.3315	79.5971	93.7109	79.2606	59.6988	64.03	49.6439	36.4784	37.1925	47.708	52.7813	43.0117
RPS6KA1	11.5947	10.416	4.64164	12.48	6.1283	5.01956	2.0685	3.04756	1.16774	1.45608	1.50804	1.05155
ARID1A	137.066	137.109	110.458	132.9	101.763	107.268	171.049	198.923	185.028	162.652	170.88	155.782
PIGV	2.07049	2.14885	2.85398	2.81007	1.58419	1.91804	6.68283	6.18748	4.4958	4.71084	5.18388	4.4606
ZDHHC18	15.011	21.1901	16.2144	19.5052	11.8814	12.5693	8.83089	15.3302	10.9767	6.42387	12.3156	11.2617
GPN2	16.9262	16.6835	13.674	17.191	15.1748	11.3654	15.9911	25.7658	18.1583	17.8155	17.1854	13.5853
GPATCH3	5.07269	3.96941	3.35578	4.21511	3.62695	2.30573	3.81876	6.92628	5.42999	3.85432	5.37239	3.51081
NUDC	20.9119	17.2207	13.7367	15.786	15.2582	15.6708	18.6165	21.8871	15.239	15.3316	16.7141	15.6036
KDF1	3.67511	3.31281	3.73213	3.92584	2.83486	2.02007	6.04637	8.58859	7.41514	5.73866	6.31491	4.78284
SLC9A1	102.334	94.3704	109.549	101.245	67.2029	50.3384	142.01	187.933	160.681	137.642	177.163	128.645
WDTC1	41.9791	26.1444	32.9932	20.1664	30.5581	25.3018	39.4605	53.1939	34.3899	37.2585	39.3975	31.5634
TMEM222	9.52423	8.53572	8.3424	9.33936	8.92147	6.24384	11.2176	11.2668	10.6848	8.90777	11.0275	9.1756
MAP3K6	0.828194	0.9252	1.09768	0.619869	1.12561	0.69376	0.795575	1.29291	0.934191	1.37043	1.69654	1.05155
WASF2	140.224	126.454	93.1777	117.444	141.743	169.502	162.616	184.793	164.418	142.353	144.583	143.909
AHDC1	77.695	35.277	9.65962	20.5796	33.1845	50.8486	15.5137	26.0428	32.288	28.0937	13.5409	21.9977
IFI6	43.8425	7.22253	23.4904	23.2244	16.3004	10.488	2.22761	2.58581	2.74419	2.6552	5.81223	2.54407
FAM76A	7.76432	6.23764	6.24112	7.68637	4.29398	3.8769	3.58009	4.24812	2.97773	4.28258	4.77545	4.17227
STX12	90.6355	86.3122	70.6595	78.7234	78.8341	58.2759	96.5033	106.203	78.2969	75.1165	102.515	86.3626
PPP1R8	15.2698	15.609	12.1686	16.3645	13.2571	10.8961	19.412	25.304	20.4938	17.3873	20.6099	15.8071
RPA2	20.239	20.8618	21.7655	21.7781	17.0092	13.4263	4.05743	6.55688	3.61999	5.05345	6.06357	4.6302
SMPDL3B	1.39758	2.29808	3.13624	2.27285	1.25067	0.224452	0	0	0.058387	0	0.12567	0.0508813
XKR8	1.60463	0.746129	1.28586	0.950466	0.792093	0.428499	1.03425	0.923504	1.63483	0.770865	0.942524	1.17027
EYA3	67.032	69.8079	77.716	71.4502	64.5348	62.0916	77.3299	82.0995	62.4157	59.2709	75.7475	65.9931
PTAFR	2.22577	1.04458	2.47763	2.14888	1.83432	0.938617	2.78451	2.58581	2.91935	2.22694	2.04214	1.39076
DNAJC8	32.2478	29.875	25.0899	30.9934	26.5977	21.425	32.539	33.8926	32.3464	32.1194	30.6949	23.6429
ATP5IF1	11.4394	8.26711	9.18918	10.0006	8.08769	5.38685	8.4331	6.46453	10.1593	3.93997	4.64978	7.03858
AL353622.1	3.15749	1.76087	3.4185	2.89272	3.12668	1.26509	2.22761	1.47761	0.992578	1.19912	2.32489	1.15331
SESN2	29.815	16.5342	12.0118	22.0673	14.758	14.3445	8.35354	9.8815	9.57546	9.67863	11.1532	5.95311
MED18	2.17401	2.74576	1.2545	2.43815	1.5425	1.34671	2.6254	2.95521	3.32806	2.31259	2.79615	1.79781
PHACTR4	107.303	71.0315	79.8173	77.7729	79.6262	50.1344	73.909	82.0072	56.577	71.7761	101.133	67.9096
RCC1	97.3128	72.1955	30.9233	44.2586	31.0167	47.2165	36.1191	45.4364	23.1796	20.9846	29.2497	17.9441
TRNAU1AP	119.985	88.9088	69.9382	97.3607	87.5889	92.1273	76.2957	88.1023	73.334	55.4166	66.2908	55.3249
SNHG12	29.7115	24.682	22.5809	18.5961	18.0931	19.9354	13.0474	13.2985	25.9238	25.3529	22.1493	12.7034
TAF12	24.2764	27.0397	26.7521	28.4313	23.1792	23.8939	38.8241	42.2042	33.5725	27.1516	29.878	22.0486
GMEB1	77.3844	79.7165	46.7927	71.4502	56.4888	50.318	79.478	111.282	73.6259	79.8273	71.9146	60.2096
YTHDF2	94.0518	94.46	77.622	93.2283	74.7903	74.8853	111.46	105.557	105.739	98.4994	108.862	95.6399
EPB41	79.0925	69.5691	62.3171	75.7893	57.4059	129.223	39.9379	65.7535	31.1786	36.5732	58.5936	54.1038
SRSF4	298.875	255.684	244.564	247.782	233.376	214.25	285.452	349.269	300.868	341.75	302.864	265.889
MECR	23.9659	26.3234	24.8704	24.4228	17.1342	15.2219	28.8794	35.7396	23.5883	17.4729	30.2236	23.999
PTPRU	21.2225	10.2966	6.80564	15.7447	11.0059	13.2223	5.33036	14.7761	9.34191	6.08127	5.62373	13.5344
SDC3	5.69384	4.98414	7.71515	4.00849	6.54519	11.5491	9.70602	18.0083	6.88966	5.22475	4.05285	7.41171
PUM1	268.801	264.906	245.474	249.848	273.522	252.672	386.57	440.973	305.597	283.421	338.994	296.638
SNRNP40	17.5474	17.8474	19.4761	20.621	17.0509	15.6504	17.1049	17.8236	11.3855	10.8778	16.7455	13.9754
ZCCHC17	35.6124	43.7829	42.747	37.8533	34.1851	29.2808	35.5622	32.415	29.0767	28.6933	32.5799	29.8334
AL451070.1	2.22577	0.984891	3.29305	2.60345	1.62588	1.714	0.95469	1.01585	1.75161	1.11347	1.91647	1.15331
SERINC2	60.3547	40.7387	41.3356	30.7455	29.6827	9.30455	22.117	22.5335	39.0609	23.9825	17.4995	19.9455
TINAGL1	20.5496	17.1013	19.4133	14.4223	15.6334	4.3054	20.9236	30.1986	22.7125	14.989	17.1225	24.2534
PEF1	9.67952	10.8935	10.2555	8.38889	8.71303	7.01922	17.9004	16.7154	12.9619	11.9912	17.7509	11.4653
AL136115.2	3.31278	4.83492	7.5897	3.96716	3.4602	10.8349	2.78451	3.41697	2.74419	6.50952	4.05285	3.20552
PTP4A2	58.75	55.8702	66.2688	85.5419	78.6257	90.5357	44.5522	54.6715	57.7447	59.5279	60.73	57.6146
KHDRBS1	93.0683	102.13	74.8621	84.8807	73.3729	72.8244	86.3995	78.7749	66.5611	64.2387	69.8724	66.7902
TMEM39B	19.7731	20.9812	18.1902	16.9844	18.0931	17.7725	29.675	44.2359	26.7412	27.5798	28.1815	23.9651
KPNA6	278.118	230.852	237.257	251.625	224.704	196.212	159.195	219.055	147.427	128.82	178.294	133.156
TXLNA	15.7875	13.0722	13.4545	15.8686	14.3411	12.202	16.0706	22.2565	20.9025	21.0703	17.2796	16.0785
CCDC28B	0.310573	0.567058	0.846785	0.330597	0.667026	0.591737	1.19336	3.32462	3.09451	2.22694	0.754019	1.17027
TMEM234	4.08921	3.79034	2.97943	3.05802	3.16837	2.40776	8.4331	6.18748	7.64869	6.93778	6.09499	6.64849
EIF3I	7.71256	6.77485	7.3388	7.14915	4.37736	3.8769	6.20549	8.77329	8.17417	6.59518	6.00074	5.17293
HDAC1	32.3513	32.0537	27.5989	29.3818	28.0568	23.4654	26.0153	32.2303	30.8283	29.6355	27.6788	27.442
MARCKSL1	0.879956	0.567058	0.752698	1.19841	1.25067	0.326475	3.65965	2.86286	2.91935	1.71303	2.19922	2.90023
TSSK3	1.29405	1.93994	1.85038	1.32239	1.33405	1.18347	10.9789	7.29568	5.66353	6.16692	7.82295	7.90356
FAM229A	1.60463	1.58179	1.31722	2.89272	1.25067	1.53035	2.54584	4.70987	4.43741	1.71303	2.16781	2.42534
BSDC1	60.1994	59.183	42.6529	49.4242	47.0253	40.1973	81.4669	93.0892	62.766	52.8471	64.5629	53.4423
ZBTB8A	1.24229	0.507368	2.44627	2.72742	2.50135	1.91804	0.556903	0.277051	1.51806	2.14129	1.85363	1.79781
ZBTB8OS	93.4307	92.0127	99.8893	89.0132	84.5039	75.926	103.743	144.528	89.624	97.2146	96.703	78.2724
RBBP4	60.5099	55.2733	57.55	67.9376	56.9473	49.8079	77.3299	90.5958	67.0282	66.2944	83.759	77.8315
SYNC	4.71035	1.55195	3.88894	3.0167	3.75202	1.79562	6.92151	16.346	8.0574	9.42168	8.60839	11.1091
KIAA1522	8.54075	3.31281	3.6694	2.89272	3.12668	3.83609	31.9026	41.1883	39.0609	31.2628	39.2404	34.8028
YARS	39.6498	54.4376	40.5202	40.7874	29.6827	36.9121	32.6981	40.9112	29.7773	29.4642	39.0205	29.9182
S100PBP	27.7963	22.4734	23.7727	25.1667	20.1358	23.5674	46.4616	55.4103	35.6744	37.2585	50.802	43.8597
TMEM54	4.81388	7.64036	7.77788	7.02518	3.71033	2.36695	28.5612	25.027	29.3686	13.276	14.4835	16.0446
RNF19B	11.3359	7.96866	9.15782	10.7444	5.16945	5.2032	12.411	13.6679	11.9109	10.8778	12.2528	8.58198
AL020995.1	4.45154	3.1039	5.86477	4.33908	2.45966	2.1425	0.556903	0.646453	0.934191	0.942168	3.29883	1.6282
AK2	29.6079	35.7545	35.6277	40.0849	28.2235	28.1993	28.7203	33.8926	31.1202	25.0959	31.1661	28.4596
AZIN2	1.96696	0.895355	1.0036	1.40504	0.416891	0.591737	0.63646	0.831154	1.10935	1.37043	1.82221	1.40772
TRIM62	125.006	35.7545	67.9937	64.2597	23.8879	38.3813	107.641	108.142	86.1791	87.536	103.709	91.7051
ZNF362	8.90309	9.10278	6.68019	4.17378	8.17107	24.0368	67.7035	177.682	160.447	96.4437	105.845	97.2512
AL513327.1	4.96917	1.22365	2.25809	1.90093	1.87601	1.59157	0.95469	0.554103	0.700643	0.599561	2.23064	1.01763
PHC2	28.2621	25.9951	18.9429	20.4557	20.6361	16.9767	37.5512	45.6211	41.2212	46.5088	45.2097	43.2152
AL513327.2	5.69384	4.0291	5.20616	2.72742	2.33459	7.48853	3.10274	2.03171	1.98516	0.770865	1.9793	2.01829
ZSCAN20	1.5011	0.567058	0.564523	0.578544	0.875472	1.36712	3.7392	7.38804	5.02128	5.82431	4.71262	5.54606
SMIM12	11.8018	11.1919	7.99741	9.9179	6.87871	11.6103	13.5248	12.9291	13.1955	11.4773	14.1693	11.7197
ZMYM6	0.103524	0	21.2637	21.0342	24.0129	28.1789	0.238673	0	29.6606	36.0593	31.5431	28.7479
ZMYM1	24.0694	21.6377	17.7198	21.9434	16.8424	18.0378	25.9358	25.8581	26.9164	28.0081	24.914	23.7955
SFPQ	164.293	179.549	180.302	186.498	177.429	168.441	184.971	163.183	236.876	376.096	220.048	229.051
ZMYM4	191.572	161.522	163.461	169.761	169.758	189.784	268.029	256.827	229.344	233.743	283.668	259.24
ZMYM4-AS1	3.4163	0.86551	1.72493	2.02491	1.5425	1.36712	0.556903	0.277051	1.10935	0.599561	2.10497	1.22115
KIAA0319L	113.773	98.8174	90.0415	97.4021	85.6712	86.312	105.891	129.291	123.313	119.141	115.711	114.212
NCDN	1.70815	0.537213	0.90951	0.99179	1.00054	0.612142	1.59115	1.29291	1.57645	0.942168	1.00536	1.33987
PSMB2	18.2203	19.8172	23.5845	23.431	20.6361	22.1799	27.4474	21.4253	18.1	21.4986	30.3179	26.2717
CLSPN	7.14318	2.1787	2.06992	4.04981	2.20952	0.897808	0.159115	0.554103	0.408709	0.428258	0.722602	0.322248
AGO4	57.9736	53.3035	56.9855	42.647	58.9901	42.1765	65.635	95.8598	62.2405	62.8683	84.0103	81.3931
AGO1	11.0771	8.02835	9.72235	15.9926	11.3394	12.6509	11.695	20.9635	10.2177	14.6464	9.39382	10.3628
AGO3	113.928	106.965	120.369	115.874	92.5915	100.065	150.364	178.79	117.183	119.912	174.241	157.359
AL138787.2	3.93392	0.86551	1.88174	1.77696	1.37574	1.2855	1.19336	0.554103	1.05097	0.51391	3.11033	1.27203
ADPRHL2	5.59031	9.37138	5.64523	6.98386	4.87763	3.61163	6.3646	9.60445	8.29095	9.93559	6.40916	5.49518
TRAPPC3	20.4978	27.8455	24.9331	28.5966	22.929	18.5479	35.4827	32.2303	37.6596	27.2372	31.6688	32.3266
MAP7D1	18.8932	14.0272	11.7609	16.8191	13.8825	5.46846	19.9689	28.3516	30.4196	28.9503	21.5524	18.0629
THRAP3	207.721	208.976	171.113	186.126	172.676	168.216	229.285	227.829	242.364	284.62	211.282	179.17
SH3D21	25.467	20.9812	65.1711	29.0512	55.9885	63.1118	24.9015	70.9251	88.4562	88.0499	56.7399	55.1214
EVA1B	23.9659	17.3699	27.7871	14.5876	21.595	21.5474	42.2451	47.3758	57.5695	19.9568	36.3814	21.9977
AL591845.1	16.5639	15.6986	1.44267	0.743843	1.5425	3.55042	18.5369	23.7341	2.56903	1.88434	2.29347	1.79781
STK40	259.639	191.785	176.382	175.753	155.459	155.586	116.234	169.371	149.179	116.658	164.156	115.568
LSM10	4.76212	4.11863	3.88894	4.04981	3.29344	2.97909	3.97788	3.60167	2.91935	2.8265	4.4927	3.68042
OSCP1	15.4251	9.01324	11.0396	11.1576	12.0065	10.1615	14.4795	20.9635	17.2242	18.4151	25.3539	17.7237
MRPS15	17.0815	11.6396	11.8864	14.009	10.6724	8.99848	8.67177	8.77329	12.4948	14.8177	10.3992	9.10776
CSF3R	1145.81	772.692	671.908	945.465	604.742	360.49	577.747	1804.99	981.777	1613.59	985.503	650.467
LINC01137	3.51983	12.714	17.6257	13.4718	12.7986	26.6078	11.2972	20.9635	41.9218	31.0915	37.2297	23.3376
ZC3H12A	1.29405	3.7008	4.23392	2.10755	1.41743	1.59157	4.37566	10.9897	11.9693	10.2782	5.68656	8.22581
MEAF6	10.1454	11.6993	11.6668	18.4308	10.2555	7.61096	18.1391	18.9318	19.7932	22.4407	25.6681	22.5913
SNIP1	12.0606	13.8482	13.7681	13.7198	13.3405	13.6916	17.98	21.333	22.5374	20.2138	21.8351	18.7922
GNL2	13.4582	21.7273	14.6149	19.6292	12.4234	16.6094	16.8662	28.2592	19.8516	30.235	14.8605	14.2807
C1orf109	3.62335	5.22291	4.70436	4.38041	3.33513	4.06054	6.28505	8.95799	5.3716	6.08127	7.47736	5.88527
CDCA8	3.98568	1.01474	1.37995	2.5208	0.917161	0.979426	1.59115	1.10821	1.40129	1.71303	1.75938	1.22115
YRDC	2.79516	3.99925	5.04935	4.8763	3.37682	2.50978	3.58009	3.50932	3.44483	1.62738	3.83293	3.85002
C1orf122	11.4394	5.93919	8.21695	6.03339	5.00269	3.79528	3.34142	3.60167	4.78773	1.79868	4.93254	3.2564
MTF1	37.7864	51.6023	37.2899	45.5397	32.2257	36.6469	50.4395	52.9168	48.286	45.738	60.1959	40.3489
INPP5B	238.52	134.184	164.402	199.309	138.241	264.955	97.1398	94.8439	104.454	85.9086	93.4355	101.135
SF3A3	19.9802	18.0563	16.6221	18.968	16.0086	14.4261	19.4916	21.1483	18.9174	17.9012	18.8505	15.5866
FHL3	2.58811	1.8504	1.53676	2.60345	1.12561	0.591737	1.11381	1.66231	1.22613	1.02782	1.19386	1.20419
UTP11	7.14318	11.9381	9.97324	13.3478	9.08823	6.77437	11.1381	16.1613	13.1371	16.7021	12.2842	11.6009
RRAGC	28.2104	25.637	24.055	22.6459	21.595	21.3025	18.0596	16.2537	18.7422	16.0169	14.7348	16.0785
AL139260.1	87.8403	77.9854	76.7438	78.9713	62.4086	51.5423	25.3789	23.5494	26.3325	27.8368	38.1094	24.1347
MYCBP	3.0022	1.07443	7.93469	8.22359	7.58742	6.0398	1.35248	1.47761	5.54676	5.39605	6.03215	4.42667
RHBDL2	6.00441	2.74576	5.6766	4.79365	5.21114	2.79545	1.27292	1.38526	1.3429	0.942168	2.35631	1.11939
AKIRIN1	87.8921	73.7474	86.9052	91.8232	81.5856	64.1932	55.1334	48.484	48.7531	44.9671	69.8724	54.7144
NDUFS5	4.55507	3.25312	8.02878	8.55419	3.79371	4.38701	4.53478	4.15577	3.50322	2.56955	4.42986	4.01962
MACF1	610.327	496.236	483.671	442.504	497.852	571.883	749.671	696.138	639.162	739.345	685.372	607.913
PABPC4	39.598	35.6351	39.8303	36.5723	25.4721	29.0563	34.2893	39.526	39.4112	39.9137	34.622	25.1523
PPIE	12.0606	3.82018	3.9203	4.38041	3.79371	3.0403	9.62646	3.04756	4.67096	17.4729	7.7287	7.54739
TRIT1	33.1795	39.8731	23.5845	35.4152	36.0611	46.3595	40.3357	28.9057	29.9525	32.0337	33.6795	31.9365
MFSD2A	103.576	88.3716	72.7294	79.7565	72.414	39.5443	369.545	537.757	416.766	317.168	239.464	275.658
CAP1	32.7137	25.3982	25.9681	27.7701	21.1364	20.017	33.7324	36.7555	28.9015	29.0359	32.1086	28.6462
PPT1	4.65859	4.65585	4.48482	5.16557	4.79425	4.26459	6.20549	9.41974	5.89708	4.45388	7.3831	5.30862
RLF	130.855	125.439	98.6034	113.891	108.517	110.655	104.698	103.525	96.5136	88.3068	103.96	92.9432
AL050341.2	1.60463	2.23839	2.38354	1.85961	1.9177	0.938617	4.53478	3.04756	6.48095	4.02563	4.74404	6.91986
ZMPSTE24	18.6861	22.1451	18.1275	25.0014	19.0102	19.7314	20.4463	25.6734	19.2093	16.3595	23.1233	19.7589
SMAP2	8.07489	7.4016	4.48482	5.45485	4.29398	8.87605	9.94469	12.5597	9.04998	9.93559	6.44058	6.88594
AL603839.3	3.8304	3.85003	2.88534	1.90093	3.04331	1.63238	5.09168	6.09513	3.79515	3.93997	7.28885	4.00266
EXO5	1.19053	0.716284	1.19177	0.661193	0.792093	0.489713	1.27292	1.84701	0.700643	1.62738	1.7908	1.32291
ZNF684	1.44934	0.716284	0.564523	1.03311	0.667026	0.69376	2.22761	2.12406	2.2187	2.91216	2.98466	2.39142
NFYC	58.0771	70.3451	72.7294	60.3752	61.0329	54.9499	109.551	109.62	75.3776	74.8595	92.0218	73.9984
CITED4	0.258811	0.238761	0.0627248	0.165298	0.125067	0.0408094	76.2957	43.5894	52.8986	44.4532	43.9844	28.2731
CTPS1	4.96917	3.31281	3.01079	2.43815	2.12615	1.7344	4.77345	10.0662	11.7358	7.10909	7.47736	6.47889
SLFNL1-AS1	2.48458	1.40272	1.91311	1.69431	1.5425	1.26509	4.53478	7.48039	5.13805	2.8265	6.00074	4.20619
SCMH1	82.5606	69.9272	62.0976	38.4319	48.4845	43.1356	139.544	157.735	168.622	203.937	185.08	200.829
FOXO6	5.27974	5.70043	3.88894	2.97537	1.95939	2.12209	9.94469	21.7024	17.5745	11.7343	8.89114	12.6186
HIVEP3	15.2698	6.4764	6.17839	4.21511	7.92093	15.63	25.1402	64.1836	49.337	52.5044	85.7697	119.317
FOXJ3	263.21	347.786	199.245	281.586	364.113	478.674	474.004	526.49	602.787	544.23	652.666	589.731
RIMKLA	1.5011	1.10427	0.313624	0.743843	1.20898	2.1833	1.51159	2.77051	2.51064	1.19912	2.76474	1.72996
PPCS	13.0958	11.9978	9.53417	12.6867	9.54681	9.81467	24.4242	24.1958	26.7996	23.0403	24.914	23.2697
CCDC30	18.8932	21.7273	9.03237	14.2157	10.3389	14.3853	24.9811	20.5018	25.6903	28.0937	26.7048	21.6246
PPIH	8.59251	9.40123	9.06373	8.71949	6.54519	7.08044	18.2982	20.8712	14.3632	11.0491	14.5463	13.0256
YBX1	21.9471	16.6835	13.6113	23.555	15.0498	20.0986	17.7413	15.9766	12.2029	13.9612	10.7762	11.584
P3H1	9.00661	5.49151	3.04215	4.8763	4.29398	7.83541	2.14805	3.60167	1.98516	2.6552	2.32489	2.12005
SVBP	4.03745	5.10352	3.6694	3.55392	3.41851	3.57083	9.38779	9.05034	10.3345	9.93559	8.60839	6.73329
ERMAP	10.9736	11.5202	10.6319	9.42201	10.0054	5.73373	36.4374	39.6183	23.997	31.2628	37.0412	33.1407
ZNF691	5.95265	4.53647	3.26169	3.55392	3.29344	2.36695	7.55797	7.29568	7.06482	6.76648	5.24672	5.15597
SLC2A1	783.731	354.232	259.148	411.924	554.007	677.865	243.605	242.05	253.808	170.704	167.487	198.759
SLC2A1-AS1	158.858	98.7577	103.308	121.288	117.105	165.768	83.4559	75.4503	66.9114	87.279	98.5252	104.341
FAM183A	9.47247	13.1617	9.31463	15.2488	10.6307	6.9376	11.0585	10.9897	16.8738	10.1925	10.3363	13.7549
EBNA1BP2	4.60683	4.77523	4.57891	4.54571	3.25175	3.42799	6.44416	8.86564	7.06482	10.2782	4.02144	5.20685
AL139289.2	1.55286	0.80582	0.78406	0.743843	0.750404	0.73457	1.03425	2.49346	0.934191	1.28477	1.4452	1.40772
ELOVL1	4.9174	5.67058	4.79845	3.42994	4.16891	2.28533	7.63752	9.8815	11.3271	9.59298	5.46664	5.51214
MED8	9.05837	11.4009	7.24472	8.92611	8.29614	7.38651	12.7292	13.9449	12.7284	9.84994	9.07965	12.1776
SZT2	41.9273	61.69	41.9315	53.3914	45.5245	36.504	58.793	80.5296	68.3711	81.883	49.8909	60.8201
HYI	1.24229	0.507368	0.815423	0.867816	1.00054	0.489713	1.35248	4.70987	1.28451	3.08346	1.00536	1.28899
PTPRF	217.142	170.028	137.869	172.2	133.822	136.834	135.805	194.675	208.266	167.278	160.48	136.854
KDM4A-AS1	1.44934	0.686439	3.57531	1.69431	1.45912	1.20388	0.477345	0.461752	0.875804	1.11347	2.98466	1.4586
ST3GAL3	1.087	1.28334	58.3341	61.243	54.446	54.8071	2.54584	6.46453	85.8872	81.0264	124.068	82.8178
ARTN	0.258811	0.537213	0.407711	0.165298	0.625337	0.204047	11.1381	8.86564	8.69966	5.39605	4.55553	9.88794
AL357079.1	0.310573	0.179071	0.282262	0.206623	0.291824	0.265261	1.51159	1.47761	1.40129	0.770865	1.63371	1.47556
IPO13	3.36454	2.62638	2.75989	2.14888	2.6681	0.999831	7.55797	9.41974	8.75804	6.25257	5.90648	6.2584
DPH2	2.17401	1.70117	1.97583	2.89272	2.70979	1.04064	1.27292	0.646453	1.98516	0.942168	1.06819	1.13635
ATP6V0B	22.1542	11.1919	19.6956	13.3892	13.2988	12.2224	8.27398	10.5279	15.9396	9.84994	12.1586	8.14101
B4GALT2	3.57159	2.47715	1.75629	2.39683	2.87655	1.24469	6.20549	9.60445	6.07224	4.71084	7.06893	4.76588
CCDC24	1.9152	1.37288	1.53676	1.19841	0.667026	0.326475	5.96682	6.64923	3.73676	4.71084	5.24672	3.18856
SLC6A9	1.24229	2.1787	0.752698	1.19841	0.750404	2.42816	2.94363	7.29568	3.91193	4.19693	2.41914	2.79847
DMAP1	3.57159	4.17832	4.35937	2.89272	4.08553	4.63187	20.2076	24.0111	22.0703	25.7811	13.1639	14.2128
ERI3	98.6586	81.5072	88.3479	83.765	80.0014	81.5781	127.849	135.478	92.6601	91.5616	108.485	99.032
RNF220	6.26322	4.9543	4.04575	4.8763	4.71087	3.32597	10.1038	10.7127	6.42256	11.2204	6.44058	6.3432
TMEM53	1.44934	1.76087	1.41131	1.15709	1.00054	1.08145	1.75027	1.66231	0.992578	1.54173	1.72796	1.27203
ARMH1	6.05617	1.46241	3.44986	3.51259	2.87655	2.38735	2.0685	2.21641	2.80257	1.28477	8.6398	3.002
KIF2C	4.96917	1.73102	1.2545	2.31418	1.37574	0.69376	0.95469	0.646453	0.642256	0.342607	0.754019	0.491853
AL592166.1	1.24229	2.35777	1.81902	1.77696	1.50081	1.93845	1.19336	2.12406	1.3429	2.39825	2.10497	1.39076
RPS8	32.5066	21.3393	50.8385	56.3667	32.0589	36.5653	27.3678	26.7816	22.5374	22.2694	20.4842	19.8268
BEST4	1.75991	1.43257	0.940872	0.289272	0.833782	0.571332	5.88726	6.00278	7.35676	6.42387	5.71798	3.59561
PLK3	21.8436	10.0877	30.9861	8.38889	19.6356	7.97824	16.3093	38.1407	21.6616	15.246	12.0643	13.0087
TCTEX1D4	0.103524	0.149226	0.250899	0.123974	0.125067	0.0816189	1.19336	1.66231	1.45967	0.428258	1.16245	1.66212
BTBD19	20.5496	8.44618	13.7054	6.03339	11.798	6.08061	23.0717	35.2779	21.8367	20.9846	19.416	20.166
EIF2B3	21.3778	16.3253	11.1023	15.662	10.0471	12.0592	9.62646	10.6203	7.12321	8.73647	8.60839	5.83439
HECTD3	5.38326	3.73065	4.23392	4.62835	3.66864	3.14233	5.01212	5.81808	5.07966	4.45388	3.73868	3.78218
UROD	3.26101	1.16396	2.03856	1.48769	1.41743	1.18347	2.6254	3.13991	3.44483	2.8265	3.26742	2.42534
ZSWIM5	11.1806	15.5792	18.2216	7.10783	13.5907	20.2823	33.4142	57.9961	32.6383	39.1428	75.4962	58.3439
MUTYH	10.87	10.0578	6.52338	6.73591	5.50296	5.91737	8.59221	10.805	9.10836	7.9656	7.06893	6.58065
TOE1	3.51983	4.98414	5.08071	3.09934	3.085	2.10169	2.54584	3.23227	5.07966	3.76867	3.39309	3.59561
TESK2	895.433	748.248	399.275	338.159	569.473	555.008	330.641	394.152	221.053	165.308	349.771	271.859
PRDX1	28.4692	11.8187	24.8704	19.2986	18.0097	21.1189	20.8441	24.2882	19.7348	10.5352	20.0758	12.2624
AKR1A1	21.4295	17.9668	16.0889	16.6951	12.2983	16.0993	9.78558	12.0979	12.3196	7.623	10.3049	7.46259
NASP	142.398	138.541	97.4744	118.312	83.2949	88.1892	105.016	116.454	103.637	144.58	86.9007	70.9455
CCDC17	0.72467	0.775974	0.282262	0.578544	0.500269	0.326475	2.14805	1.38526	2.6858	1.19912	1.31953	1.20419
GPBP1L1	177.285	193.427	138.779	176.125	149.831	128.693	152.989	161.429	145.967	173.359	154.857	143.417
TMEM69	7.29846	7.31207	5.61387	9.25671	5.3779	4.95835	7.55797	7.75744	6.30579	5.4817	8.35705	7.92052
IPP	18.4273	21.6974	18.5352	16.8604	15.3416	14.8546	31.0274	47.0064	21.7199	22.869	31.1033	28.3239
MAST2	120.761	128.812	124.854	122.775	91.5076	91.0458	107.96	101.585	88.0475	93.7885	115.145	88.9236
PIK3R3	0.362335	0.298452	9.346	6.98386	7.04546	5.69292	0.795575	0.184701	8.81643	12.7621	17.5309	11.4313
POMGNT1	10.456	6.59578	7.71515	7.31445	5.83648	3.95852	13.5248	17.3619	19.4429	11.9912	17.0283	13.8397
LURAP1	28.9868	29.2781	22.675	24.1749	18.7601	9.1005	20.4463	24.2882	25.1648	31.2628	28.7156	19.0975
RAD54L	7.19494	3.13374	1.37995	3.18199	1.25067	0.999831	1.27292	1.10821	0.817417	1.02782	1.63371	0.440971
LRRC41	52.9009	45.3945	29.4493	40.87	32.184	25.9344	53.7809	72.218	57.8615	61.6692	57.3055	55.9864
UQCRH	30.5914	20.8319	20.6051	24.2575	18.8018	15.5688	13.127	17.3619	13.8377	15.7599	16.2428	13.5344
NSUN4	25.5705	26.1742	30.3588	28.142	23.2208	22.7717	21.0032	25.9505	19.2093	17.5586	21.6152	16.4347
FAAH	5.02093	5.93919	4.54755	3.38862	4.75256	2.83626	7.79664	9.6968	6.13063	10.1925	6.03215	5.81743
MKNK1	19.7214	26.413	27.5362	26.3238	19.6773	16.9767	25.3789	31.4915	29.6022	32.6333	33.491	23.4732
ATPAF1	26.761	35.9336	25.9994	32.0266	24.68	25.6691	36.1191	34.0773	27.5586	28.6933	37.104	33.9887
EFCAB14	47.4659	54.4376	53.9747	53.9699	46.7335	47.1757	53.5422	51.8086	48.286	45.2241	60.1016	55.5115
CYP4B1	4.39978	11.6396	5.77068	9.9179	4.62749	1.59157	18.5369	8.49624	9.92578	9.50733	10.839	9.92186
STIL	8.69604	4.71554	5.26888	6.44664	4.33567	2.83626	1.67071	3.69402	3.03612	3.34041	2.76474	1.95045
CMPK1	46.1201	57.064	49.0194	57.4412	54.8212	55.1335	41.4495	48.8534	35.7912	36.3163	44.8641	35.8374
SPATA6	4.08921	2.32792	1.47403	1.77696	2.08446	1.18347	6.28505	5.63338	1.22613	5.4817	2.38773	1.81477
AGBL4	13.8205	24.6223	10.0673	8.09962	8.75472	4.79511	30.7888	27.9822	22.5374	43.8536	26.9876	29.7486
FAF1	463.841	668.681	589.111	564.453	488.68	574.576	458.172	503.679	462.133	490.356	496.773	474.112
LINC01562	1.29405	2.50699	2.69717	1.44636	1.58419	2.89747	1.59115	3.23227	1.28451	1.62738	2.32489	1.64516
RNF11	85.3558	109.741	124.164	113.849	128.319	112.532	116.234	134	104.454	105.095	137.514	130.409
TTC39A	5.48679	5.61089	5.30025	5.82677	2.87655	4.42782	0.95469	1.01585	0.700643	0.856516	1.91647	0.949785
EPS15	113.1	126.663	128.366	121.784	111.602	116.266	153.944	143.051	101.827	155.886	164.376	157.8
AC104170.1	4.14097	4.20817	2.00719	2.97537	2.70979	3.12192	7.95575	8.49624	5.31321	5.1391	6.72334	7.03858
OSBPL9	97.7787	84.4917	84.0826	77.029	76.3745	78.5582	66.351	70.2787	46.5344	73.6604	70.815	84.2764
NRDC	236.967	240.522	216.432	201.003	193.229	157.116	268.904	247.037	262.041	301.922	236.039	216.687
RAB3B	70.1895	49.0953	64.0107	55.4989	82.9197	22.5064	381.797	521.226	333.448	280.166	401.17	366.074
TXNDC12	16.4086	15.3703	18.002	14.9595	13.9242	11.5899	17.3435	20.7788	21.9535	12.7621	17.3739	14.5521
BTF3L4	30.9538	33.1878	33.8087	35.8284	32.8093	32.4435	35.3235	40.0801	27.4419	23.5542	32.0458	24.0669
ZFYVE9	24.8458	39.6344	22.9573	19.8358	21.2198	31.3416	96.9011	58.0884	63.3498	65.8661	57.0541	56.0542
CC2D1B	15.0628	15.8776	7.90333	13.1825	10.1305	7.12125	13.7635	18.4701	18.5087	15.3316	11.8444	11.3805
PRPF38A	13.9758	11.4009	10.7259	11.0337	10.0054	9.59022	12.2519	10.2509	12.4364	11.0491	11.3731	11.3974
TUT4	206.583	219.183	160.105	180.588	188.602	205.557	215.283	197.445	197.581	236.57	221.462	221.995
COA7	2.01872	3.31281	2.85398	3.67789	1.87601	1.2855	1.67071	1.66231	1.57645	1.79868	2.95324	1.57732
ZYG11B	77.8503	87.715	65.5161	100.171	65.2435	50.4405	52.9853	58.4578	39.5864	45.9093	59.4418	45.1656
ZYG11A	4.65859	1.96978	2.32082	4.21511	2.54304	1.02024	0.159115	0.923504	0.350322	0.51391	0.659767	0.220486
ECHDC2	64.5991	22.0854	28.6339	18.2655	24.4715	13.814	22.1966	12.1903	34.098	25.6098	50.1737	36.431
SCP2	24.9494	21.787	21.6401	14.9595	18.8018	11.2838	21.0827	23.0876	24.4057	44.0249	30.6634	32.7676
CPT2	8.59251	8.56556	9.78507	9.95923	9.5885	7.3661	7.63752	6.27983	9.28353	8.30821	10.9647	9.43
MAGOH	19.2555	16.8327	14.019	19.4639	13.6323	14.4261	22.0374	19.763	17.5745	17.7299	20.3899	17.3336
LRP8	92.913	160.836	141.256	125.999	92.258	74.9057	80.1144	91.7963	99.6081	74.5169	93.4355	28.6292
LINC01771	3.10573	5.73027	4.29665	5.0416	3.33513	2.77504	10.3425	8.21919	9.51707	9.76429	14.1693	4.39275
AC119428.2	0.414097	0.447678	1.34858	2.39683	2.25121	0.714165	0.159115	0	2.04354	0.770865	2.57623	0.508813
NDC1	17.4956	9.84891	8.71875	14.2157	8.67134	7.48853	4.61434	6.46453	3.73676	4.19693	4.20994	3.52777
YIPF1	15.011	12.1171	15.4617	15.0422	13.9659	10.0595	23.6286	28.2592	22.9461	18.7577	18.8191	19.6063
HSPB11	36.7511	36.7693	32.2092	28.5966	34.6437	22.6288	58.9521	59.7507	46.8847	53.7036	61.107	57.2924
LRRC42	11.6465	14.0272	12.8272	14.5049	14.5495	5.44806	30.4705	27.0587	26.7412	27.0659	27.5217	26.7805
TMEM59	29.5044	20.8021	24.4313	24.9187	23.5544	25.7303	29.5954	26.5046	25.1648	18.3294	30.8519	25.0506
TCEANC2	10.3524	13.3408	7.71515	6.69458	8.08769	6.71315	9.86513	11.6362	8.40772	10.4495	11.9701	7.54739
MRPL37	5.69384	4.3574	5.04935	5.86809	4.41905	5.44806	5.17124	6.55688	6.36418	5.1391	6.18924	6.004
SSBP3	68.6884	25.0998	23.3964	28.39	27.1813	19.2825	7.63752	13.2061	6.77289	11.563	12.2528	9.59961
ACOT11	33.5936	22.7719	6.96245	14.2983	10.589	11.3654	0.477345	2.49346	2.6858	1.62738	1.31953	3.30729
TTC4	0.0517621	0.179071	9.5969	8.92611	8.50458	7.3457	0.0795575	0.184701	20.2019	17.8155	14.2635	12.1606
DHCR24	7.14318	3.04421	6.77428	6.69458	3.29344	2.48938	4.61434	3.32462	3.1529	1.79868	7.22602	4.08747
USP24	30.5397	34.5607	36.1922	25.1667	36.6031	40.6054	85.6039	85.8859	76.4869	90.8764	87.2149	100.66
AL603840.1	4.03745	2.05932	3.26169	2.60345	4.62749	1.2855	9.30823	7.11098	9.92578	9.59298	35.3761	21.2853
LINC01753	1.19053	1.34303	0.846785	0.785167	2.12615	0.550927	38.665	24.4729	29.0767	50.0206	49.9224	39.3143
AC119674.1	6.21146	21.0707	48.4863	61.8216	51.6528	30.6479	152.989	48.484	748.17	700.031	750.815	743.172
PLPP3	46.5342	44.3499	94.3068	63.6399	61.8667	30.2194	499.144	488.811	527.818	441.705	709.846	664.968
PRKAA2	2.22577	1.88025	1.56812	6.98386	4.46074	1.95885	2.54584	2.58581	1.92677	4.62519	6.40916	3.27336
DAB1	18.4791	30.1436	19.2565	36.7789	10.6724	11.9368	25.9358	28.4439	17.2825	30.5776	17.8137	16.3159
MYSM1	67.239	71.4493	64.7947	75.748	71.6636	71.5593	67.3057	55.9644	68.196	96.872	88.4402	85.2771
JUN	4.39978	1.28334	22.0164	4.66968	10.6307	4.95835	2.54584	4.70987	0.817417	4.28258	0.471262	2.54407
FGGY	20.4978	24.2641	17.6884	13.9264	16.092	12.2632	10.422	13.2061	10.1009	28.0081	13.8551	8.66678
HOOK1	16.4086	10.1474	16.2771	13.9264	13.2988	11.6511	5.48947	6.37218	5.78031	7.87995	6.53483	6.15664
CYP2J2	35.6124	7.70005	8.81284	10.8684	15.5084	12.5081	0.716018	0.277051	0.408709	0.342607	1.2567	0.237446
LINC01748	4.03745	2.80545	0.658611	2.47948	0.95885	0.673356	12.4905	7.38804	37.3676	33.2328	34.0879	38.8055
AC099792.1	0.672908	1.79071	0.627248	0.330597	0.833782	0.122428	12.9679	9.60445	67.2034	39.1428	37.2611	80.0872
NFIA	56.6278	93.8332	31.9583	35.6631	34.602	83.1492	45.9047	45.9905	92.2514	77.1721	43.8588	77.2209
TM2D1	25.1564	23.3688	24.1177	23.5963	25.4304	24.6693	47.7345	51.3468	34.9738	37.1728	48.3829	44.7077
PATJ	18.5308	16.2059	3.44986	3.92584	4.2106	6.20303	18.2982	57.8114	9.51707	12.3338	7.00609	6.37712
L1TD1	30.3326	15.5493	6.36657	14.7116	15.2999	20.5884	3.7392	3.69402	3.09451	1.28477	3.01608	0.831061
KANK4	38.0452	9.19231	9.87916	18.2655	6.33675	6.75396	1.67071	1.20056	1.22613	1.28477	3.14175	2.01829
USP1	17.5991	19.8769	11.9804	15.4554	12.9653	10.9369	21.4805	19.9477	22.6541	32.8046	19.5102	21.3362
DOCK7	104.404	92.6991	80.57	92.2365	92.8834	97.4733	120.768	97.3374	93.3607	98.9276	114.548	131.189
AC103923.1	1.19053	1.19381	0.627248	0.826492	0.792093	0.856998	1.67071	1.29291	0.467096	1.37043	1.13103	0.78018
ATG4C	50.7269	66.2861	63.0071	51.9863	51.3193	61.4794	90.4569	85.3318	82.4424	94.8164	138.928	87.8381
ALG6	12.4229	10.6249	12.9213	11.4469	10.2138	10.3656	27.9247	28.3516	22.5374	29.4642	23.6259	25.2541
ITGB3BP	47.6729	39.3956	34.2477	29.5058	36.9366	11.9164	40.9721	29.6445	24.8145	31.6055	40.3714	22.8966
EFCAB7	4.71035	2.11901	2.44627	1.98358	2.2929	1.06105	2.22761	2.03171	1.63483	2.4839	1.94788	1.28899
PGM1	175.525	142.72	126.108	146.289	171.759	102.758	115.279	89.7646	85.712	50.7914	97.2371	49.3718
ROR1	8.90309	5.25275	5.92749	4.83498	7.21222	2.77504	4.77345	5.07927	2.62741	5.82431	3.64443	3.03592
UBE2U	0.569384	2.62638	1.22313	1.61166	1.70925	0.428499	6.92151	6.37218	12.67	22.3551	20.5784	10.6512
CACHD1	5.79736	3.93956	2.72853	3.55392	5.16945	1.46914	10.8198	5.63338	2.6858	12.8477	3.36167	3.45993
RAVER2	4.08921	1.40272	0.846785	2.14888	1.70925	0.591737	1.35248	1.20056	0.525483	1.19912	0.816854	1.35684
JAK1	14.5452	9.13262	10.6946	12.6453	12.8819	10.5288	17.3435	17.916	35.8496	42.9115	56.4258	60.888
AK4	20.239	15.8478	7.77788	17.315	19.5105	29.4236	1.19336	0.738804	2.62741	3.16911	2.04214	1.66212
DNAJC6	52.7974	25.1595	52.9397	30.1256	59.0318	46.2983	91.889	95.7674	53.4824	64.4957	60.2273	205.136
AL139294.1	1.70815	0.447678	4.04575	1.44636	1.12561	1.18347	1.03425	0.554103	0.408709	0.770865	1.03678	2.74759
LEPR	86.9086	68.047	48.8313	52.7715	94.5926	68.9271	60.2251	41.5577	45.0163	40.085	53.9438	86.9392
PDE4B	38.0452	60.0186	56.5151	43.8454	37.6036	18.4051	8.4331	9.14269	4.26225	9.25038	15.2375	5.81743
SGIP1	4.14097	2.62638	1.85038	1.36371	3.58526	0.836593	1.59115	3.13991	0.75903	1.96999	0.471262	0.474892
WDR78	6.52203	6.59578	6.36657	5.33087	5.41959	4.08094	12.8883	12.4673	9.51707	16.7877	12.3785	10.8208
MIER1	51.8657	53.1244	55.6683	52.6889	57.6977	57.827	83.2172	79.7908	69.3637	86.3368	85.5183	78.7982
SLC35D1	32.869	12.6245	12.6704	13.9264	8.12938	7.32529	2.22761	2.21641	1.51806	8.39386	4.86971	2.40838
IL12RB2	0.621146	0.298452	0.407711	0.950466	0.667026	0.510118	1.51159	2.95521	0.992578	1.88434	1.38237	1.06851
SERBP1	27.4857	21.2199	22.0791	29.2991	20.0525	22.1799	20.2872	20.5018	19.3845	20.2138	21.2068	15.9428
GNG12	171.333	220.108	331.814	244.848	249.176	141.629	313.616	373.188	218.25	337.039	421.12	332.204
GNG12-AS1	34.2148	40.6491	41.8061	49.7548	30.3914	20.9148	15.5933	20.2247	13.0787	39.0571	32.7056	30.3083
WLS	39.3392	23.3091	23.9609	18.3481	15.8002	22.2411	11.0585	7.84979	5.13805	13.533	18.1593	8.90423
AL033530.1	2.69163	1.96978	0.595886	1.03311	1.04223	0.428499	3.42097	5.81808	3.03612	4.02563	2.26206	1.33987
LRRC7	4.65859	2.92483	2.03856	2.1902	1.1673	2.1833	2.46628	2.77051	0.525483	1.62738	0.628349	0.542734
LRRC40	12.9923	11.8784	16.4653	10.827	14.0492	12.6101	21.7192	20.5941	18.1	15.6742	23.0604	22.9644
SRSF11	213.829	233.031	215.303	205.92	219.702	191.968	292.454	283.331	376.421	684.528	292.308	253.762
ANKRD13C	84.1652	89.9533	84.1453	94.5507	88.0891	92.6578	47.4959	52.7321	36.3167	41.1984	50.8963	43.283
HHLA3	3.05397	2.95467	4.35937	3.09934	3.66864	3.24435	2.86407	1.93936	0.58387	2.31259	2.35631	0.915864
ZRANB2	146.228	169.342	169.326	167.613	148.747	180.561	179.164	181.192	234.365	328.131	221.556	206.578
NEGR1	2.01872	1.37288	1.47403	1.03311	1.75094	0.775379	12.8883	24.1958	11.0935	21.0703	29.3439	24.016
CRYZ	2.38106	1.19381	1.37995	1.07444	1.25067	4.06054	1.75027	0.277051	0.75903	0.51391	2.23064	0.118723
TYW3	6.98789	9.10278	7.62106	7.10783	6.5035	8.2231	7.63752	9.41974	7.06482	10.4495	10.3678	10.1084
SLC44A5	23.2412	9.40123	13.2349	7.06651	5.46128	6.52951	57.5997	58.9196	51.7892	59.1853	59.3476	36.6176
ACADM	10.3524	6.56594	7.30744	3.67789	7.04546	6.85598	2.54584	6.92628	5.42999	10.3638	11.1532	3.37513
RABGGTB	8.95485	7.64036	11.5727	9.66995	8.54627	9.40657	14.0021	13.2061	15.998	12.8477	12.5356	13.2631
MSH4	2.43282	4.0291	2.75989	2.10755	2.54304	5.30523	13.6839	27.7051	20.0267	34.2607	18.7248	16.7569
ST6GALNAC3	4.14097	4.20817	1.12905	3.30597	2.00108	8.93727	4.77345	2.49346	2.16032	4.28258	2.04214	1.96741
PIGK	7.14318	9.78922	13.3604	8.55419	6.46181	7.16206	8.51266	11.1744	9.34191	9.07907	9.55091	11.0921
AC118549.1	95.1388	110.009	129.715	111.246	112.561	137.752	140.021	121.164	86.7046	96.1011	131.042	112.821
USP33	142.76	144.48	188.425	133.768	130.862	116.858	453.239	389.904	362.525	422.691	416.91	423.994
MIGA1	59.8888	84.5812	85.6507	71.5329	67.7865	75.7627	92.7641	96.4139	80.6324	95.7585	90.985	85.4976
NEXN	11.4394	15.6389	7.46425	9.38068	6.83702	8.77403	11.695	13.8526	13.8961	21.9268	15.4888	10.1423
FUBP1	100.419	83.9545	71.9454	84.0129	80.8769	86.312	102.629	78.8673	91.2588	114.002	105.091	84.2255
DNAJB4	0.362335	0.298452	6.11567	6.19869	6.25337	5.79494	0	0.277051	6.07224	6.76648	3.80151	4.25707
GIPC2	7.97137	6.44656	3.01079	4.46306	3.79371	2.42816	3.42097	2.86286	0.817417	1.88434	3.17316	1.84869
ADGRL4	0.931718	0.835665	2.22673	1.69431	1.20898	0.510118	3.50053	1.75466	1.22613	4.62519	1.47662	1.4586
AL136234.1	12.7335	22.6823	18.4411	19.0506	15.8419	19.6906	50.2804	23.5494	17.7496	26.4664	44.1415	34.2431
ADGRL2	8.12666	7.01362	9.53417	7.06651	9.04654	4.67268	21.7192	18.3777	8.34933	34.432	20.4842	12.2963
LINC01725	4.29626	3.73065	3.9203	1.73563	4.16891	1.36712	111.619	56.5185	48.9283	129.848	152.218	115.568
TTLL7	0.465859	0	0.0627248	0.206623	0.0833782	0.122428	2.6254	1.56996	1.51806	1.88434	2.82757	0.678418
PRKACB	6.31498	2.80545	3.4185	3.30597	3.33513	2.40776	20.685	16.1613	12.67	26.3807	33.6481	17.7576
RPF1	6.21146	5.58105	6.20976	5.62014	6.1283	4.48904	9.22867	9.05034	7.99901	11.8199	11.7501	7.68308
GNG5	10.456	6.08842	12.1373	10.5791	8.46289	8.50877	12.2519	6.83393	9.16675	4.79649	12.4727	9.32824
SPATA1	2.58811	1.70117	3.88894	1.98358	2.62641	1.95885	2.54584	2.86286	1.63483	3.16911	5.56089	4.88461
CTBS	6.10793	9.40123	9.97324	5.5375	9.88032	7.67217	9.70602	4.80222	7.12321	7.28039	12.4099	8.95511
SSX2IP	3.05397	1.37288	1.19177	1.28106	1.79263	0.775379	1.19336	0.554103	0.350322	0.856516	1.47662	1.06851
LPAR3	5.07269	4.08879	6.33521	9.71128	3.41851	4.99916	1.82982	0.277051	0.350322	1.11347	0.565514	0.0339209
MCOLN3	0.672908	0.149226	0.533161	0.0826492	0.541959	0.0408094	3.10274	1.20056	1.40129	1.19912	3.70726	1.27203
SYDE2	10.0419	5.78996	4.35937	4.21511	3.50189	3.36678	13.127	8.31154	8.99159	9.93559	10.3678	6.42801
C1orf52	25.3117	30.7107	26.564	26.1171	20.7612	18.1398	29.675	29.0904	27.1499	29.0359	22.4635	23.4732
BCL10	4.34802	4.9543	3.73213	4.09113	4.75256	3.61163	6.12593	8.12684	6.88966	7.19474	5.9379	6.32624
AL078459.1	2.3293	1.01474	1.44267	0.661193	1.20898	0.428499	1.03425	2.12406	0.700643	1.88434	0.565514	0.932824
DDAH1	17.3403	2.98452	3.10488	5.16557	5.7531	1.77521	2.22761	2.21641	1.16774	2.31259	1.16245	0.983705
ZNHIT6	9.78304	9.72953	9.06373	7.68637	7.54573	11.2022	16.8662	18.3777	8.64127	14.4751	10.5563	14.9421
COL24A1	1.60463	1.22365	0.407711	0.206623	0.45858	0.285666	2.14805	2.67816	1.16774	1.11347	0.659767	0.661457
ODF2L	6.26322	5.78996	8.56194	4.54571	6.71195	7.95784	4.13699	4.98692	7.53192	7.7943	5.71798	5.37646
SH3GLB1	32.4031	42.9174	35.5963	43.6801	37.2701	34.3207	45.5069	50.7927	46.7096	55.4166	61.4211	57.2924
SELENOF	63.978	72.8819	85.6194	88.9305	81.9608	71.641	55.6903	48.0222	42.856	36.9159	66.0081	57.021
HS2ST1	50.6751	56.7954	102.147	85.9965	65.7021	80.5578	55.2925	46.5446	64.0505	66.8083	109.741	106.257
LMO4	64.2886	56.288	41.5865	46.5315	51.4027	45.8698	40.9721	44.9747	25.048	31.7768	47.0005	26.7636
PKN2-AS1	8.28194	8.23727	8.12286	7.10783	4.96101	5.38685	58.1566	28.998	70.5314	74.0887	60.0702	52.5943
PKN2	189.708	212.139	214.08	194.969	184.808	176.215	179.8	159.766	178.664	203.508	179.237	174.133
GTF2B	34.7324	30.9196	33.056	35.9111	27.6816	28.0769	27.3678	31.0297	28.9599	20.0425	28.2757	26.6957
KYAT3	89.8073	106.01	73.8585	88.0627	72.9143	62.1528	70.9653	66.2153	65.9189	70.8339	86.2409	80.6978
GBP3	2.3293	1.64148	2.75989	1.28106	2.16783	1.24469	14.2408	16.9001	11.5022	16.7877	12.6612	16.1633
GBP1	7.14318	4.89461	5.26888	5.78544	4.54411	5.01956	4.37566	14.9608	3.79515	6.08127	2.5134	5.78351
GBP2	15.4251	10.6547	8.75011	7.68637	13.2988	6.14182	40.0174	28.998	32.1712	47.0227	36.0672	53.3406
LRRC8B	7.60903	12.5947	7.55834	11.4469	12.5067	9.34536	5.40991	0.646453	1.92677	0.428258	0.471262	0.78018
LRRC8D	0.465859	0.268607	8.90692	11.4469	10.8392	26.3425	0.0795575	0.461752	2.62741	2.74085	2.10497	1.47556
ZNF326	82.3536	79.6568	60.9999	75.0455	63.2841	74.314	52.4284	61.8748	59.8466	78.6282	59.1591	53.4593
ZNF644	96.8987	118.485	121.655	96.7822	128.944	114.144	238.116	220.902	230.453	235.628	246.847	250.37
HFM1	4.03745	3.52173	5.51978	1.28106	3.29344	1.10185	5.96682	7.66509	5.78031	9.07907	7.06893	4.39275
CDC7	23.1894	27.189	19.1938	15.91	16.3838	7.83541	28.8794	32.5997	22.0703	4.53954	30.1608	30.7154
TGFBR3	313.368	564.581	864.85	572.635	484.886	219.983	652.133	842.698	481.809	446.588	767.623	612.408
BRDT	46.3271	82.1041	35.6277	90.6662	46.942	45.4617	0.477345	4.52517	0.58387	0.256955	1.09961	2.62887
EPHX4	1.5011	4.14848	0.90951	3.51259	1.50081	2.1425	0	0.184701	0.116774	0	0.0628349	0.135684
BTBD8	24.4317	28.92	33.6832	25.4146	26.8478	22.486	13.2066	17.916	15.0054	19.4429	17.3739	19.2501
GLMN	38.6146	39.6941	34.8123	38.6798	34.3935	26.8526	34.8462	38.8795	28.3177	37.6867	36.7899	25.1863
RPAP2	88.7203	98.5488	81.1659	95.0052	82.211	72.6204	110.903	106.111	98.2652	115.972	127.272	108.886
EVI5	678.602	822.205	787.824	846.08	729.601	905.459	630.573	656.704	544.692	585.086	593.413	538.528
RPL5	25.5187	23.0703	39.8616	46.8621	32.4341	32.0558	21.7988	17.7313	25.5735	24.7533	24.3171	25.4407
MTF2	68.3778	57.2729	49.4271	53.5567	51.4444	47.2369	78.6824	75.635	58.7373	66.2944	80.146	71.7257
TMED5	25.467	20.056	21.8282	26.737	21.7617	22.3228	18.3778	17.8236	20.4354	21.8412	25.9508	21.1157
CCDC18	19.152	13.9675	14.8031	12.8933	11.2978	9.79426	5.40991	10.4356	8.69966	17.3873	13.5409	9.87097
DR1	26.6057	33.7549	26.4071	34.63	27.5148	30.301	23.549	23.18	22.0119	26.3807	30.8205	26.1021
FNBP1L	105.75	56.7954	67.1783	75.1281	33.4347	88.23	21.9579	21.0559	24.8145	25.7811	20.5156	17.2488
BCAR3	429.108	328.685	293.27	342.705	376.995	552.886	425.315	575.805	587.665	464.746	603.812	410.307
DNTTIP2	10.456	12.4454	10.381	13.3478	9.71357	7.08044	17.4231	16.346	21.7783	34.8602	16.1172	16.1972
GCLM	15.3216	13.0423	19.2565	12.6867	16.3421	9.44738	33.0164	31.8609	25.048	32.9759	62.1123	42.6216
ABCA4	17.2368	19.1308	2.19537	13.4305	3.66864	10.4676	0.95469	0.923504	2.33548	1.02782	5.52947	3.45993
ARHGAP29	46.8965	61.7198	27.8812	69.7972	42.2311	76.9054	45.3478	55.3179	64.5176	74.7739	105.06	81.902
ABCD3	83.0782	112.248	136.96	94.6746	102.68	80.2722	168.742	154.964	150.93	188.691	225.012	235.58
F3	8.07489	2.56668	2.13264	2.10755	2.62641	2.79545	4.05743	8.31154	2.10193	3.93997	1.09961	2.54407
SLC44A3	47.2588	77.2692	49.239	51.1598	51.3193	92.6374	9.06956	6.09513	7.00643	6.59518	15.7716	7.41171
CNN3	148.402	114.158	97.0353	117.775	129.903	305.642	33.9711	27.2434	32.1128	27.4942	39.9002	28.8497
AC105942.1	1.9152	4.38724	3.98303	4.13246	3.16837	6.75396	2.94363	1.93936	2.74419	2.31259	5.30955	3.10376
ALG14	19.5143	22.8017	23.3964	21.8607	19.844	20.4863	26.4131	27.7975	25.1064	27.2372	27.6788	29.596
PTBP2	109.011	108.308	87.8461	102.402	102.388	99.0445	106.209	73.5109	76.3117	87.8786	110.527	100.321
DPYD	4.9174	6.32718	5.61387	1.48769	7.08715	19.2212	511.316	337.91	434.691	326.675	392.027	340.159
DPYD-AS1	1.24229	1.40272	0.12545	0.289272	0.125067	0.204047	3.65965	1.38526	2.97773	2.22694	3.39309	1.52644
SNX7	8.02313	9.22216	6.55474	6.77723	7.58742	5.24401	6.20549	6.46453	5.31321	7.623	6.15782	7.78484
LINC01708	1.5011	5.67058	2.75989	1.36371	1.29236	2.40776	1.11381	1.38526	0.467096	0.51391	1.85363	0.356169
PALMD	0.879956	0.835665	0.658611	0.289272	0.541959	0.856998	7.23974	3.41697	2.10193	7.28039	2.82757	1.91653
FRRS1	47.5694	45.3945	108.357	46.1182	32.184	124.652	3.89832	4.52517	6.53934	3.08346	6.40916	2.08613
AGL	48.967	29.1587	25.6231	29.7537	23.0541	18.8744	14.1612	14.499	13.0203	19.186	20.1386	16.2651
SLC35A3	0.155286	0	95.9062	100.625	103.097	118.184	0	0.184701	65.2766	69.2922	83.1306	77.1022
MFSD14A	1.5011	0.746129	45.4441	42.4817	42.2728	38.9934	1.59115	2.95521	37.6012	32.7189	51.3361	43.3
AC093019.2	2.53634	0.835665	2.00719	1.52901	1.70925	1.36712	1.03425	0.831154	0.75903	0.51391	1.35095	1.01763
SASS6	7.81608	4.92445	6.80564	6.73591	5.96154	3.93811	7.79664	6.27983	7.53192	13.8756	9.33099	8.64982
TRMT13	19.5661	26.4727	20.6992	20.497	19.5939	22.9757	37.8694	29.7368	36.0831	39.2284	34.4964	35.2099
LRRC39	3.57159	2.38761	1.91311	1.36371	2.04277	2.12209	5.09168	4.43282	3.97031	4.11128	4.24136	2.69671
DBT	11.8535	12.8334	14.5835	14.7942	12.0898	12.8958	14.8773	14.5914	9.28353	11.2204	14.5777	10.8208
RTCA	14.5452	13.4602	17.4689	14.2983	15.55	12.6509	24.3446	24.8423	21.4864	18.7577	22.0551	24.457
CDC14A	94.8282	80.1641	125.857	77.6489	79.7513	79.4152	70.4084	62.983	46.6512	55.5023	60.6357	49.5414
VCAM1	1.03524	0.596903	1.34858	1.81828	1.50081	1.38752	1.35248	0.923504	0.58387	0.599561	0.282757	0.542734
EXTL2	31.109	18.4145	21.2323	20.4557	17.6762	8.89646	14.559	13.4832	7.29837	15.7599	17.8137	11.7027
SLC30A7	108.079	122.186	126.328	144.595	134.906	135.691	119.973	111.467	83.143	113.403	136.415	140.551
DPH5	6.67732	10.4757	7.46425	7.64505	6.92039	9.59022	10.422	9.14269	5.19644	8.90777	8.89114	8.00533
AC093157.1	13.924	24.5029	19.2565	16.1579	16.3421	19.813	10.1038	9.5121	4.55418	8.82212	7.69728	10.1763
LINC01307	1.5011	3.28297	2.25809	1.52901	2.04277	0.612142	3.81876	7.84979	2.45225	5.39605	4.58695	7.22515
COL11A1	1.96696	2.41746	0.940872	1.73563	1.45912	0.591737	3.02319	3.23227	1.92677	2.4839	1.35095	1.67908
RNPC3	42.0826	35.5754	31.331	33.225	32.0172	26.3425	41.4495	52.178	57.9782	77.8573	49.8909	44.0971
AMY2B	3.8304	4.71554	1.5054	2.39683	1.29236	2.44857	5.40991	9.14269	6.59773	10.4495	7.1946	5.95311
PRMT6	1.03524	2.59653	2.97943	2.02491	1.70925	1.59157	3.10274	1.10821	4.72934	1.96999	1.7908	2.98504
NTNG1	0.931718	2.95467	5.83341	1.36371	1.95939	3.77487	4.45522	6.18748	2.86096	3.34041	7.7287	4.5454
VAV3	394.893	334.773	369.543	286.545	388.251	369.713	560.324	496.938	426.692	463.461	629.009	635.949
SLC25A24	23.2412	53.9601	25.1213	34.8366	21.5116	28.3013	35.4827	57.0726	54.5918	105.266	46.9691	59.141
FAM102B	44.0496	59.7202	51.8734	58.5569	32.4341	16.487	17.9004	66.3076	21.3696	52.2475	68.71	45.6575
HENMT1	1.087	0.238761	1.2545	1.11576	1.1673	0.591737	0.63646	1.10821	1.05097	1.28477	1.41379	1.01763
PRPF38B	57.0936	65.8981	39.2657	37.3988	38.5624	34.1779	72.9543	152.194	79.2895	145.351	54.258	44.2159
STXBP3	47.7765	55.8105	56.6091	56.5734	53.3621	57.7045	88.7862	69.2628	66.6195	74.6882	86.3666	76.7969
AKNAD1	3.88216	1.96978	15.8067	13.7198	10.6724	11.0594	2.30717	1.47761	12.378	14.8177	23.5631	16.4177
SPATA42	2.58811	4.41709	2.97943	1.28106	2.91824	1.18347	9.94469	5.44868	10.3345	8.99342	6.15782	7.83572
GPSM2	71.4835	69.9571	46.7927	69.0947	47.1921	87.577	21.5601	21.2406	16.9906	22.612	26.7048	20.0133
WDR47	9.99009	8.23727	5.48842	8.18227	7.58742	5.75413	8.51266	15.0531	7.94063	10.1925	9.55091	8.39542
TAF13	20.9119	25.6668	29.7943	29.3818	22.7206	22.69	11.1381	15.7919	16.5235	10.1925	16.2742	10.2102
AL356488.3	1.65639	1.8504	1.31722	0.867816	0.667026	0.816189	0.795575	0.738804	1.86838	0.51391	1.22528	1.06851
TMEM167B	6.26322	6.89423	7.11927	8.92611	7.21222	6.95801	8.67177	6.46453	9.4003	6.08127	9.51949	9.63353
AL356488.2	2.07049	0.507368	1.56812	2.23153	0.583648	2.26492	1.51159	2.21641	1.81	1.19912	0.973941	1.00067
KIAA1324	2.63987	3.04421	3.07352	3.34729	1.75094	2.83626	4.37566	3.60167	2.10193	3.76867	16.3685	1.52644
SARS	24.7941	19.0412	16.3712	17.2324	19.4271	17.7929	40.097	43.4047	39.0609	32.8046	43.0105	34.4636
CELSR2	0.258811	0.208916	0.0627248	0.123974	0.0416891	0.142833	4.61434	4.06342	3.97031	3.16911	2.98466	4.10443
SORT1	63.5639	62.7942	40.9279	51.9863	53.2787	72.9265	59.2704	51.4392	49.4537	42.9971	51.8702	52.4756
PSMA5	25.5705	24.0851	20.9814	23.3071	20.5527	20.9148	34.4484	41.2806	28.8432	30.5776	36.6328	32.3096
ATXN7L2	0.569384	0.86551	0.627248	0.578544	1.00054	0.38769	3.42097	3.41697	5.66353	6.59518	2.54481	2.30662
CYB561D1	3.72687	2.1787	2.16401	2.14888	2.00108	1.714	2.94363	3.60167	5.02128	3.42607	4.83829	3.35817
GNAI3	40.7368	50.5577	43.876	48.763	40.772	41.544	38.9036	43.22	36.8422	45.9093	40.2144	41.6718
AMPD2	5.59031	5.76012	3.70076	5.16557	3.25175	4.26459	2.86407	6.00278	6.2474	6.42387	2.54481	2.56103
GSTM3	1.9152	6.35702	8.5933	6.24001	3.58526	12.6101	0.397788	0.184701	0.408709	0.685213	0.0942524	0.101763
AHCYL1	48.5529	53.5721	47.0122	54.5485	48.0259	45.7882	53.0649	44.0512	41.9802	34.0893	61.6725	52.2212
STRIP1	32.1961	26.592	17.0611	23.9683	19.0519	14.7322	30.0727	35.2779	33.2806	31.2628	28.3071	23.3206
SLC6A17	1.24229	1.91009	1.53676	0.247948	1.50081	1.10185	0.397788	1.01585	0.642256	1.19912	0.942524	0.915864
KCNC4	12.837	8.92371	12.2941	10.9097	8.96316	5.85615	13.2861	20.04	28.2593	31.4341	23.1861	15.1626
RBM15-AS1	0.621146	0.626749	1.03496	0.702518	1.00054	0.673356	1.90938	2.58581	1.98516	2.8265	3.51876	3.13768
RBM15	14.1311	20.1156	16.1516	19.6292	20.1358	17.2216	17.264	12.652	18.8006	18.6721	17.4681	16.0955
SLC16A4	27.8998	27.9351	33.2128	11.9428	35.0606	15.5076	135.805	196.706	140.07	143.466	202.36	175.914
AL355488.1	4.76212	2.50699	2.97943	3.92584	2.50135	1.65278	1.98894	1.20056	2.6858	2.31259	2.7019	2.83239
LAMTOR5	11.1289	7.31207	10.9455	8.0583	9.50512	6.87639	12.7292	12.1903	11.619	10.3638	12.5042	10.9734
CD53	1.03524	0.80582	0.689973	1.11576	0.833782	0.673356	3.26186	1.10821	3.97031	3.34041	2.04214	2.34054
LRIF1	29.9703	38.9181	35.3454	40.746	48.4428	35.3614	76.057	88.1023	70.765	100.127	83.7275	88.8388
DRAM2	31.8855	39.0076	24.4	24.3402	28.5154	24.6081	48.5301	40.8189	40.0534	29.4642	40.9055	35.2099
CEPT1	39.0287	54.4077	61.7839	52.2343	54.6128	57.4597	108.914	80.0678	74.6185	59.5279	96.1689	77.2378
AL355816.2	0.621146	0.328297	0.344986	0.289272	0.291824	0.183642	1.59115	1.20056	1.22613	0.599561	2.35631	1.47556
DENND2D	13.5099	10.4757	4.73572	5.33087	5.58634	7.22327	47.4163	44.0512	41.2212	35.0315	26.3907	30.3931
CHI3L2	0.72467	0.775974	0.627248	0.53722	0.375202	0.571332	1.35248	2.21641	1.3429	1.28477	1.2567	1.79781
PIFO	1.03524	0.298452	0.470436	0.289272	0.45858	0.38769	0.716018	2.30876	1.10935	1.79868	1.63371	1.33987
OVGP1	2.48458	3.64111	3.29305	2.43815	2.58473	1.65278	4.61434	3.69402	6.18902	3.59737	4.42986	3.39209
WDR77	6.21146	6.17795	5.70796	4.21511	4.71087	4.24418	7.23974	6.64923	3.61999	2.74085	4.90112	4.05354
ATP5PB	18.4791	20.9215	16.7162	20.2077	16.3421	13.814	22.5148	21.7947	21.1361	20.2138	27.019	20.6069
C1orf162	1.03524	1.55195	0.972235	1.19841	1.5425	1.83642	5.56903	4.15577	6.65611	3.68302	3.7701	4.76588
RAP1A	118.276	149.226	162.99	151.951	111.268	119.306	121.166	95.8598	116.482	112.718	129.346	111.871
INKA2	3.4163	1.28334	4.32801	3.76054	2.41797	1.67319	1.11381	0.738804	1.57645	1.88434	3.64443	1.64516
DDX20	4.71035	4.86476	2.9167	3.55392	3.4602	2.89747	6.04637	4.06342	8.23256	7.9656	6.40916	5.80047
CTTNBP2NL	42.2379	40.9476	43.1547	41.4486	67.7448	45.0128	144.636	127.074	109.359	133.188	104.526	110.073
WNT2B	23.5518	31.3673	20.166	20.373	25.7639	12.7529	136.759	124.027	161.673	202.309	113.166	111.634
ST7L	41.1509	45.5437	46.5732	41.7792	44.7324	47.7062	85.1266	86.9018	66.8531	79.4847	86.9635	68.8424
CAPZA1	93.1718	102.876	107.667	97.9806	105.098	104.248	117.268	120.24	107.198	98.1568	121.743	121.199
MOV10	10.3007	10.2966	6.33521	7.3971	7.2956	7.12125	21.0032	19.5783	22.7125	20.4707	20.7984	23.4732
RHOC	7.09141	3.99925	7.02518	6.07472	4.2106	3.8973	16.2297	23.7341	21.6616	13.533	12.1586	11.567
LINC01356	7.71256	8.83417	7.74651	8.22359	8.17107	12.1816	60.5433	76.1891	55.9347	38.6289	41.8481	36.7702
SLC16A1	28.6245	32.0836	20.1974	26.985	35.9777	44.4619	15.1955	14.7761	15.8229	10.4495	17.1854	17.6558
SLC16A1-AS1	34.5771	27.2188	20.3542	21.2822	22.3871	24.1796	68.1013	100.662	60.0802	63.8105	112.663	92.5531
LRIG2	59.1641	64.8536	69.6873	66.078	70.9549	89.6787	85.047	80.7143	65.6269	68.0074	79.9889	74.185
MAGI3	92.9648	91.7142	58.7731	50.664	46.942	55.0111	73.9885	46.3599	45.8338	59.1853	47.9116	48.3712
PHTF1	18.4791	9.99813	10.6946	9.33936	7.17053	4.91754	4.53478	6.74158	2.62741	6.33822	7.63444	5.29166
RSBN1	46.6894	50.9159	32.4601	43.7214	42.773	36.5857	43.0406	57.0726	38.2435	37.6011	47.0319	35.6508
AP4B1	1.86344	2.35777	1.47403	1.52901	1.75094	1.32631	3.50053	4.34047	3.67838	4.02563	2.82757	3.9009
HIPK1	24.2247	32.2626	31.5819	34.4647	34.602	30.0153	32.9368	34.262	28.7264	31.5198	33.3968	33.3612
TRIM33	403.848	341.608	426.184	355.35	406.844	472.92	320.458	339.573	341.797	393.398	495.391	341.024
BCAS2	11.3359	7.58067	7.37017	7.81035	7.58742	6.40708	4.77345	6.74158	4.43741	5.22475	6.472	3.47689
NRAS	4.65859	6.92408	8.15423	7.60373	6.1283	7.18246	8.99	8.31154	9.22514	7.53734	8.32563	8.59894
CSDE1	103.214	97.8325	92.3623	95.5838	96.0934	98.7588	109.949	93.3663	101.068	105.437	114.705	111.905
SIKE1	6.05617	8.83417	7.8406	8.67816	8.33782	8.38634	8.59221	6.27983	7.00643	4.62519	8.26279	5.85135
SLC22A15	11.4394	13.6392	14.0817	9.17406	8.25445	3.97892	34.528	36.5708	32.4631	60.2987	34.9991	55.1384
MAB21L3	2.95044	1.46241	0.658611	2.10755	1.83432	2.1833	0.159115	0	0	0.51391	0.157087	0.0848022
ATP1A1	12.5782	12.9826	18.7861	16.1992	10.589	13.0998	50.4395	77.2973	70.5314	56.787	47.2204	52.2551
LINC01762	1.86344	6.44656	5.4257	4.04981	2.50135	2.10169	6.52372	6.27983	6.65611	4.53954	10.4306	6.68241
CD58	10.456	8.56556	5.80204	10.8684	6.21168	6.75396	8.11487	6.83393	6.18902	8.73647	8.07429	5.80047
IGSF3	159.583	131.647	85.4312	132.569	131.654	140.854	101.515	102.601	92.2514	106.722	96.0118	93.8591
PTGFRN	4.96917	4.56631	3.9203	2.1902	1.5425	4.91754	33.6528	44.79	34.2731	88.8207	25.6367	44.3685
CD101	0.207049	0.149226	0.219537	0	0	0.163238	1.35248	3.97107	1.16774	3.68302	1.94788	1.42468
TTF2	9.11014	5.01399	5.04935	3.92584	2.83486	3.63204	10.6607	15.0531	7.41514	10.1069	8.29421	8.98903
TRIM45	1.29405	0.417832	1.56812	0.578544	0.541959	0.510118	13.2066	14.7761	9.45869	14.4751	8.70264	10.6681
VTCN1	1.44934	2.41746	1.78766	1.36371	0.875472	1.7344	2.30717	1.66231	2.51064	1.28477	3.99002	2.10309
AL358072.1	1.86344	5.49151	2.38354	2.23153	2.00108	0.979426	5.09168	1.75466	1.86838	3.68302	2.73332	2.96808
MAN1A2	2120.9	3181.67	3195.14	3091.04	2534.03	1667.53	2418.15	2343.67	3281.29	3520.71	2613.21	2915.36
GDAP2	40.3227	59.4516	58.1773	50.6226	48.6095	44.0538	53.3831	49.7769	44.4325	45.738	59.0648	59.8534
WDR3	4.39978	4.50662	3.6694	4.50438	3.91878	5.01956	3.89832	2.77051	3.21128	5.05345	3.14175	3.34121
SPAG17	4.39978	2.1787	1.53676	1.90093	0.95885	1.59157	0.238673	0.461752	0.817417	0.428258	0.439844	0.169604
TBX15	0.465859	1.19381	0.439074	0.826492	0.166756	1.14266	1.43204	1.84701	1.3429	2.99781	1.38237	0.76322
WARS2	27.3822	47.9015	42.4647	43.0602	31.0167	25.7916	34.1302	34.1697	26.7996	41.6267	44.8013	28.6631
HSD3B1	1694.02	1852.91	2200.45	1938.33	1800.09	921.987	1036.4	764.2	928.878	605.728	949.687	832.91
ZNF697	21.7401	35.0084	29.1043	26.3238	26.2225	34.5044	46.7003	46.2676	46.476	43.0828	50.4564	46.0645
PHGDH	5.27974	4.74538	6.30384	4.95895	3.91878	5.22361	2.30717	1.47761	0.75903	1.37043	1.53946	1.61124
HMGCS2	6.88436	12.535	4.57891	17.1084	6.67026	0.428499	7.00106	6.92628	1.63483	6.33822	10.2421	8.75159
NOTCH2	12.63	4.41709	6.837	5.0416	11.0893	8.95767	57.0428	71.2022	59.9634	82.2256	82.5337	91.7051
SEC22B	109.58	186.055	114.849	113.767	144.953	98.718	149.25	132.615	124.189	72.5469	165.601	141.688
NBPF26	7.14318	7.61052	6.27248	3.05802	3.91878	5.36644	10.1834	10.2509	10.2177	15.4173	5.15246	5.02029
LINC00623	11.9053	9.75937	3.63804	2.10755	2.00108	1.26509	4.05743	1.93936	0.467096	0.942168	1.2567	0.76322
SRGAP2C	27.7445	49.8414	51.1834	39.217	30.1412	22.3024	50.6782	89.3952	56.577	49.5066	62.2694	62.7197
NBPF15	27.8998	16.2656	17.5629	14.1743	15.1332	14.6098	15.7524	14.1296	6.59773	11.1347	10.6819	8.42934
FP700111.1	67.1873	30.3824	0.815423	0.495895	0.667026	0.489713	178.766	296.907	9.22514	23.4685	3.70726	3.71434
SRGAP2B	21.8954	21.8765	16.7475	10.7031	13.674	8.34553	66.9874	124.304	39.4112	50.1919	44.9898	79.9176
NBPF20	1.65639	0.686439	0.533161	0.247948	0.208446	0.530523	3.26186	3.13991	1.40129	3.34041	0.628349	0.695378
GPR89A	10.1454	13.878	11.7609	12.9759	8.58796	9.71265	8.03531	6.46453	6.30579	5.90996	8.38846	5.32558
PDZK1	1.60463	0.984891	0.90951	1.11576	1.12561	0.714165	1.03425	1.20056	1.10935	0.599561	1.22528	0.610576
RNF115	45.4989	51.662	42.2138	35.2912	37.1867	36.5448	96.1851	118.393	71.816	66.9796	77.3498	76.5425
POLR3C	10.1971	11.0129	7.27608	9.46333	8.046	6.4887	8.99	9.32739	8.99159	9.42168	13.7294	11.2617
PIAS3	2.17401	3.1039	2.03856	2.76875	2.83486	1.50995	4.29611	5.72573	6.07224	7.19474	5.43522	5.22381
PEX11B	3.98568	3.67096	4.01439	3.09934	3.71033	2.75464	6.44416	9.23504	7.06482	5.1391	5.18388	6.1736
RBM8A	9.67952	8.0582	10.7573	10.4138	6.33675	5.48887	11.695	13.3908	19.91	14.3038	10.8076	10.8886
TXNIP	5.95265	2.71591	2.79125	2.56212	5.04438	2.93828	32.3799	14.6837	4.0287	14.3895	4.4927	7.49651
LINC01719	1.39758	1.96978	2.47763	2.64477	2.20952	1.95885	1.03425	2.58581	3.61999	4.02563	2.98466	3.32425
NBPF10	4.55507	2.89498	4.82981	6.61193	5.66972	5.46846	7.95575	12.1903	13.8961	34.6033	11.216	14.8404
NBPF12	36.1817	32.9789	33.2755	33.6795	24.3881	29.0767	47.7345	37.2172	41.046	46.8514	49.1055	38.4832
PRKAB2	26.9163	14.266	15.4303	15.0008	28.0985	32.8924	4.69389	3.69402	3.1529	2.6552	5.68656	3.40905
AC242426.2	18.5826	16.9819	11.9177	11.6535	15.425	12.0184	36.5169	29.9215	45.4834	42.9115	44.5814	39.7553
FMO5	3.88216	3.31281	1.63085	1.73563	1.45912	1.67319	3.89832	2.03171	1.45967	1.02782	2.76474	1.67908
LINC00624	2.89868	31.8448	8.8442	3.51259	3.79371	8.6516	1.98894	1.93936	1.05097	1.37043	1.03678	1.27203
BCL9	2.79516	2.98452	2.54035	2.14888	2.45966	1.38752	3.10274	2.77051	2.45225	3.93997	2.5134	2.17094
ACP6	18.6861	23.3688	18.7547	23.3484	14.9247	16.8747	4.53478	3.69402	3.38644	3.59737	3.92718	2.54407
GJA5	3.36454	1.73102	5.36297	6.65326	3.62695	1.36712	20.9236	13.9449	22.2454	9.33603	20.3585	16.6212
GPR89B	17.8579	18.4145	14.2385	16.5298	11.2561	15.5688	9.30823	5.91043	5.72192	4.79649	6.62908	4.96941
NBPF11	112.945	107.652	71.6317	105.708	82.0859	61.0917	81.0691	82.9307	65.9189	85.0521	87.4976	77.9671
AC239809.3	31.2643	27.2785	8.5933	20.9516	13.1321	22.5676	89.5818	92.1657	33.2222	27.6655	52.0902	66.9259
LINC01731	2.48458	8.6551	6.39793	3.09934	13.1321	2.32614	27.686	5.44868	30.5364	19.1003	5.43522	5.2747
AC245100.6	5.3315	17.9668	0.439074	0.578544	0.583648	0.673356	8.59221	8.49624	0.467096	1.02782	0.471262	2.05221
AC245100.1	0.569384	0.775974	14.0504	24.4642	11.2561	8.38634	2.38673	2.30876	45.0747	53.1897	31.8573	46.0306
NBPF14	19.152	12.5947	6.49202	7.64505	8.25445	9.9575	52.8262	49.6845	35.7912	73.0608	24.16	27.7303
PDE4DIP	837.563	873.867	174.5	201.581	182.849	139.874	677.035	857.566	259.588	320.166	193.06	221.164
NBPF9	10.7665	7.37176	6.39793	5.74412	4.46074	5.73373	10.8994	12.375	10.6264	10.9634	11.6873	12.2115
AC245297.3	58.75	52.9155	14.5522	14.5049	14.9664	16.2013	38.8241	32.2303	11.5022	10.7065	20.6099	16.9774
NBPF19	35.1465	40.0522	3.9203	6.19869	1.58419	6.69275	107.721	100.477	40.287	35.0315	12.8812	19.9964
HIST2H2BF	56.576	63.6598	33.5264	44.2173	44.0237	98.3303	15.9115	15.6072	20.9609	9.84994	22.8719	14.4164
HIST2H4A	0.414097	1.16396	0.595886	0.619869	0.792093	0.775379	1.35248	2.30876	1.40129	3.59737	0.879689	1.08547
HIST2H2BE	33.4901	33.3967	37.5722	33.0184	33.7265	41.9317	43.0406	23.457	57.5695	31.0059	33.6795	35.9561
HIST2H2AC	1.9152	1.93994	4.76709	3.80186	2.95993	2.24452	2.22761	2.49346	3.38644	1.88434	2.35631	2.05221
BOLA1	32.2478	34.7995	59.5258	30.9521	21.595	18.2214	28.4816	26.4122	34.9738	25.3529	32.7998	30.003
SF3B4	11.3877	9.43107	5.99022	7.19048	6.46181	4.73389	9.22867	11.2668	11.3855	9.16472	8.32563	7.64916
MTMR11	13.717	12.714	12.8272	12.9759	13.5907	10.1207	11.2972	8.21919	14.7135	11.1347	8.85972	12.1098
OTUD7B	115.067	91.8336	61.439	73.0206	73.9148	60.2143	110.505	120.24	107.724	153.916	115.082	98.9472
VPS45	43.9461	46.2899	49.3331	44.7545	40.6886	40.4421	58.8726	52.455	52.1979	51.5623	57.5568	49.728
PLEKHO1	1.44934	1.31319	0.721335	0.743843	0.875472	0.489713	1.03425	1.75466	1.28451	2.22694	0.973941	0.949785
ANP32E	12.2159	9.81906	8.71875	11.2816	9.92201	10.0595	1.59115	2.67816	2.74419	2.91216	2.60765	1.91653
APH1A	5.64207	5.93919	6.49202	7.27313	7.12884	4.40742	12.7292	13.2061	11.6774	4.88214	8.4513	7.24211
C1orf54	3.98568	3.1039	1.78766	1.98358	1.04223	0.550927	0.795575	1.38526	0.75903	0.770865	0.911106	0.848022
MRPS21	21.9471	29.7855	24.3686	23.1831	17.5928	19.1804	17.98	17.1772	18.1	11.4773	15.8344	14.3825
PRPF3	81.0595	94.6689	81.4795	93.7242	87.9641	77.4563	100.083	126.151	111.227	151.86	94.4095	79.5614
RPRD2	103.524	102.16	78.9078	106.493	87.0469	82.2514	87.1951	88.1023	83.3182	80.5125	89.9796	74.8295
TARS2	8.17842	8.47603	8.12286	5.95074	5.33621	7.81501	6.68283	13.5755	10.6848	10.2782	7.7287	7.24211
ECM1	5.12445	1.43257	1.88174	1.44636	1.62588	0.448904	6.76239	7.11098	10.0426	5.22475	5.84365	5.30862
AL356356.1	17.1333	26.3533	13.8308	9.42201	6.33675	6.01939	10.1834	15.2378	12.5532	6.08127	11.8758	10.1084
ADAMTSL4	43.3767	32.8595	30.6411	19.4639	18.5517	20.5067	245.037	349.269	534.416	352.542	167.895	175.982
MCL1	37.3205	36.7394	87.6266	49.011	54.4043	47.5838	41.0517	38.0484	54.9421	41.3697	51.2419	48.015
ENSA	103.214	89.4758	54.6647	85.8312	80.0431	72.6	243.844	271.418	177.263	165.479	265.069	172.589
GOLPH3L	27.4339	26.8905	33.9028	27.9767	27.3898	25.9956	27.9247	29.2751	24.8145	27.0659	38.078	35.8204
HORMAD1	2.69163	1.01474	5.58251	2.27285	1.45912	4.3258	0	0.184701	0.175161	1.19912	2.23064	8.87031
CTSS	1.24229	0.328297	0.752698	0.330597	0.875472	0.816189	1.11381	2.49346	0.350322	0.685213	1.4452	1.17027
CTSK	5.07269	5.04383	5.6766	4.58703	3.085	1.7344	7.47841	20.3171	11.4438	16.7877	11.4988	6.83506
ARNT	88.0474	99.265	101.865	101.782	79.126	80.9251	123.871	173.804	153.324	128.306	168.46	117.027
SETDB1	38.9769	33.8444	30.7038	35.7044	29.5576	27.3831	42.3246	46.914	42.2722	43.2541	44.9584	40.5863
CERS2	3.46806	4.626	4.70436	5.24822	4.37736	2.40776	10.3425	9.6968	7.64869	5.56736	9.77083	9.10776
MINDY1	0.931718	1.31319	1.47403	1.40504	1.75094	1.44873	6.44416	13.4832	4.9045	5.56736	7.35169	4.98637
PRUNE1	16.9262	18.9517	14.364	17.6043	12.2566	14.1813	21.2419	23.2723	17.9832	18.6721	18.065	14.6708
BNIPL	3.05397	3.79034	1.28586	2.60345	1.62588	2.30573	4.61434	6.00278	3.38644	3.76867	4.77545	2.81543
C1orf56	2.48458	1.99963	3.95166	2.31418	1.9177	1.02024	1.59115	1.01585	1.63483	1.02782	5.9379	1.93349
CDC42SE1	62.3734	65.3908	52.5007	57.5652	54.2792	35.4226	74.1476	77.0203	76.3701	57.5579	71.569	66.9259
GABPB2	40.3227	56.9147	38.1994	44.2586	36.7698	37.8099	107.323	179.437	113.446	110.062	94.9122	88.1773
SEMA6C	1.9152	1.28334	0.313624	0.909141	0.583648	0.632546	2.86407	8.03449	4.0287	6.59518	1.4452	1.81477
SCNM1	4.29626	2.65622	1.78766	2.02491	1.66756	1.91804	3.26186	4.34047	3.50322	2.4839	2.95324	2.61191
LYSMD1	4.55507	3.19343	2.19537	4.09113	3.41851	3.24435	5.88726	5.17162	6.48095	3.59737	4.99538	5.90223
VPS72	23.3965	25.1296	18.8174	17.8522	16.759	16.2422	31.3457	41.0959	33.9812	30.235	24.5685	24.9488
PIP5K1A	496.554	435.471	344.955	440.066	428.231	457.494	684.752	955.642	754.943	638.019	669.695	532.812
PSMD4	48.6046	36.1723	29.7316	33.7622	28.5154	29.3828	34.8462	39.9877	28.2009	27.9224	31.8573	24.864
ZNF687	3.36454	3.64111	2.60308	3.59524	2.33459	2.20371	4.13699	5.44868	5.89708	4.88214	3.64443	3.54473
PI4KB	46.793	33.5758	33.4323	31.7786	32.4341	21.9759	40.7335	56.3338	46.8847	46.2519	47.189	38.9072
PSMB4	7.6608	3.73065	10.9141	8.30624	7.54573	5.67251	9.30823	4.89457	8.69966	6.59518	5.2153	6.36016
POGZ	85.9251	97.5042	89.916	71.161	86.3382	83.7001	168.264	168.817	119.81	143.809	152.72	154.153
CGN	1.86344	1.88025	1.56812	1.11576	1.9177	1.08145	6.44416	3.87872	2.39387	6.16692	3.4245	5.05421
TUFT1	57.5595	96.3402	30.1706	24.6708	32.6843	15.4464	208.441	215.638	60.1969	70.1487	46.435	65.3655
SNX27	54.8679	72.2552	69.1855	69.8386	70.1628	47.9307	130.395	90.5034	96.7472	100.298	118.13	117.875
MRPL9	3.8304	5.16321	4.64164	4.29776	4.41905	2.65261	7.16018	3.78637	10.2177	7.70865	4.46128	6.3432
TDRKH	3.57159	4.83492	5.45706	3.18199	5.04438	4.83592	6.68283	4.70987	4.43741	5.56736	3.92718	6.97074
TDRKH-AS1	1.24229	1.40272	1.47403	0.867816	1.04223	0.979426	0.63646	1.20056	0.992578	0.342607	1.28812	1.61124
AL450992.2	3.15749	8.68495	1.28586	0.53722	0.875472	0.34688	1.82982	4.80222	0.175161	1.19912	0.314175	0.37313
THEM4	7.55727	4.17832	4.32801	2.8514	2.62641	2.08128	3.7392	3.41697	1.81	4.19693	3.99002	3.9857
S100A10	10.7665	2.41746	12.7331	8.09962	5.16945	5.46846	8.67177	7.48039	6.07224	4.96779	6.34633	7.08946
S100A11	77.5397	32.1433	74.7993	58.1024	51.1526	36.5653	62.6913	44.3282	55.1757	21.156	37.9523	43.1474
TCHHL1	0.155286	1.07443	0.344986	0.165298	0.125067	0.122428	1.43204	2.12406	0.75903	1.96999	1.47662	1.30595
TCHH	40.8921	52.1992	47.3572	25.7452	37.687	25.5671	357.452	380.114	159.922	418.665	170.785	152.966
FLG-AS1	0.879956	0.626749	0.470436	0.413246	0.917161	0.204047	1.75027	6.92628	6.83127	8.1369	7.28885	4.29099
S100A9	13.1993	3.96941	15.2735	5.66147	7.12884	2.08128	20.6054	12.7444	12.5532	5.56736	10.3049	5.25774
S100A6	47.4141	23.8463	36.4118	24.3815	27.3481	40.2789	33.7324	15.6996	30.478	15.3316	23.1547	28.4427
S100A13	13.3546	12.8633	9.15782	6.24001	7.6708	4.44823	21.7988	20.3171	15.1222	14.7321	11.0589	12.1098
AL162258.2	2.63987	0.955046	1.47403	3.0167	1.9177	0.836593	0.95469	1.75466	2.04354	2.14129	2.67048	1.61124
CHTOP	40.3745	42.1115	44.9423	40.1262	40.5635	32.7904	96.9011	82.5613	96.5136	78.6282	80.2402	74.1171
SNAPIN	2.27753	1.19381	1.78766	1.65298	1.5425	0.836593	2.0685	2.12406	2.80257	1.88434	2.32489	1.32291
ILF2	23.2412	17.6087	13.5172	18.8853	14.1743	12.3653	15.0364	17.0848	18.2751	11.7343	13.7608	13.5853
NPR1	6.93613	6.92408	4.79845	1.44636	3.21006	1.32631	1.27292	0.461752	0.175161	0.599561	0.219922	0.305288
INTS3	45.3954	29.308	24.1177	24.2989	22.7623	22.6696	23.2308	27.9822	26.1574	37.6011	23.406	19.7419
SLC27A3	2.07049	1.2535	1.34858	0.619869	0.833782	0.652951	1.11381	2.77051	1.86838	2.05564	1.06819	1.17027
GATAD2B	184.066	182.563	177.448	179.431	175.344	192.437	319.185	378.36	298.182	260.124	291.366	266.788
DENND4B	32.5066	23.4583	15.3676	20.2904	15.2165	14.6506	19.3325	21.1483	23.8803	18.0725	13.8551	15.4679
CRTC2	14.2346	12.9528	9.5969	10.5378	11.2978	5.36644	18.696	25.9505	34.9154	17.4729	14.5149	14.4673
SLC39A1	11.75	11.4307	15.493	13.4305	11.5062	7.54975	12.5701	9.78915	12.9035	5.3104	12.5356	7.66612
AL358472.4	0.983481	0.895355	2.13264	1.28106	1.08392	0.448904	2.86407	1.93936	3.91193	1.45608	3.01608	2.96808
CREB3L4	3.62335	2.71591	3.48123	2.02491	3.25175	1.3059	2.78451	4.06342	3.26967	2.22694	2.89041	2.25574
JTB	23.9659	16.9521	14.019	15.7447	14.758	12.202	21.7192	20.6865	27.617	13.1047	17.6566	15.3153
RAB13	3.62335	3.16359	2.63444	3.22332	1.79263	1.36712	2.94363	4.24812	3.5616	2.91216	2.38773	2.49318
RPS27	3.20925	4.74538	48.2981	38.2252	22.6789	22.2615	6.52372	5.54103	50.2712	17.1303	29.9094	24.423
NUP210L	2.01872	2.05932	1.31722	2.47948	1.25067	1.14266	2.70496	2.77051	2.10193	2.22694	3.55017	1.39076
TPM3	30.2809	24.0552	24.8704	28.6379	24.5132	20.4863	23.3899	30.9374	21.0193	21.4129	22.7777	21.3532
C1orf43	48.087	32.382	24.0236	37.6054	27.0146	22.2615	30.8683	33.6156	28.4928	21.9268	35.5332	27.5777
UBAP2L	67.1355	73.9862	68.5269	77.277	75.8325	72.2939	97.6967	100.2	94.9372	94.7307	96.3574	92.621
HAX1	5.7456	3.34266	4.32801	3.76054	2.50135	3.0403	3.97788	3.04756	3.21128	2.05564	2.95324	2.66279
IL6R	1.24229	0.775974	0.533161	0.206623	1.12561	0.856998	2.22761	4.52517	2.39387	3.42607	2.32489	4.32491
UBE2Q1	7.35022	5.84965	6.05294	5.08293	6.62857	4.81551	16.0706	17.6389	23.5883	21.8412	9.07965	11.7197
ADAR	38.8734	39.6642	38.7639	36.0764	35.936	35.2185	42.4837	44.8823	47.3518	57.3866	50.2051	44.2159
KCNN3	1.087	0.656594	0.689973	0.454571	0.750404	0.673356	0.397788	1.47761	1.05097	1.37043	1.72796	1.95045
PMVK	5.07269	4.86476	5.30025	5.16557	3.33513	2.30573	1.59115	2.86286	1.92677	2.14129	3.20458	2.12005
PBXIP1	2.95044	1.67133	1.59948	0.867816	1.83432	1.08145	5.8077	10.0662	4.9045	3.34041	4.20994	4.44363
PYGO2	2.95044	3.28297	3.19897	3.42994	3.25175	1.91804	6.52372	6.64923	8.40772	6.59518	5.78081	5.17293
SHC1	7.76432	6.83454	32.711	30.2909	28.9323	16.6707	5.72814	8.95799	40.8709	27.3229	29.0612	25.1863
CKS1B	3.20925	1.16396	3.13624	2.64477	1.66756	0.959022	3.7392	3.87872	6.48095	3.51172	4.42986	3.56169
FLAD1	9.21366	7.61052	6.46066	7.7277	4.54411	3.4484	12.4905	13.2061	13.5458	10.3638	12.4413	9.12472
ZBTB7B	9.47247	10.983	5.80204	9.05009	5.16945	4.87673	14.0021	20.2247	21.1361	15.4173	14.0122	11.4992
DCST2	1.60463	1.88025	1.37995	0.99179	1.66756	0.918212	4.45522	6.37218	5.42999	3.42607	2.35631	3.0868
ADAM15	8.54075	4.71554	3.23033	4.62835	4.41905	2.26492	9.94469	10.4356	8.99159	5.39605	5.34097	4.57932
EFNA1	27.8998	10.7741	5.55115	11.9841	12.0065	12.8142	6.3646	4.89457	7.99901	5.3104	3.51876	4.03658
SLC50A1	11.4394	6.02872	5.51978	6.48796	7.2956	6.79477	2.78451	4.70987	4.55418	4.11128	3.86435	3.44297
DPM3	3.36454	4.38724	4.23392	3.80186	4.25229	2.63221	5.33036	5.91043	6.48095	2.99781	5.2153	3.9857
KRTCAP2	0.465859	0.895355	7.18199	6.32266	6.04492	5.08077	2.78451	4.70987	17.3409	11.2204	9.33099	9.12472
THBS3	7.45375	7.99851	4.95526	4.54571	4.71087	7.48853	15.5933	29.8292	17.3409	21.156	11.4045	13.5005
MTX1	3.51983	2.62638	3.4185	3.59524	4.08553	1.95885	5.48947	12.5597	5.42999	5.4817	3.92718	3.66345
GBA	11.543	15.5493	21.7655	14.2983	15.1748	13.5079	22.3557	28.2592	16.0564	8.47951	10.1478	9.65049
FAM189B	4.2445	3.04421	2.94807	3.51259	3.12668	2.08128	7.71708	8.68094	11.8526	9.84994	5.84365	5.34254
SCAMP3	16.4086	9.5803	9.00101	12.7693	7.96262	7.54975	8.59221	11.6362	8.69966	7.02343	8.73405	6.68241
CLK2	39.7016	31.4568	25.3722	31.2414	23.7628	14.9771	33.7324	45.9905	53.3073	70.8339	33.3968	34.6163
FDPS	61.5969	34.6204	23.0827	23.9683	21.4699	16.9359	18.6165	26.9663	19.1509	12.6764	20.1072	17.0283
RUSC1-AS1	1.39758	1.67133	1.85038	0.743843	0.875472	1.20388	5.09168	5.35633	6.48095	4.79649	4.90112	5.30862
RUSC1	8.28194	7.19269	8.06014	6.36399	6.75364	2.91787	10.3425	20.4094	21.6616	22.6977	12.944	9.82009
ASH1L	466.066	479.672	413.639	449.86	403.301	418.582	625.084	684.871	645.293	700.716	618.578	578.419
ASH1L-AS1	1.75991	1.99963	2.44627	2.06623	1.9177	1.10185	3.26186	4.06342	3.85354	5.05345	2.29347	3.03592
MSTO1	4.45154	5.40198	5.48842	3.18199	3.66864	2.69342	4.13699	3.78637	4.43741	4.96779	2.79615	3.20552
YY1AP1	62.5287	59.183	43.7819	57.2759	47.3172	53.1135	89.9	119.409	98.0317	98.4137	84.1988	77.9332
DAP3	109.011	83.089	81.1973	91.6166	66.0356	59.9899	50.519	60.6742	40.8125	40.2563	53.881	39.8401
GON4L	96.5882	87.0285	82.1068	80.8309	68.9538	63.275	97.2193	121.81	99.2578	100.983	89.3198	81.5627
RIT1	13.3029	18.4145	16.6534	17.1497	14.8413	14.3241	18.9347	21.4253	18.0416	22.2694	19.039	13.2291
KHDC4	74.0716	72.7327	56.1073	76.3678	62.0334	57.0516	74.9432	75.4503	62.7076	57.9862	69.4326	71.0303
ARHGEF2	11.9571	8.77448	8.27967	9.71128	9.92201	3.38718	13.7635	26.6893	19.1509	11.3917	19.8558	21.5567
AL355388.2	0.362335	0.417832	0.470436	0.330597	0.45858	0.163238	2.0685	2.49346	2.74419	1.37043	1.75938	2.56103
SSR2	14.804	10.2369	18.1902	16.0753	10.5473	10.7329	8.91044	11.1744	10.3929	7.10909	9.61374	8.10709
UBQLN4	21.2225	24.7715	17.9707	26.3651	19.6773	15.2219	31.9026	45.8058	32.1128	29.3785	32.9883	23.7955
LAMTOR2	2.53634	2.74576	2.60308	2.47948	2.12615	2.02007	5.33036	6.18748	5.48837	4.71084	4.05285	3.66345
RAB25	3.46806	3.64111	5.01798	3.55392	3.33513	3.12192	8.67177	9.41974	9.04998	7.02343	4.58695	4.83372
LMNA	78.1608	48.8565	70.4086	60.0033	58.2397	42.3398	93.4801	166.877	102.119	68.093	81.1513	81.2744
SEMA4A	3.62335	5.31244	3.44986	3.59524	3.79371	3.06071	9.06956	20.8712	13.1955	11.9912	11.4045	11.5331
SLC25A44	4.03745	5.01399	5.08071	6.69458	5.62803	4.44823	7.16018	11.9132	7.99901	8.90777	9.07965	7.59828
PAQR6	1.24229	0.984891	0.533161	0.661193	0.625337	0.73457	4.05743	6.27983	7.41514	5.4817	3.61301	4.22315
SMG5	74.2269	32.0836	26.8149	45.581	32.5175	24.1796	43.8362	59.1043	49.8041	32.9759	41.7224	34.3279
TMEM79	4.50331	5.22291	4.54755	5.2069	4.83594	2.40776	8.75133	11.7285	9.92578	5.1391	7.1946	6.22448
GLMP	3.93392	3.04421	6.46066	4.25643	4.5858	3.81568	3.1823	6.74158	5.72192	3.68302	4.05285	4.39275
CCT3	40.2709	31.9343	22.8632	38.7211	24.5549	19.8334	27.686	25.027	24.8145	21.7555	22.4949	16.6043
TSACC	2.27753	1.19381	1.2545	2.43815	1.12561	0.571332	0.875133	1.29291	0.408709	0.256955	0.816854	0.37313
C1orf61	19.5143	21.7571	19.9151	14.8355	13.9659	10.9777	0.477345	1.10821	1.75161	2.31259	2.35631	2.2727
MEF2D	42.1344	29.1587	36.7881	34.2168	26.0557	21.1393	34.0506	49.2228	41.1044	37.1728	37.9209	34.4297
IQGAP3	4.45154	2.05932	1.97583	2.31418	1.08392	0.999831	1.43204	1.38526	1.51806	0.856516	1.63371	0.949785
NAXE	1.03524	1.07443	1.41131	1.23974	1.20898	0.591737	2.46628	2.86286	2.6858	0.856516	2.76474	2.03525
GPATCH4	2.84692	3.49189	2.88534	3.80186	2.00108	2.30573	1.90938	7.66509	2.74419	4.71084	1.57087	1.98437
ISG20L2	8.3337	6.8047	5.99022	9.54598	5.66972	5.28482	5.88726	7.20333	7.76546	6.76648	7.76011	6.49585
RRNAD1	29.3491	20.9513	17.1239	17.191	19.2187	13.3855	32.6186	38.0484	30.8867	25.4385	24.537	20.4882
MRPL24	3.88216	1.2535	2.60308	2.8514	1.95939	1.59157	2.46628	2.49346	3.09451	1.79868	2.60765	2.40838
HDGF	20.3425	13.9675	12.8586	15.538	17.0092	13.5079	31.1866	39.4336	26.3325	20.9846	22.2436	18.2494
PRCC	44.619	44.9468	34.7809	48.9696	43.2733	36.2388	58.2361	80.5296	50.5631	60.727	59.1277	52.4756
ARHGEF11	66.0485	59.3024	63.7598	51.1185	49.5267	47.1349	135.407	145.544	113.037	112.118	114.642	125.456
ETV3	13.3546	15.9075	40.583	14.5463	15.2582	8.40674	14.6386	20.5018	20.4938	18.3294	33.8052	17.8085
KIRREL1	8.7478	2.71591	2.03856	2.60345	3.71033	1.06105	2.46628	6.00278	1.10935	5.3104	0.628349	1.01763
SPTA1	4.14097	5.5512	2.88534	3.05802	6.54519	1.65278	1.27292	1.01585	2.04354	5.05345	2.5134	1.95045
IFI16	5.07269	1.76087	1.53676	1.90093	2.58473	0.918212	6.20549	4.61752	1.3429	5.99561	1.57087	2.76455
CFAP45	0.569384	0.358142	0.658611	0.289272	0.750404	0.550927	5.33036	7.01863	4.43741	6.59518	4.14711	2.9172
TAGLN2	12.2676	3.73065	10.8828	10.9923	9.79694	7.99865	24.822	40.1724	29.9525	12.4195	19.1332	22.303
IGSF9	0.465859	0.238761	0.250899	0.289272	0	0.0612142	2.22761	2.95521	1.45967	1.19912	0.942524	1.13635
IGSF8	3.88216	4.41709	3.79485	6.44664	3.87709	2.75464	2.22761	2.40111	8.11579	1.02782	1.7908	2.32358
ATP1A4	1.44934	0.86551	1.69357	0.826492	1.37574	2.44857	0.63646	8.12684	1.45967	0.942168	1.60229	0.831061
CASQ1	2.95044	2.86514	4.9239	1.98358	2.33459	3.55042	1.35248	22.0718	4.08709	2.8265	2.89041	1.98437
PEA15	6.47027	6.35702	6.86837	6.77723	7.71249	7.38651	8.51266	11.5438	9.57546	5.90996	5.9379	6.22448
DCAF8	21.5848	17.5788	82.5145	86.6577	88.2976	70.7227	24.1059	19.6706	101.827	101.326	116.59	100.728
PEX19	0.0517621	0.149226	3.60668	4.46306	4.50243	3.4688	0	0	5.13805	3.68302	4.86971	5.5291
COPA	165.121	189.069	119.303	166.662	152.666	176.664	115.279	122.457	112.395	116.401	99.1535	114.754
NCSTN	11.3877	11.759	12.7018	14.5049	13.8825	11.7327	31.5843	28.6286	26.858	17.1303	19.4474	18.3512
F11R	5.95265	1.49226	7.30744	10.9923	5.87817	10.6717	6.92151	7.38804	25.2816	21.2416	14.1693	20.7935
USF1	5.27974	2.89498	3.04215	2.60345	3.4602	2.55059	4.21655	4.43282	4.14547	3.51172	5.37239	4.25707
ARHGAP30	73.554	38.739	21.3264	40.87	32.2257	65.2747	15.3546	36.2014	21.4864	16.7021	15.0804	9.78617
NECTIN4	476.833	292.662	177.511	284.479	420.06	356.674	67.2261	44.5129	44.958	35.7167	51.9645	34.4806
AL591806.1	1.55286	0.80582	0.658611	0.619869	0.208446	0.795784	10.8994	16.8078	20.4938	12.2482	12.6927	21.7772
KLHDC9	0.207049	0.0596903	0.219537	0.0413246	0.0833782	0.0408094	1.75027	3.13991	2.51064	1.28477	0.848272	2.95112
PFDN2	27.1751	29.0095	24.0863	25.9518	19.1353	21.5678	19.8098	22.9029	19.618	18.8434	21.5524	16.0955
NIT1	22.3095	21.2498	10.2555	10.4964	8.67134	4.99916	17.7413	16.6231	21.5448	17.0447	10.7448	9.29432
DEDD	37.1135	37.0379	24.7449	31.7786	26.5143	22.3228	61.498	81.176	71.4072	79.3991	55.8288	49.9315
UFC1	19.4626	13.8183	16.4966	11.8602	10.6307	8.03946	17.1844	20.04	17.1658	9.84994	13.1325	12.8051
USP21	4.50331	4.20817	3.29305	2.8514	2.87655	2.40776	13.6043	9.78915	13.8377	14.7321	8.98539	9.51481
PPOX	5.95265	4.26786	4.26529	2.56212	3.8354	2.77504	12.0927	14.6837	11.619	12.7621	8.01145	8.00533
B4GALT3	9.62776	7.96866	7.90333	7.68637	6.92039	4.69308	10.1834	15.8843	14.0713	9.25038	8.07429	7.75092
NDUFS2	33.1795	14.6241	18.0334	16.3645	12.9653	13.7936	16.2297	16.7154	21.7783	17.8155	21.301	14.8573
TOMM40L	1.34582	1.19381	0.689973	1.36371	0.750404	0.34688	2.38673	1.66231	2.2187	1.88434	1.75938	1.30595
PCP4L1	4.81388	9.66984	4.29665	9.21538	5.87817	7.93743	7.31929	3.41697	6.2474	2.31259	8.79689	3.002
SDHC	36.0264	31.1584	40.1752	38.9278	34.1017	34.4432	29.2772	29.5521	20.8441	18.8434	30.8205	23.168
AL592295.4	1.24229	2.62638	0.90951	1.52901	0.792093	1.85683	2.6254	2.40111	1.69322	1.71303	0.911106	1.32291
FCGR2A	3.57159	0.86551	5.95886	4.75233	0.833782	4.36661	10.7403	3.87872	2.2187	1.02782	2.63907	3.59561
FCGR3A	6.05617	2.1787	6.39793	6.85988	1.08392	10.6105	1.35248	0.554103	0.058387	0.342607	0.12567	0.203525
FCGR3B	42.9108	15.5493	49.0194	38.3905	5.7531	71.0696	0	0	0	0	0	0.0339209
FCGR2B	7.91961	1.96978	1.72493	4.50438	1.33405	4.3054	14.9568	7.75744	1.86838	4.53954	1.7908	3.13768
DUSP12	16.0463	15.3106	8.5933	14.133	10.589	10.7125	9.86513	6.55688	11.619	7.19474	7.50877	8.25973
ATF6	135.462	151.196	145.051	147.157	138.325	149.24	170.333	148.222	142.639	178.155	172.796	179.781
NOS1AP	5.22798	2.11901	1.97583	2.6861	2.6681	1.34671	5.33036	8.40389	8.34933	13.8756	15.7087	22.1503
C1orf226	0	0.0895355	0.188174	0.0413246	0.291824	0.102024	3.26186	1.84701	4.78773	5.39605	4.08427	6.64849
UHMK1	24.2247	25.5773	27.9439	28.6793	29.3075	31.2192	38.5854	33.2462	30.1861	28.0937	48.0059	35.7017
UAP1	48.6564	59.4516	57.1423	57.1519	60.9078	74.2936	68.2604	82.6536	55.0589	62.7826	70.4694	62.9741
DDR2	13.5617	13.4602	10.1928	11.5709	12.0898	21.3229	28.1634	44.3282	35.0322	38.115	39.6174	38.7716
HSD17B7	3.05397	1.55195	2.10128	1.48769	1.50081	1.2855	0.31823	0.554103	0.992578	0.685213	0.911106	0.37313
RGS5	3.36454	2.86514	2.32082	1.94226	1.25067	1.99966	4.13699	2.40111	1.69322	2.91216	3.33025	2.78151
NUF2	7.91961	1.79071	3.10488	3.88451	2.00108	1.93845	0.95469	1.47761	0.58387	1.37043	1.75938	1.78085
PBX1	214.709	229.868	225.715	158.397	143.035	159.565	210.827	124.027	83.3766	167.449	162.02	141.721
MGST3	136.031	138.362	167.068	165.96	145.578	101.085	41.6086	34.6314	33.2222	27.6655	58.0595	36.0579
ALDH9A1	4.96917	4.20817	5.64523	6.28134	5.33621	5.52968	5.8077	4.61752	3.73676	3.68302	5.81223	4.32491
TMCO1	12.1123	13.6094	12.2941	15.3727	15.0915	18.5479	17.8209	24.5652	14.48	20.2138	16.3057	14.1789
UCK2	132.615	222.138	219.066	35.7871	245.716	232.777	106.289	297.091	147.31	170.19	274.086	133.122
AL358115.1	1.81167	0.656594	2.06992	0.371921	1.50081	1.87723	0.159115	0.554103	0.58387	0.770865	1.85363	0.542734
POGK	17.3921	21.5781	15.2421	17.8935	17.6345	13.1202	22.117	16.4384	19.0341	16.6164	19.5102	17.3166
TADA1	21.8436	23.6672	25.1526	25.9105	32.3091	26.8526	62.7709	35.3702	38.8857	32.462	44.5185	41.4513
ILDR2	9.62776	22.9509	14.8344	14.7942	17.5928	20.7312	55.8494	43.0353	44.0821	47.6223	50.7078	59.1919
MAEL	4.65859	12.4753	9.37736	6.40531	13.1321	11.7123	50.7577	40.3571	27.7338	53.2753	39.4603	60.447
AL451050.2	8.69604	6.98377	5.70796	4.79365	6.71195	3.26475	5.8077	4.24812	7.29837	3.34041	7.25743	8.02229
POU2F1	323.151	357.426	385.35	329.15	313.419	329.944	430.088	423.242	362.408	395.282	505.224	467.158
CD247	3.05397	2.59653	2.19537	4.711	4.66918	3.14233	4.05743	2.77051	1.16774	0.942168	2.04214	0.881943
CREG1	17.8062	19.8172	35.4082	35.7044	21.8034	17.1196	12.0132	8.58859	11.2103	2.56955	10.4934	8.56502
RCSD1	4.45154	2.20854	2.9167	2.39683	2.25121	0.918212	3.42097	2.67816	0.642256	2.22694	0.848272	0.644497
MPZL1	41.0474	23.5777	22.675	27.9354	18.3849	26.3425	5.96682	5.07927	5.19644	4.11128	6.56625	2.9172
ADCY10	5.90088	4.05894	4.79845	5.86809	4.25229	2.97909	1.59115	1.75466	1.40129	1.88434	2.48198	1.91653
MPC2	7.50551	4.65585	7.5897	7.19048	6.16999	4.3462	4.29611	4.43282	2.80257	2.74085	5.08963	4.5454
DCAF6	156.995	109.472	116.825	118.064	94.8428	121.204	46.7798	45.8058	40.1702	43.0828	75.2448	62.2957
TIPRL	8.7478	9.46092	9.75371	6.94253	8.08769	6.59072	14.9568	18.8395	14.3632	18.6721	19.7616	19.8946
SFT2D2	5.64207	4.17832	4.23392	4.09113	4.08553	4.16256	7.39885	9.5121	7.12321	8.56516	9.8965	10.7529
TBX19	1.65639	1.43257	0.658611	1.23974	1.00054	1.34671	4.53478	9.5121	4.0287	4.02563	4.71262	5.41038
AL023755.1	3.4163	0.775974	2.10128	3.63656	2.54304	3.99932	0.795575	1.20056	4.61257	0.770865	4.33561	2.64583
XCL1	1.24229	1.04458	0.846785	0.785167	0.750404	0.836593	2.0685	1.29291	1.98516	1.11347	1.31953	1.35684
ATP1B1	5.7456	2.4473	2.50899	3.30597	4.25229	1.714	1.35248	1.10821	1.22613	2.4839	1.06819	1.28899
NME7	12.6817	9.78922	6.17839	4.38041	12.34	8.05986	11.2972	8.12684	5.19644	8.65081	4.90112	3.37513
BLZF1	25.0529	30.3824	24.839	24.7534	28.1818	19.9966	39.1423	31.8609	30.478	35.8024	40.937	37.9066
CCDC181	12.7852	27.2486	12.0118	20.2491	17.4261	21.629	13.7635	14.5914	15.1806	30.5776	28.6213	16.3159
SLC19A2	225.424	244.193	272.037	239.683	217.534	225.799	153.705	157.18	108.95	102.268	143.012	109.581
F5	16.7192	6.26749	7.68379	7.35578	5.33621	4.44823	2.6254	2.03171	2.16032	2.91216	4.99538	2.23878
C1orf112	14.7522	9.96829	9.28327	10.827	7.75418	8.03946	14.7977	14.5914	13.0203	11.8199	16.7141	14.3994
METTL18	1.29405	1.13412	0.815423	1.19841	0.875472	0.367285	3.26186	2.58581	2.86096	3.16911	1.7908	3.40905
SCYL3	23.9141	25.8459	20.6365	24.7948	24.0963	19.3233	34.2097	31.3991	25.3983	30.5776	33.5539	30.7154
KIFAP3	8.23018	7.58067	14.7717	8.38889	8.33782	8.77403	16.3889	16.8078	14.6551	13.1047	19.1647	20.4543
LINC01681	0.0517621	0.387987	0.282262	0.371921	0.625337	0.0816189	2.6254	1.29291	0.992578	5.4817	1.38237	1.13635
GORAB	11.0253	18.7726	11.4786	16.1992	15.6751	13.0794	16.4684	19.2089	16.9906	21.4129	15.6145	17.2827
FMO4	6.8326	3.13374	2.6658	1.85961	1.87601	1.38752	6.20549	9.41974	3.09451	4.19693	4.30419	7.22515
PRRC2C	432.007	545.48	406.049	486.184	347.354	557.824	495.564	529.722	506.507	723.499	349.174	362.716
MYOCOS	0.931718	1.76087	0.313624	2.6861	0.500269	0.836593	1.35248	2.67816	2.10193	2.56955	3.7701	1.88261
VAMP4	7.50551	13.7288	12.4509	10.6617	15.5084	11.4675	14.2408	17.6389	10.3929	12.4195	19.6987	20.9631
DNM3	7.2467	19.7277	14.3326	6.44664	7.62911	13.2631	26.8109	18.9318	15.4725	22.0125	20.924	19.1992
DNM3OS	7.50551	3.22328	2.16401	3.14067	4.00216	0.959022	0.477345	1.10821	0.291935	3.76867	0.37701	0.254407
PIGC	6.78084	11.2218	9.00101	6.28134	8.50458	11.039	18.4573	19.2089	20.8441	29.0359	26.7048	21.6924
SUCO	91.619	124.932	119.648	100.171	124.067	119.939	102.709	100.016	125.123	131.989	101.918	105.138
AL031599.1	1.75991	1.73102	3.07352	2.93405	3.04331	2.1833	93.1619	34.8161	22.5374	88.992	29.6895	90.6535
AL645568.1	41.6685	41.6639	38.074	48.2671	36.7698	72.5388	8.99	11.7285	11.2687	9.07907	19.0076	9.58265
PRDX6	197.938	189.666	148.909	181.994	139.117	196.538	68.1808	54.2097	65.0431	51.134	85.5812	52.2381
KLHL20	36.6476	57.8698	40.4261	48.9696	38.7292	29.9337	60.9411	62.5212	60.0802	96.7863	61.0127	52.2212
CENPL	5.59031	4.74538	3.38714	4.29776	3.21006	2.22411	0.716018	2.03171	2.45225	2.74085	3.14175	1.52644
DARS2	12.63	10.8935	9.22055	14.0504	9.5885	10.5696	7.95575	7.94214	7.29837	7.87995	8.89114	5.88527
ZBTB37	23.1894	30.5615	29.2925	31.2414	24.8467	25.7712	39.8583	33.6156	31.7625	33.4041	33.6795	35.0063
RC3H1	98.0375	93.8929	76.6184	97.7327	83.6284	68.1926	117.745	121.441	87.8724	90.4481	117.533	97.1324
RABGAP1L	392.719	406.133	427.375	370.31	436.902	567.578	335.733	363.584	374.202	349.202	453.888	366.803
Z99127.1	1.39758	2.32792	1.88174	1.69431	1.79263	1.97926	1.82982	1.20056	0.992578	2.14129	2.57623	2.32358
CACYBP	14.0793	5.99888	7.21335	9.54598	6.54519	22.0779	4.21655	3.23227	4.43741	6.33822	5.56089	3.93482
MRPS14	9.11014	9.22216	5.39433	6.85988	6.79533	5.03997	10.5812	8.03449	7.5903	8.65081	7.94862	8.6159
KIAA0040	30.2809	45.2453	37.9799	33.6382	25.9306	25.7712	36.0396	49.1304	33.3973	43.1684	57.5882	33.0898
TNR	0.931718	3.16359	2.03856	1.57033	0.917161	2.08128	0.875133	2.03171	0.817417	0.599561	0.722602	0.746259
COP1	235.414	248.461	246.226	209.846	212.156	221.616	295.556	307.989	277.338	303.035	333.119	307.747
PAPPA2	44196.6	36945.5	44878.8	47778.5	43587.3	40724.5	15697.1	8197.86	10872.1	3859.12	2498.66	6938.85
RASAL2-AS1	0.621146	0.955046	1.09768	0.909141	1.37574	0.959022	10.3425	8.40389	12.4364	15.7599	12.7869	11.8384
RASAL2	896.054	1256.48	1139.84	1106.05	973.399	742.079	2121.08	2020.35	1545.91	1732.65	2414.15	2341
RALGPS2	37.7864	21.9959	16.1203	21.6954	19.6773	16.5278	6.20549	7.94214	4.26225	7.70865	8.73405	6.27536
FAM20B	15.0628	16.3253	15.7126	13.1825	15.0498	12.1	18.2187	25.7658	15.5893	18.5864	31.229	22.5913
TOR3A	2.07049	1.34303	1.34858	1.98358	0.875472	0.836593	1.03425	2.49346	0.875804	1.88434	2.23064	1.76389
ABL2	63.7192	47.7224	52.187	69.136	45.5662	41.6052	63.3278	103.894	87.4053	84.5382	104.62	87.1088
SOAT1	8.85133	7.61052	9.06373	7.81035	4.12722	4.85632	2.22761	5.26397	3.73676	6.16692	27.1133	4.29099
FAM163A	16.9262	11.0427	6.05294	12.728	16.8841	17.344	1.03425	0	1.28451	3.16911	4.30419	7.95445
TOR1AIP2	208.291	301.138	259.524	296.628	297.118	254.712	283.782	220.256	243.357	242.223	319.578	299.318
AL353708.3	1.087	0.895355	1.41131	1.94226	1.37574	1.02024	1.59115	0.923504	0.408709	0.770865	1.2567	1.18723
TOR1AIP1	14.0275	14.1466	20.8246	14.133	16.2588	14.875	24.0264	30.845	24.4641	28.0081	34.8734	23.3884
CEP350	152.491	170.893	150.006	154.843	158.627	172.277	253.47	229.306	242.131	324.363	231.484	220.52
QSOX1	298.202	134.035	144.926	96.1623	143.035	149.097	45.8251	54.4868	157.762	90.6194	29.2811	34.9724
ACBD6	202.286	278.217	339.184	232.41	200.775	233.165	322.924	313.991	329.419	339.866	426.335	344.161
XPR1	122.003	151.554	184.348	139.223	99.2201	94.0045	96.6624	123.565	105.972	103.895	154.825	97.0137
AL162431.1	0.103524	0.119381	1.03496	1.52901	1.1673	1.3059	0	0	0.75903	1.11347	0.848272	1.10243
STX6	18.3756	11.4605	14.0504	15.2488	11.2561	15.8341	8.19443	9.97385	7.76546	6.68083	12.8183	11.4992
IER5	39.2357	21.3691	39.7989	23.8443	39.3962	41.2379	65.5554	63.3524	77.7714	47.6223	44.8013	33.1916
GLUL	29.2456	60.4962	79.3155	21.3235	40.772	10.3248	36.5965	62.3365	66.5027	57.1296	58.248	47.4723
RNASEL	1.13877	1.2535	1.72493	0.578544	2.58473	2.02007	1.03425	1.66231	1.92677	2.39825	2.73332	1.6282
RGS16	21.2742	35.7844	9.15782	14.8769	19.0102	16.9563	0	0.0923504	0.116774	0.428258	0.0628349	0.152644
NPL	23.9141	7.78959	11.2591	3.92584	7.87924	3.91771	2.86407	2.86286	1.16774	1.96999	4.27278	2.01829
DHX9	108.545	103.294	96.4708	96.369	96.0934	83.0676	82.2625	71.8486	71.4072	82.7395	90.5765	77.7297
LAMC1	53.9361	23.4583	29.3238	31.2001	25.8473	19.0988	45.5865	54.8562	18.6254	57.3009	38.8006	46.7769
NMNAT2	9.576	38.6495	44.7855	18.968	31.1835	41.7481	114.722	129.383	34.9738	43.511	48.917	114.975
SMG7	72.8811	106.01	92.2368	100.295	95.9684	98.0447	187.756	198.83	167.746	155.8	162.648	183.648
NCF2	0.569384	1.5221	0.721335	0.413246	0.291824	0.571332	3.1823	4.06342	14.4216	6.59518	15.9287	19.4875
ARPC5	17.1333	25.9056	27.6616	18.844	17.7179	12.5897	79.3189	62.7059	138.202	44.5388	123.502	128.441
RGL1	15.3734	10.416	9.31463	8.22359	6.62857	5.55008	12.411	15.6996	17.6912	16.1025	30.1293	20.9122
TSEN15	10.9736	23.2195	19.1311	17.191	15.2582	19.7722	31.0274	28.8133	21.8367	21.0703	35.5332	31.8008
C1orf21	201.355	185.488	186.387	192.325	129.486	209.577	61.1002	74.6192	67.7873	57.1296	53.1269	42.8929
EDEM3	62.1146	73.9265	66.3942	86.3271	64.5348	71.6818	50.2804	38.8795	41.338	39.4854	49.3254	43.1982
RNF2	44.3602	58.6756	51.7793	57.6065	48.2343	45.4821	51.5533	56.9802	49.6873	45.9093	70.9721	64.2631
TRMT1L	18.1685	15.609	16.7162	15.7447	17.8846	14.2425	25.9358	22.1641	20.2603	19.5286	27.3018	22.0655
SWT1	90.5837	106.935	99.8579	96.2863	92.4248	60.2755	156.887	121.256	162.257	187.92	164.659	156.358
IVNS1ABP	55.2302	57.243	56.9541	45.2504	31.2252	46.0739	154.183	48.2993	126.466	149.976	89.6654	108.716
HMCN1	8.07489	5.70043	2.19537	3.47127	5.21114	1.46914	10.7403	13.3908	4.84612	8.1369	7.63444	5.25774
TPR	108.649	113.054	81.1345	87.7321	76.7914	71.9062	153.864	140.927	216.148	382.006	146.311	154.12
ODR4	43.9461	48.4686	47.6709	46.8208	47.4005	40.8706	60.5433	50.4233	48.7531	64.5813	59.7246	60.7184
ERVMER61-1	24.4835	17.3997	15.148	21.9434	8.62965	24.302	13.843	15.7919	28.1425	18.5864	15.2689	13.738
AL390957.1	15.9427	11.371	7.74651	8.30624	11.0059	10.0391	26.6518	16.9925	20.7274	22.2694	35.0305	16.8417
RGS2	1.087	0.298452	1.53676	0.289272	0.875472	1.12226	1.19336	4.24812	2.2187	2.6552	0.785437	0.695378
UCHL5	25.8811	28.4126	26.3131	27.5635	26.9729	33.2801	34.8462	30.2909	29.0767	36.0593	38.6121	33.0389
GLRX2	2.74339	3.87987	3.63804	3.30597	2.45966	3.48921	2.78451	1.66231	1.69322	1.62738	2.41914	2.40838
CDC73	95.4494	109.651	136.426	107.733	127.444	148.995	139.783	114.145	116.073	111.775	132.393	145.436
LINC01031	2.22577	4.08879	2.00719	1.94226	3.75202	6.34587	6.44416	13.1138	10.7432	9.33603	16.0229	11.8045
ASPM	16.4604	10.2966	9.8478	11.7775	6.71195	7.40691	5.17124	2.12406	3.5616	5.99561	4.77545	1.98437
ZBTB41	25.7258	46.7674	45.3187	37.3574	38.8126	48.2776	53.3036	34.6314	41.3963	46.4232	48.4457	33.6665
CRB1	1.55286	2.95467	1.19177	0.909141	0.833782	0.550927	1.90938	1.38526	1.63483	2.05564	1.4452	1.22115
DENND1B	22.5165	18.504	21.201	13.1825	16.8007	24.8121	60.6228	57.9037	25.048	46.3375	53.881	68.2149
NEK7	404.676	534.348	1059.7	489.201	620.501	395.158	1806.99	1333.17	1223.27	1194.84	1431.51	1695.2
PTPRC	1.03524	0.477523	0.564523	0.413246	1.33405	0.897808	3.89832	1.93936	0.875804	1.88434	1.09961	1.23811
MIR181A1HG	22.5165	12.4753	7.30744	14.7942	10.4223	3.4484	16.3093	12.652	7.41514	49.164	15.426	8.83639
LINC00862	48.5529	46.3794	26.7521	36.4483	37.8954	37.7895	48.2914	73.8804	46.0089	44.3675	85.2984	72.9299
AC104461.1	5.43502	1.49226	2.47763	2.72742	2.45966	2.38735	1.98894	1.66231	1.86838	1.79868	6.50342	3.03592
ZNF281	13.3546	16.4745	11.1964	12.0255	14.4244	10.5288	33.9711	26.5046	30.5364	37.6867	30.9148	39.874
KIF14	12.4229	6.02872	5.6766	6.11604	3.37682	3.26475	9.14912	5.91043	3.85354	3.76867	3.58159	3.91786
DDX59	55.9549	89.6847	66.896	63.9705	61.825	52.6238	179.641	190.334	200.851	208.647	156.899	140.975
CAMSAP2	364.354	543.421	456.511	447.959	314.795	337.086	569.314	421.949	613.705	574.637	477.483	378.659
PKP1	0.258811	0.477523	0.90951	0.289272	1.33405	0.673356	6.92151	18.4701	1.75161	7.19474	10.0536	10.4307
TNNT2	1.96696	0.537213	0.689973	0.578544	0.708715	0.795784	1.59115	2.49346	2.04354	3.68302	1.7908	1.47556
LAD1	5.59031	6.08842	7.0879	5.24822	4.71087	4.7747	14.4795	22.7182	21.5448	16.6164	9.86508	10.5494
PHLDA3	5.84912	5.90934	4.04575	3.30597	4.62749	4.79511	6.76239	11.5438	9.04998	7.45169	6.59767	5.88527
CSRP1	29.4009	29.8452	57.9264	35.6631	27.4731	18.7315	36.5169	65.6612	61.0144	53.7036	61.3583	51.3901
AC096677.1	32.9725	50.8562	36.694	24.5055	39.2712	22.0167	63.7256	106.572	69.1302	82.3969	72.7943	60.7862
NAV1	87.1157	122.664	79.1587	80.6656	87.5472	52.4401	155.615	331.538	205.58	283.25	262.619	190.415
IPO9-AS1	13.6652	10.6547	9.37736	13.1825	9.63019	5.79494	6.68283	7.38804	6.59773	6.16692	19.6359	9.20952
IPO9	64.0815	51.1845	47.4513	46.9861	41.0221	32.4639	53.7013	56.0567	49.6289	42.9971	55.6089	57.4111
LMOD1	4.34802	2.35777	1.37995	1.48769	2.00108	0.836593	2.94363	5.44868	1.05097	7.02343	0.596932	2.51014
TIMM17A	20.446	24.861	33.5578	33.6382	24.7217	17.1604	21.4805	22.3488	18.9758	20.2138	24.0658	21.1157
RNPEP	31.6784	26.2041	25.2781	27.1089	23.8879	22.6084	28.7998	29.8292	21.8367	18.3294	28.1186	18.86
ELF3-AS1	3.88216	2.92483	4.9239	8.80214	5.21114	4.95835	13.5248	9.8815	20.9025	13.6186	24.1286	20.0303
ELF3	61.0793	33.9937	32.8364	31.4067	29.0573	13.6712	28.0838	28.6286	27.3835	34.5176	17.9708	17.3844
ARL8A	21.4813	13.9974	15.5871	20.7036	12.7986	7.46813	22.5148	28.4439	20.3187	14.6464	17.2482	16.1633
UBE2T	6.62555	4.23801	3.48123	2.31418	3.21006	1.7344	0.63646	0.923504	1.3429	0.770865	1.63371	0.814101
PPP1R12B	300.169	287.558	282.356	253.898	280.484	185.56	365.09	359.059	240.963	334.298	370.192	321.892
SYT2	1.60463	0.656594	0.658611	0.950466	0.583648	0.530523	0.556903	1.29291	1.16774	1.45608	1.66513	0.848022
KDM5B	156.425	175.281	132.914	169.348	160.336	160.728	172.163	168.078	139.545	159.826	175.215	164.279
PCAT6	3.51983	6.2078	5.26888	3.47127	4.54411	2.69342	13.843	6.74158	10.1009	5.99561	4.30419	7.1573
RABIF	6.15969	7.22253	6.71155	8.43022	6.5035	2.36695	10.3425	9.32739	10.7432	8.99342	12.7241	9.73529
KLHL12	5.79736	9.40123	9.18918	7.893	6.29506	5.14199	11.5358	12.652	10.2177	10.1069	14.7034	10.4985
ADIPOR1	10.9736	11.4904	16.1516	13.9264	15.0915	10.9165	15.6728	14.8684	18.9174	11.2204	17.4367	14.8234
CYB5R1	27.4339	28.8603	21.3264	16.9844	19.3438	17.1604	23.6286	27.7051	30.5364	26.2951	25.2911	21.6415
TMEM183A	6.10793	7.04346	7.93469	8.92611	7.87924	6.65194	8.91044	11.4515	10.2177	10.5352	12.2842	10.4985
PPFIA4	2.74339	1.55195	0.376349	1.11576	1.87601	0.897808	13.3657	13.4832	11.6774	13.8756	6.40916	7.10642
ADORA1	28.6762	32.8595	21.2323	38.3079	37.1033	7.30489	22.2761	18.2854	26.2741	30.6633	22.9347	17.8593
BTG2	8.79956	14.1168	22.9886	16.0753	12.465	4.61147	41.1312	52.0856	111.052	53.1897	32.9569	70.0636
PRELP	1.86344	0.9252	1.2545	1.85961	1.12561	0.428499	0.63646	0.831154	0.467096	0.428258	0.596932	1.05155
OPTC	2.3293	0.835665	1.12905	2.81007	1.70925	0.285666	0.397788	1.01585	0.817417	0.685213	1.09961	1.79781
ATP2B4	372.636	210.02	159.101	260.262	173.969	120.939	45.3478	49.0381	30.1277	29.8924	55.9231	45.2844
ZC3H11A	0.0517621	0.208916	2.32082	2.93405	1.70925	2.1833	0.31823	0.923504	5.07966	5.65301	2.89041	3.9009
SNRPE	6.05617	4.3574	7.87196	5.74412	4.29398	4.3462	6.20549	5.54103	4.78773	4.88214	5.56089	6.0888
SOX13	31.9372	27.1293	41.3356	28.8032	29.3491	32.0354	66.8283	101.678	71.1737	60.3844	43.2304	52.9335
ETNK2	1.03524	0.716284	2.03856	0.99179	1.33405	0.673356	0.716018	1.01585	1.22613	0.685213	0.439844	1.3738
REN	7.40199	4.50662	2.75989	2.76875	2.62641	0.856998	3.10274	2.49346	1.10935	1.96999	1.85363	11.6518
KISS1	2122.04	555.747	2120.26	1058.98	1517.9	1219.41	315.366	339.203	401.469	93.5316	308.048	412.597
GOLT1A	41.2544	44.9468	37.8231	51.821	48.4011	12.8346	7.16018	9.97385	9.8674	8.90777	7.1946	8.09013
PLEKHA6	1245.4	1010.26	1046.66	959.144	969.856	692.108	958.748	1298.17	1028.54	828.423	919.998	697.278
AL606489.1	17.0815	15.4001	16.9043	17.8935	10.6307	6.30506	10.1038	9.05034	7.53192	7.28039	11.5616	8.10709
PPP1R15B	34.3183	69.1811	78.4687	77.7316	69.6208	42.6867	130.952	167.708	200.501	145.18	142.761	141.433
PIK3C2B	313.937	434.486	239.358	478.373	323.424	65.7644	222.682	446.145	534.065	247.619	342.419	258.681
MDM4	163.206	176.892	159.917	171.58	183.14	136.691	216.397	241.404	203.946	285.134	211.408	177.389
AL512306.3	4.19273	7.52098	3.98303	5.49617	3.66864	3.14233	1.82982	3.60167	1.57645	1.71303	3.33025	2.23878
AL512306.2	1.44934	2.92483	1.37995	1.48769	2.00108	0.326475	0.875133	0.738804	1.10935	0.51391	0.691184	0.474892
NFASC	1.60463	0.537213	0.533161	0.289272	0.416891	0.38769	1.03425	3.41697	0.75903	3.42607	0.408427	1.25507
RBBP5	14.3899	14.3257	11.7295	16.5298	14.6746	13.6508	16.9458	20.4094	19.6764	20.4707	19.2589	15.0948
DSTYK	7.76432	6.35702	5.26888	5.16557	5.00269	6.65194	9.94469	9.5121	8.34933	6.93778	9.80225	7.717
LEMD1	4.19273	5.5512	1.66221	0.454571	0.667026	1.93845	11.3767	33.8003	6.65611	16.3595	17.6252	25.5255
CDK18	8.43723	1.43257	1.03496	2.8514	1.66756	0.979426	0.238673	0.554103	0.467096	1.02782	0.565514	0.37313
ELK4	14.4416	18.3846	18.0647	14.381	18.7601	21.6086	23.7877	19.8553	15.1806	22.2694	21.0183	19.0635
NUCKS1	85.0452	71.8075	71.2554	77.3596	74.4568	80.1905	63.7256	57.719	40.5205	51.9049	62.0181	44.7247
RAB29	1.9152	1.79071	1.88174	1.03311	0.750404	1.79562	0.31823	0.369402	0.116774	0.342607	0.219922	0.186565
SLC41A1	2.38106	3.1039	2.25809	2.43815	1.83432	2.36695	0.477345	0.461752	0.291935	0.256955	0.691184	0.440971
SRGAP2	120.036	164.387	135.893	126.784	112.936	69.5597	233.501	341.512	258.654	246.591	224.729	267.161
EIF2D	7.09141	7.61052	8.5933	8.96744	9.00485	8.83524	15.832	12.8367	12.3196	16.8734	13.7294	12.7034
MAPKAPK2	32.7137	27.9052	31.6133	30.7455	26.0974	21.833	16.3093	26.5969	19.2093	17.4729	23.0918	18.4699
PFKFB2	3.15749	2.56668	4.51619	2.10755	2.04277	1.67319	0.63646	1.38526	0.467096	1.11347	1.94788	0.983705
YOD1	3.8304	3.82018	3.79485	3.88451	3.8354	3.4688	3.81876	4.15577	2.2187	1.79868	4.39844	3.18856
CD55	61.7005	80.194	55.4174	56.0775	44.4406	65.0706	54.2582	59.8431	92.3682	74.3456	78.6379	55.5115
CR1L	2.38106	2.62638	1.81902	2.02491	1.12561	0.877403	8.59221	6.27983	4.4958	10.7065	4.39844	5.39342
CD46	174.076	224.048	218.596	198.441	184.183	155.504	296.75	237.248	315.523	352.713	339.371	283.646
MIR29B2CHG	232.205	162.984	107.698	194.06	189.644	199.089	53.3831	84.1312	74.5601	81.9686	69.8096	49.7619
CD34	1.44934	0.716284	1.03496	1.61166	0.875472	0.34688	7.16018	4.06342	2.16032	5.05345	2.60765	2.59495
PLXNA2	35.1465	21.6079	39.6421	13.7198	14.883	23.0369	48.9279	40.6342	42.6225	39.5711	56.5514	46.7769
IRF6	8.3337	6.44656	9.44008	6.19869	4.96101	3.83609	5.33036	5.17162	8.81643	6.59518	7.88578	6.12272
UTP25	3.20925	6.53609	6.24112	3.51259	4.04385	5.57049	7.00106	4.61752	3.26967	5.1391	3.01608	4.27403
SERTAD4-AS1	0.310573	0.328297	0.188174	0.0826492	0.416891	0.306071	5.09168	4.80222	8.69966	4.11128	2.26206	3.44297
SERTAD4	1.5011	0.9252	1.03496	0.578544	1.58419	2.10169	9.46735	11.4515	19.0341	10.1069	6.78617	11.0582
HHAT	12.7335	12.5648	11.0396	7.10783	9.25499	11.8551	10.9789	12.375	16.2316	17.6442	13.1325	14.3146
RCOR3	90.8426	103.652	91.1705	108.312	91.4243	100.514	160.388	146.191	132.188	122.824	150.552	159.716
TRAF5	8.64428	1.88025	1.5054	3.76054	1.41743	1.20388	0.716018	1.93936	0.642256	2.14129	0.816854	0.712338
LINC00467	9.00661	13.6094	13.674	10.1245	11.0893	6.18263	9.06956	8.86564	9.57546	9.07907	9.64516	11.0921
SLC30A1	2.43282	4.65585	5.4257	5.45485	4.96101	4.52985	8.51266	7.01863	9.28353	7.02343	7.13176	8.37846
LPGAT1	13.4064	5.90934	11.4473	9.00876	10.589	18.8948	29.675	33.8003	27.8506	26.2094	39.6174	45.8441
INTS7	20.6531	17.6982	15.6498	17.1497	12.9653	8.97808	24.5833	22.6259	25.8654	29.0359	31.6374	19.1992
DTL	14.7004	3.85003	3.38714	6.73591	3.29344	2.48938	0.159115	0.277051	0.233548	0.342607	0.439844	0.237446
PPP2R5A	31.8337	36.9483	36.6313	37.6054	35.3107	42.7071	34.1302	36.6631	25.048	28.1794	32.2657	30.7154
AL360091.3	6.8326	5.96903	2.57172	3.34729	1.95939	2.97909	9.78558	7.20333	0.875804	1.79868	2.89041	1.61124
NENF	15.8392	10.1474	10.6946	11.4469	9.04654	10.7533	20.3667	16.7154	14.8887	9.59298	13.6038	11.8384
AC092803.1	0.103524	0	2.57172	1.98358	3.21006	1.2855	0	0	6.2474	4.19693	7.54019	7.78484
LINC01740	1.96696	1.04458	2.60308	1.69431	2.25121	3.85649	0.31823	0.277051	0.75903	0.685213	0.345592	0.661457
AC092803.2	3.72687	3.07405	5.01798	3.14067	5.12776	13.0998	6.60328	4.15577	0.467096	0.599561	0.534097	0.356169
ATF3	165.794	101.115	112.842	87.1122	116.188	129.835	105.891	275.666	164.768	154.002	88.5658	146.928
NSL1	23.4482	19.1009	19.4133	23.2657	21.3031	27.6688	19.0938	20.04	19.3261	18.4151	23.7202	19.5893
TATDN3	7.86785	9.04309	5.58251	7.43843	7.37898	7.22327	4.13699	6.92628	3.26967	4.62519	5.87507	4.78284
FLVCR1	8.48899	6.92408	3.48123	3.0167	4.66918	4.38701	1.75027	2.12406	0.700643	1.96999	1.03678	1.28899
ANGEL2	14.9075	19.5486	19.6329	20.1251	18.9686	18.0786	35.8805	28.1669	28.1425	31.8624	34.7791	35.3964
RPS6KC1	109.736	129.289	123.505	129.594	109.767	131.937	101.754	111.467	99.3162	124.452	121.711	109.378
AL592402.1	0.207049	0.507368	1.0036	1.03311	0.750404	0.938617	0.397788	0.831154	1.3429	1.45608	1.35095	1.86565
SMYD2	42.5485	17.34	14.7717	22.6459	12.34	13.8956	3.34142	3.32462	1.28451	2.99781	5.52947	2.54407
PTPN14	105.905	84.1932	104.782	88.8066	75.1238	96.1266	130.236	132.523	74.093	78.2856	98.0225	130.46
CENPF	15.6839	3.7008	4.48482	10.1659	6.46181	3.18314	0.397788	0.554103	0.233548	1.11347	0.754019	0.508813
KCTD3	78.5232	100.847	72.1022	90.9141	84.3371	67.1111	97.458	80.7143	87.5804	100.212	97.3627	97.6752
USH2A	1.9152	2.08916	1.12905	1.15709	1.29236	1.85683	5.17124	4.98692	7.00643	8.65081	6.91184	5.88527
ESRRG	377.242	505.458	670.56	518.004	574.143	355.471	863.518	717.471	549.129	642.302	1079.63	818.494
GPATCH2	75.1586	71.4195	92.08	86.2031	69.2039	68.8863	121.166	119.224	102.06	114.773	140.248	138.753
SPATA17	1.86344	1.55195	0.878147	1.73563	0.708715	0.816189	0.63646	0.831154	0.642256	1.28477	0.816854	1.08547
RRP15	7.09141	9.252	11.6041	10.2898	6.92039	7.61096	8.91044	9.60445	4.67096	5.82431	5.56089	4.81676
TGFB2	4.03745	1.88025	1.88174	2.72742	2.95993	1.26509	3.65965	5.26397	1.69322	3.93997	0.659767	1.74693
LYPLAL1	61.4417	91.8037	87.7206	93.2696	81.2521	78.4357	77.0913	52.5474	55.8179	65.6948	76.5329	83.8524
AC096642.1	2.22577	2.53684	2.06992	2.76875	1.58419	2.34654	1.67071	1.84701	0.934191	1.88434	1.94788	1.27203
ZC3H11B	7.03965	10.1772	0.313624	0.330597	0.333513	0.265261	23.7877	21.7947	1.51806	1.37043	0.659767	0.848022
SLC30A10	12.3712	5.46167	3.70076	12.5214	12.3817	2.32614	1.67071	1.75466	0.58387	0.770865	0.754019	0.440971
EPRS	39.4945	50.9756	36.1609	49.1763	40.3551	55.1539	21.3214	19.6706	18.6838	21.6699	20.7355	18.6734
BPNT1	11.0253	9.5803	11.0709	12.6453	11.3811	8.61079	11.2972	11.6362	12.0861	11.0491	14.452	7.42867
IARS2	30.8502	24.7118	26.9403	29.6297	28.6821	30.3418	35.5622	35.2779	29.719	33.0615	36.6013	32.0043
RAB3GAP2	96.4846	90.6995	83.9258	86.5337	86.088	76.3749	122.837	111.375	112.045	106.465	113.009	117.18
MARK1	15.1663	8.74464	9.56553	10.5378	11.2144	7.87622	17.1844	17.5466	20.4938	14.989	21.9922	20.0472
C1orf115	48.8117	40.8879	48.7058	40.746	45.9414	44.6659	93.0823	129.66	115.431	75.1165	76.2502	85.6333
MARC2	6.00441	7.87913	10.1928	15.786	8.75472	13.2427	33.7324	54.9485	22.0703	28.9503	21.144	31.9874
MARC1	12.1641	8.29696	9.50281	9.71128	3.79371	3.8769	6.12593	9.05034	4.96289	4.88214	7.85437	5.15597
DUSP10	1.9152	0.86551	1.28586	0.53722	1.66756	0.510118	2.14805	2.21641	1.16774	1.71303	3.48734	2.76455
AL356108.1	1.60463	1.58179	0.940872	1.40504	0.667026	3.55042	1.90938	1.01585	1.45967	1.37043	1.57087	0.644497
AL513314.2	17.4438	21.1304	1.53676	1.23974	1.25067	1.65278	25.2993	32.3227	5.95547	5.1391	7.28885	2.71367
TAF1A	5.48679	8.29696	9.44008	10.4964	8.46289	9.20253	5.88726	6.64923	5.89708	6.16692	8.13712	6.56369
MIA3	50.9857	65.0028	51.2462	59.0942	43.2316	54.3786	44.3135	40.5418	49.7457	75.0308	41.4711	43.283
AIDA	3.62335	2.83529	3.85758	5.16557	5.71141	6.20303	3.81876	3.60167	3.73676	5.56736	6.28349	4.39275
BROX	24.8458	27.6366	30.8292	30.0017	33.4764	27.6688	29.5954	28.5363	33.2222	34.175	41.3768	39.874
DISP1	0.983481	0.626749	13.7681	14.4223	14.8413	8.40674	0.63646	0.184701	8.64127	12.7621	13.0382	11.16
TLR5	2.79516	5.22291	3.13624	4.54571	2.58473	2.81585	15.9911	9.23504	8.75804	14.0469	13.8551	10.2441
CAPN2	4.55507	2.4473	1.31722	3.05802	1.75094	1.89764	3.1823	3.60167	2.74419	3.59737	1.47662	1.89957
TP53BP2	20.8601	16.7133	18.1275	20.7449	16.5089	17.5277	12.411	14.4067	14.8303	13.7899	15.7401	11.5161
FBXO28	111.289	98.7577	65.9551	102.898	76.3328	65.2747	54.2582	63.9065	51.4389	47.2797	78.3552	48.3542
DEGS1	48.0353	55.1837	28.038	57.5652	46.2749	58.7656	27.7656	39.0642	33.1638	19.7855	27.5531	19.5384
NVL	163.31	191.904	96.4394	173.481	163.922	142.2	135.725	183.962	178.197	156.4	175.624	121.929
CNIH4	14.5452	15.221	14.2072	15.2901	12.6735	11.8755	13.6839	14.0373	13.3706	12.2482	17.0911	12.3472
WDR26	222.422	251.834	211.1	273.197	224.538	177.378	110.346	108.512	93.4775	90.7907	133.587	109.48
CNIH3	8.90309	8.80433	7.18199	8.01697	6.08661	6.40708	12.6496	11.4515	5.8387	6.33822	8.48272	6.52977
DNAH14	68.4295	37.6049	40.9279	78.8886	55.6133	28.5258	41.3699	23.9188	68.0208	72.6326	102.013	37.9066
LBR	6.52203	4.80507	4.13984	5.33087	5.25283	3.67285	2.54584	1.84701	1.16774	1.62738	2.63907	2.40838
ENAH	59.4229	40.9476	46.6045	60.1686	34.3935	35.8307	7.79664	7.38804	2.39387	10.7921	12.8497	4.34187
SRP9	20.0837	23.0703	25.0899	25.1667	27.7233	25.0162	35.1644	28.6286	35.3825	31.9481	39.0833	37.2621
EPHX1	6.72908	4.32755	3.60668	5.2069	5.66972	5.65211	6.76239	10.805	6.48095	4.79649	8.76547	5.2747
AL591895.1	11.8535	16.3552	13.0781	9.17406	5.08607	3.38718	8.19443	9.23504	9.69223	20.8133	9.23673	6.71633
TMEM63A	95.8635	73.0013	102.524	88.7239	65.7021	26.0568	32.7777	35.5549	41.3963	57.044	44.5814	30.2405
SDE2	7.45375	8.71479	9.62826	10.0006	6.5035	6.69275	8.35354	7.94214	7.88224	10.3638	8.6398	7.76788
AL512343.2	0.465859	0.358142	3.29305	4.66968	3.25175	3.65244	0.795575	0.277051	12.2613	11.7343	13.9808	12.449
H3F3A	11.0253	12.4753	35.8472	29.2165	25.347	21.2005	10.6607	11.3591	29.719	21.7555	24.757	27.4759
ACBD3	141.155	134.423	119.71	145.834	126.652	125.734	96.5033	102.786	94.4117	74.26	113.857	89.5172
LIN9	19.6696	10.2369	8.21695	11.5709	8.62965	5.97858	8.91044	10.4356	7.47353	8.05125	12.19	9.32824
PARP1	21.6366	3.40235	6.39793	8.71949	4.66918	2.63221	2.6254	1.66231	1.40129	2.14129	2.76474	1.42468
ITPKB	3.77864	2.05932	1.91311	1.98358	2.79317	1.34671	4.61434	6.27983	2.51064	5.1391	2.73332	4.5454
PSEN2	2.48458	2.83529	3.54395	1.81828	3.33513	2.42816	0.795575	1.01585	1.40129	1.37043	1.4452	1.66212
COQ8A	14.8557	17.7877	13.1722	10.5791	13.7574	11.998	6.92151	6.18748	9.28353	8.82212	8.70264	4.56236
CDC42BPA	40.0639	25.0401	21.4519	22.5632	22.8873	18.3642	54.2582	62.4289	35.2657	63.6392	69.5583	39.2973
ZNF678	11.8535	9.34154	8.5933	11.075	10.6307	5.95818	17.5027	17.916	17.5161	17.0447	20.924	17.0283
SNAP47	7.03965	5.37213	5.73932	7.10783	6.1283	4.57066	6.28505	5.63338	6.36418	6.76648	6.18924	4.95245
JMJD4	2.3293	2.53684	2.19537	2.02491	1.70925	1.63238	3.81876	5.07927	4.43741	2.39825	2.32489	2.23878
ARF1	90.6355	59.3322	76.4929	70.7477	62.8255	63.7443	60.8615	70.5557	82.8511	42.6545	63.4319	54.9518
C1orf35	15.1145	11.7888	7.3388	7.14915	6.5035	5.69292	14.559	25.9505	17.2242	23.7255	9.80225	10.1084
MRPL55	9.83481	10.8935	7.43289	5.28955	6.96208	5.46846	8.27398	9.41974	6.07224	3.08346	4.14711	3.74826
GUK1	37.7864	26.5025	19.6015	20.621	19.4688	14.9567	18.1391	21.9794	17.9832	10.1925	13.1011	12.5168
IBA57	6.10793	5.67058	6.89973	6.15736	5.04438	5.93777	15.5933	18.9318	13.2538	11.2204	15.8658	10.6851
OBSCN	192.296	102.638	67.7742	106.163	91.7578	79.3335	10.3425	9.5121	15.8229	5.56736	3.58159	4.07051
TRIM11	34.6806	35.4859	18.8488	31.8613	20.1775	20.5271	18.6165	19.6706	19.1509	21.5842	12.8497	13.5514
TRIM17	19.6696	18.892	20.9187	21.4475	18.6767	9.48819	8.27398	5.35633	8.0574	6.08127	7.1946	6.51281
HIST3H2A	24.8458	23.9358	19.2879	30.0017	19.3021	17.7725	12.2519	7.11098	16.6403	5.22475	10.2421	12.6186
HIST3H2BB	7.50551	12.4454	7.46425	13.4305	9.12992	16.5482	2.78451	1.66231	1.69322	1.45608	2.76474	2.86631
RNF187	3.57159	2.50699	3.98303	2.76875	1.9177	3.63204	1.67071	3.23227	1.98516	2.22694	1.41379	1.72996
RHOU	8.12666	15.0718	11.165	6.07472	5.25283	12.4673	28.0838	57.719	28.5512	16.8734	25.9508	25.5594
RAB4A	18.6344	19.2203	15.838	18.6374	16.3421	13.2835	22.117	25.5811	20.2019	24.2394	22.9033	27.2893
CCSAP	1219.15	1957.81	1573.77	2055.65	1635.34	2128.66	383.07	202.063	430.195	247.276	189.981	215.465
NUP133	38.4075	38.2317	35.7218	38.4732	31.1418	34.5248	37.392	40.5418	31.4706	35.6311	58.4365	37.9575
ABCB10	13.4064	10.4458	7.55834	10.7857	10.8809	7.50894	22.2761	17.916	11.5606	17.3873	20.8926	19.6402
TAF5L	8.59251	8.08804	4.95526	5.62014	4.79425	3.63204	18.2982	22.2565	15.4142	15.8456	21.6152	14.8065
URB2	2.22577	3.04421	2.38354	3.22332	2.12615	1.50995	2.86407	3.87872	2.10193	2.14129	2.73332	1.72996
GALNT2	154.406	107.174	122.282	184.514	138.616	202.007	76.4548	82.6536	81.1579	74.003	91.8961	91.1793
COG2	26.5022	20.9513	22.8005	17.6043	16.6756	22.4452	19.6507	26.5046	16.4067	18.2438	16.8712	16.9774
C1orf198	5.84912	4.77523	7.21335	6.69458	7.37898	7.32529	9.06956	7.11098	6.2474	4.28258	4.80687	5.30862
TTC13	8.79956	13.0125	11.8236	7.47975	7.54573	13.7732	16.7866	17.8236	14.1296	18.4151	13.6038	17.5201
ARV1	4.50331	6.56594	5.51978	4.8763	5.21114	4.91754	4.69389	4.34047	3.67838	2.4839	4.96396	3.74826
FAM89A	47.3106	41.3057	32.0524	32.4811	25.0552	26.8526	45.5069	27.151	32.6967	26.6377	40.1201	27.849
C1orf131	10.2489	11.4307	7.90333	9.17406	8.54627	6.30506	15.5933	17.916	15.239	13.8756	11.813	13.1443
GNPAT	13.3029	8.59541	6.46066	6.28134	10.0888	9.61062	59.1908	41.0959	35.3241	43.0828	44.927	49.0326
EXOC8	4.76212	9.61015	7.27608	11.4469	10.464	8.10067	10.8198	8.21919	16.8154	15.5029	12.7555	15.2814
SPRTN	7.60903	8.89386	10.6319	11.0337	10.0888	9.56981	13.7635	12.1903	13.0203	11.2204	17.1854	15.5018
EGLN1	92.0848	76.6424	72.3531	81.6161	76.2494	128.182	21.0827	19.763	17.8664	12.4195	27.8987	19.0635
AL445524.1	1.86344	1.61164	1.56812	2.27285	2.12615	1.59157	1.19336	0.369402	0.525483	1.19912	0.502679	0.712338
DISC1	64.4956	51.0651	71.9767	50.7879	57.6561	82.4147	81.7056	66.3076	60.8392	75.8017	73.9567	72.9129
SIPA1L2	33.1278	36.2022	28.1007	27.1503	24.7633	20.3231	8.27398	9.32739	3.67838	9.93559	4.20994	3.15464
NTPCR	7.45375	7.49114	6.64883	5.33087	5.91986	5.44806	11.9336	13.9449	7.94063	10.4495	13.1325	10.6681
PCNX2	3.72687	1.91009	1.16041	1.11576	1.5425	0.856998	3.50053	2.49346	1.45967	3.08346	1.09961	0.881943
KCNK1	2.84692	2.65622	1.94447	3.05802	3.71033	4.65228	2.86407	5.63338	3.67838	3.51172	6.31491	8.93815
SLC35F3	1.9152	1.34303	0.658611	0.495895	0.667026	0.73457	2.22761	1.38526	1.10935	1.02782	1.41379	2.06917
COA6	3.98568	4.92445	2.47763	4.46306	2.2929	1.14266	1.27292	3.23227	2.6858	4.71084	3.4245	2.84935
TARBP1	101.247	142.57	144.988	100.295	118.939	101.615	84.0923	50.7004	50.9718	104.067	74.8364	92.5022
IRF2BP2	63.3569	56.8252	44.7855	57.0279	47.3172	52.5013	32.6981	27.7051	52.3147	18.4151	32.9255	21.7602
AL160408.1	7.55727	9.13262	5.4257	7.68637	5.71141	10.5696	4.61434	5.81808	8.46611	5.56736	6.03215	5.02029
AL160408.3	2.12225	3.16359	2.72853	4.21511	2.79317	8.08027	0.477345	0	0.467096	0.171303	0.502679	0.203525
AL160408.6	8.54075	10.5055	5.80204	5.49617	7.17053	8.54958	14.1612	11.6362	10.9767	5.99561	17.4367	10.1763
LINC01132	0.465859	0.596903	0.815423	0.247948	0.583648	0.469308	3.34142	1.93936	2.74419	1.02782	2.63907	2.54407
TOMM20	25.0529	21.6676	23.5532	29.5058	20.0942	23.2206	16.9458	13.7602	15.7645	10.4495	15.3631	13.721
RBM34	0.258811	0.179071	2.16401	1.81828	1.37574	1.2855	0.0795575	0	3.21128	2.39825	1.88505	1.86565
ARID4B	304.775	262.22	223.144	250.51	271.98	288.278	333.664	350.193	299.233	374.555	317.693	292.144
GGPS1	0.0517621	0.179071	3.01079	2.64477	2.70979	2.12209	0.238673	0.554103	4.67096	3.59737	4.02144	3.76522
TBCE	11.9053	6.86439	6.837	12.3147	7.79587	9.89629	3.1823	7.38804	12.2613	14.3038	11.4988	8.37846
TBCE.1	0.879956	0.686439	3.04215	3.05802	2.83486	4.08094	0.477345	0.461752	4.61257	4.53954	5.90648	4.01962
B3GALNT2	44.1013	30.7107	29.3866	34.506	25.7639	22.1799	20.3667	20.3171	19.0925	17.1303	28.0558	17.0113
GNG4	12.5782	4.98414	2.38354	2.1902	8.08769	2.02007	1.35248	1.56996	1.75161	0.51391	0.439844	0.440971
LYST	84.7346	126.006	95.3731	66.3673	80.2933	77.5175	121.325	124.95	116.657	129.42	136.352	129.272
NID1	37.7864	124.186	120.087	53.9286	54.7795	126.754	5.48947	10.4356	2.10193	8.1369	9.23673	4.73196
GPR137B	22.5165	18.5339	18.5352	13.1825	15.0081	37.6059	2.46628	2.95521	0.934191	4.28258	3.36167	3.49385
ERO1B	30.5397	28.7707	21.3264	19.7945	24.68	28.3013	14.7977	5.35633	5.3716	8.99342	17.5938	7.30995
EDARADD	63.2533	109.054	30.4215	61.8629	49.7351	71.3349	6.60328	3.97107	5.13805	4.28258	7.22602	7.36083
LGALS8	132.666	217.601	103.872	175.34	163.296	208.373	89.6613	71.0175	115.665	108.349	88.7858	97.3868
LGALS8-AS1	1.9152	3.90972	2.35218	1.19841	2.12615	1.87723	1.11381	0.923504	1.16774	1.02782	0.754019	1.95045
AL359921.1	2.58811	4.44693	3.35578	3.34729	2.04277	2.10169	4.05743	3.87872	3.79515	5.3104	2.5134	3.30729
HEATR1	18.2203	29.4572	21.9223	19.2159	17.2176	30.6479	30.7888	24.4729	25.9822	38.3719	23.1547	30.2235
MTR	101.868	110.726	103.182	96.4929	100.512	127.325	71.7609	79.052	71.7576	99.7841	67.7989	66.7393
RYR2	26.8645	9.81906	9.25191	6.52929	14.8413	4.26459	19.5712	22.0718	11.619	23.8112	20.2328	9.2604
CHRM3	20.0837	3.22328	5.61387	8.84346	2.87655	5.55008	5.33036	1.84701	1.10935	3.68302	1.9793	1.66212
FMN2	7.09141	8.17758	4.76709	2.02491	4.62749	1.34671	3.26186	2.40111	2.91935	1.45608	2.16781	1.61124
GREM2	497.848	778.481	256.168	1107.79	945.551	422.684	35.0053	25.2117	76.5453	43.0828	12.0643	26.1869
FH	5.53855	6.77485	7.05654	6.85988	7.21222	4.63187	19.7303	9.60445	12.7284	13.4473	13.6038	16.0276
KMO	799.88	747.83	1072.75	612.513	728.309	274.321	625.004	352.409	354.292	403.419	440.222	473.434
OPN3	19.152	40.7983	19.1624	19.3812	22.6789	10.6921	63.5665	60.6742	43.3231	53.6179	62.6778	51.6276
WDR64	1.75991	2.02947	5.01798	2.06623	2.00108	1.26509	2.78451	2.03171	1.40129	1.88434	6.22066	3.86698
EXO1	6.47027	2.32792	2.35218	2.89272	1.37574	1.02024	1.67071	1.93936	2.10193	1.37043	2.5134	1.40772
PLD5	5.95265	7.90897	4.98662	2.89272	3.54358	3.57083	13.0474	22.5335	5.8387	2.14129	14.5149	4.13835
CEP170	20.8601	16.5939	17.4375	13.4718	13.9242	18.3846	12.5701	12.5597	6.59773	13.1904	12.4727	9.39608
SDCCAG8	87.6851	90.6696	96.0317	82.1946	73.7064	82.3738	103.743	96.8756	71.816	102.953	123.376	113.143
AKT3	477.143	667.666	442.555	484.614	658.688	352.512	407.016	497.492	327.2	400.164	455.396	432.949
ZBTB18	5.95265	11.9679	9.25191	11.0337	11.2144	13.5487	21.8783	24.1035	21.1361	29.2929	26.7677	17.7576
AL645465.1	6.78084	21.787	9.346	13.8024	10.3389	9.69224	15.0364	9.97385	10.568	24.9246	15.6145	12.449
ADSS	16.3568	26.8308	24.8077	22.8525	22.8873	30.5255	34.9258	34.8161	18.4503	34.8602	27.8359	30.5627
CATSPERE	5.3315	3.46204	3.07352	2.8514	2.45966	1.63238	6.68283	3.97107	4.78773	7.28039	5.84365	4.15531
DESI2	60.9758	69.0319	52.0302	72.2767	59.1986	78.1093	52.6671	59.0119	45.0163	27.2372	59.1277	46.2681
COX20	9.11014	6.89423	8.5933	8.0583	8.92147	9.61062	27.9247	22.0718	23.3548	28.0937	22.2436	19.8268
HNRNPU	242.143	206.857	162.928	194.06	200.191	238.082	214.089	211.575	237.109	317.339	198.276	204.085
EFCAB2	206.169	267.95	224.304	216.624	177.179	266.853	248.458	242.605	173.526	188.519	293.942	247.639
KIF26B	50.6751	20.8618	16.9043	20.5383	33.1845	16.1197	9.38779	14.9608	10.568	12.2482	17.3739	11.584
SMYD3	119.726	85.6556	102.555	126.495	90.1319	244.816	78.762	97.6144	57.0441	77.6004	84.4816	86.3626
TFB2M	12.7852	15.7284	14.019	16.9844	13.8408	15.3443	13.6839	15.6072	8.5245	8.22256	14.9547	11.7875
CNST	88.2544	100.847	91.6409	94.468	81.0437	83.8022	109.312	125.597	84.4859	83.7673	108.673	99.3882
AL591848.2	7.71256	12.6842	13.9563	10.1245	10.8392	3.28516	12.1723	12.2826	11.3855	7.28039	10.7448	19.7928
SCCPDH	153.009	169.849	220.321	140.462	128.611	142.609	98.6513	50.9774	22.479	33.918	38.7692	134.53
AL591848.4	4.60683	9.49076	10.82	10.2485	7.12884	10.1615	6.3646	2.58581	1.57645	2.14129	2.48198	9.87097
AHCTF1	75.3657	87.1181	78.7196	87.1122	70.538	94.8207	89.9	82.1919	75.4943	89.249	80.0203	83.0213
ZNF124	17.5991	7.93882	5.83341	10.951	6.75364	4.87673	2.94363	6.92628	3.32806	3.68302	6.28349	3.40905
AL390728.6	8.48899	6.8047	5.80204	3.42994	6.25337	3.50961	10.2629	8.40389	5.89708	7.10909	6.15782	8.46326
ZNF496	6.15969	3.96941	3.44986	5.45485	4.46074	3.8769	4.05743	4.61752	3.32806	5.82431	3.33025	4.10443
AL390860.1	2.07049	2.38761	0.533161	0.495895	1.08392	1.67319	3.26186	4.70987	1.69322	3.85432	2.92182	2.3575
TRIM58	13.4064	10.4458	3.4185	4.21511	18.0097	14.6098	5.09168	18.193	13.4874	14.3895	12.1271	9.92186
SH3BP5L	11.6465	10.2369	9.78507	11.5296	9.25499	8.14148	13.4452	16.069	12.2029	11.9912	9.33099	8.58198
ZNF672	13.6652	12.5051	12.7331	15.7033	10.1721	8.83524	6.76239	9.23504	9.04998	6.85213	8.57697	6.85202
ZNF692	22.6718	18.9517	8.96965	13.0999	12.6318	10.284	30.6297	38.8795	38.0099	36.8302	17.0911	16.0955
PGBD2	18.9449	17.6683	11.7295	16.7778	13.6323	9.75345	10.0242	11.5438	12.378	13.3617	10.6819	10.1763
SH3YL1	93.4824	111.651	85.3685	90.7901	79.3761	78.701	85.9221	72.3104	87.6972	124.109	88.4087	107.054
ACP1	22.0507	19.847	24.8077	31.324	25.6805	24.3632	25.6971	23.2723	23.0628	20.0425	30.0979	28.2052
TMEM18	6.72908	7.28222	6.30384	9.05009	6.1283	5.12158	5.88726	7.94214	10.2761	16.4451	8.54555	7.61524
SNTG2	3.36454	1.61164	0.156812	1.44636	1.25067	0.224452	1.03425	0.738804	0.233548	0.0856516	0.0628349	0.135684
PXDN	5.69384	2.1787	2.16401	5.28955	2.87655	1.69359	2.22761	1.93936	0.75903	2.22694	0.502679	0.559694
EIPR1	25.674	20.5036	26.564	24.1336	18.7184	18.8744	21.7988	22.6259	17.7496	26.9803	22.3692	22.0486
TRAPPC12	45.2401	55.3628	37.5094	44.2173	32.3925	38.9934	62.4527	75.9121	59.0292	63.3822	59.2219	56.3256
ADI1	18.3756	13.102	16.4653	11.9428	13.4239	9.65143	19.1734	15.6072	12.5532	13.276	16.2114	16.0107
RNASEH1	2.89868	3.52173	9.87916	10.6204	8.79641	9.22293	3.42097	4.52517	10.7432	8.73647	10.1164	10.9056
RNASEH1-AS1	0.879956	0.9252	0.78406	0.53722	0.750404	0.550927	2.30717	1.20056	1.28451	1.02782	2.29347	1.4586
RPS7	16.098	12.1768	30.892	27.4809	18.1765	16.1197	11.3767	10.8974	24.2306	14.3895	15.4574	17.2318
COLEC11	8.23018	5.64074	4.98662	2.43815	4.29398	4.22378	4.29611	3.50932	7.23998	4.79649	5.12105	4.37579
RSAD2	1.087	4.89461	2.79125	2.10755	1.1673	1.12226	0.795575	0.369402	0	1.54173	0.691184	0.305288
RNF144A	32.1961	41.3953	38.5758	26.985	21.5116	26.7302	8.99	20.3171	11.2687	20.0425	15.4574	10.0406
ID2	12.5264	5.31244	9.50281	6.77723	4.83594	2.10169	1.19336	1.29291	1.22613	1.62738	1.03678	1.11939
KIDINS220	61.5969	65.6892	53.9433	54.3418	51.8613	53.6032	104.618	94.4745	90.1495	98.1568	98.0539	90.5348
MBOAT2	6.93613	2.89498	1.78766	2.47948	2.2929	1.97926	1.43204	1.47761	1.10935	3.51172	1.47662	1.39076
ASAP2	9.47247	6.23764	3.48123	3.30597	5.3779	13.3651	13.3657	13.8526	5.19644	13.3617	8.98539	7.30995
ITGB1BP1	13.2511	13.4303	9.53417	11.2403	9.42174	10.182	13.6043	16.6231	14.48	12.5051	16.0229	16.1294
CPSF3	14.9075	17.4893	15.7126	16.0753	14.0909	13.9364	11.3767	16.346	15.7645	14.5608	15.3946	13.3987
IAH1	4.45154	2.1787	2.19537	2.47948	2.25121	1.7344	3.10274	2.40111	3.26967	2.91216	4.17852	3.78218
ADAM17	98.9692	96.3999	101.144	103.766	97.8861	109.451	103.663	112.945	93.244	71.7761	101.573	99.2694
AC080162.1	2.43282	0.298452	2.06992	1.81828	1.5425	1.97926	0.397788	0.738804	0.875804	0.428258	1.35095	0.797141
YWHAQ	44.6707	29.8153	25.2154	36.4483	31.0584	47.9715	14.7977	12.652	8.69966	10.7065	20.924	16.6382
TAF1B	138.205	118.843	126.265	102.65	102.43	150.75	123.473	109.435	89.6824	137.642	133.776	136.922
AC010969.2	4.34802	3.16359	3.26169	3.22332	3.21006	2.5914	4.05743	4.70987	3.21128	3.25476	4.58695	3.74826
GRHL1	732.382	477.881	419.033	577.346	604.451	767.156	184.733	173.065	144.449	130.362	150.081	135.395
KLF11	2.74339	1.55195	1.22313	1.52901	1.45912	3.91771	1.19336	1.01585	0.467096	1.02782	0.659767	1.18723
HPCAL1	573.421	194.77	209.187	274.602	347.729	346.778	109.233	81.2684	202.369	133.531	123.848	147.318
NOL10	66.152	62.2272	75.9284	66.1607	62.8255	76.1912	92.8436	106.203	68.6631	87.4503	101.164	86.5661
ATP6V1C2	156.943	108.577	85.7448	114.428	84.6289	95.7185	214.646	186.733	197.523	194.087	137.671	116.043
PDIA6	51.0375	29.8452	62.0035	56.6973	44.6074	47.6654	27.9247	28.4439	31.1786	28.1794	28.7156	27.7812
ROCK2	129.768	112.666	105.284	92.5671	110.226	106.451	149.727	125.874	130.32	163.68	159.098	146.487
E2F6	11.8018	14.0869	10.036	12.5627	10.0888	7.50894	16.1502	13.7602	13.1955	15.3316	18.3792	15.6545
GREB1	4.39978	2.89498	0.972235	2.23153	1.62588	0.816189	1.03425	0.646453	0.408709	0.599561	0.439844	0.339209
LPIN1	35.8194	26.2638	22.1419	25.9932	19.9274	14.6506	26.8904	54.1174	39.9951	38.5432	41.9423	40.281
MIR3681HG	1.13877	0.716284	0.439074	0.330597	0.250135	0.38769	1.27292	1.84701	1.16774	1.45608	0.911106	0.491853
TRIB2	0.207049	0.0596903	0.250899	0.289272	0.333513	0.142833	2.78451	1.38526	1.05097	1.45608	1.22528	1.05155
LINC00276	7.40199	8.59541	3.63804	4.04981	3.50189	4.93794	5.64859	5.81808	13.7209	6.85213	4.55553	9.65049
NBAS	222.008	202.619	225.119	235.137	228.581	289.767	142.885	135.94	127.517	137.043	158.972	158.241
DDX1	39.0287	55.7508	32.5228	46.2009	37.8537	41.544	52.1897	44.0512	49.6873	55.5879	49.7024	56.0712
MYCNUT	203.839	226.883	168.918	294.644	169.258	529.951	1.19336	1.29291	1.22613	0.770865	0.345592	0.831061
MYCNOS	9.05837	4.80507	10.1614	15.5794	8.83809	26.1588	0.238673	0.369402	0.467096	0.171303	0.12567	0.152644
MYCN	26.0364	32.0836	19.2565	30.5802	21.1781	44.2782	0.556903	0.461752	0.817417	0.428258	0.219922	0.237446
FAM49A	157.202	157.851	205.361	141.413	144.244	95.2492	157.683	177.22	147.252	175.243	143.703	171.674
SMC6	33.6972	26.6219	23.7727	33.3489	22.4704	16.8543	41.529	28.6286	43.2647	54.3031	31.0719	31.8856
GEN1	22.8271	9.28185	8.8442	10.0832	6.96208	3.61163	31.4252	5.81808	20.2603	7.623	9.26815	9.41304
KCNS3	3.46806	2.14885	3.9203	2.93405	3.04331	0.775379	2.0685	2.49346	0.75903	2.99781	3.99002	0.814101
RDH14	2.17401	2.68607	3.48123	4.54571	4.08553	2.85666	5.01212	3.23227	8.40772	9.84994	7.25743	6.02096
LINC01376	41.9791	82.6711	79.9428	55.2923	60.9912	52.787	142.647	224.319	157.061	228.09	151.369	202.711
LINC00954	0.465859	0.656594	0.439074	0.123974	0.333513	0.285666	3.65965	3.78637	1.57645	2.05564	2.41914	1.40772
TTC32	6.98789	14.0869	6.02158	6.61193	5.91986	6.01939	34.6871	31.2144	10.3929	37.6011	15.1746	17.571
WDR35	3.0022	0.86551	0.689973	0.578544	0.583648	0.612142	2.94363	4.98692	2.04354	3.85432	2.04214	2.47622
LAPTM4A	17.3921	21.2796	28.9161	29.0099	19.9274	24.4653	72.7951	77.0203	75.144	49.421	60.6357	59.4294
AC098828.2	0.414097	0.238761	8.81284	14.6289	12.7152	11.9776	0.397788	0.277051	52.4899	50.2775	6.72334	13.8906
SDC1	156.632	122.753	206.804	179.721	132.905	161.238	151.478	145.083	282.826	107.493	173.236	158.919
PUM2	378.381	453.706	420.131	409.279	420.893	422.01	532.479	476.159	428.619	446.588	537.019	517.192
RHOB	14.0275	22.5629	20.6365	8.59552	14.2577	22.69	30.9479	42.7583	38.1267	23.2972	13.698	19.1653
HS1BP3	15.1145	24.9804	19.5074	22.1087	13.7157	16.0381	15.0364	13.4832	16.8154	14.9034	12.6927	15.434
LDAH	99.8492	156.568	130.091	118.395	123.65	94.8411	153.864	122.087	133.473	152.374	151.966	131.393
TDRD15	0.569384	1.43257	0.533161	0.330597	0.917161	0.224452	3.02319	2.21641	1.63483	1.71303	1.4452	4.52844
AC018742.1	1.9152	1.96978	0.78406	0.743843	1.41743	0.326475	4.29611	4.15577	3.85354	2.4839	1.28812	5.5291
AC018467.1	0.569384	0.298452	0	0.0826492	0.375202	0.163238	4.13699	9.60445	50.7383	29.0359	13.1325	35.4643
KLHL29	110.667	39.2762	41.1475	19.2159	35.1439	111.104	59.6682	96.968	119.518	68.093	112.349	85.8368
AC009242.1	2.63987	2.80545	1.5054	1.23974	1.37574	2.22411	5.33036	7.29568	8.69966	7.02343	6.94326	6.80114
ATAD2B	218.85	275.292	249.676	220.384	246.299	212.882	255.937	234.478	236.993	225.949	286.527	249.454
UBXN2A	75.9351	65.8086	54.1315	76.8637	64.0762	46.8492	60.3046	71.2945	51.4389	54.817	71.7575	54.8161
MFSD2B	6.47027	5.10352	3.51259	7.06651	4.08553	1.81602	2.94363	4.61752	3.03612	3.08346	3.92718	2.61191
WDCP	1.39758	1.31319	1.34858	1.65298	1.29236	1.26509	1.19336	1.56996	1.57645	0.770865	1.28812	1.05155
SF3B6	6.52203	5.46167	5.58251	8.30624	6.33675	4.3054	8.27398	3.69402	7.64869	6.08127	6.97468	6.54673
FAM228B	10.9218	13.9377	16.9984	15.5794	17.3844	12.8346	25.8562	22.0718	58.3286	86.6794	50.3308	46.5225
TP53I3	3.10573	1.58179	0.846785	2.23153	2.2929	0.754975	4.05743	6.46453	5.19644	4.71084	3.61301	3.59561
ITSN2	51.7621	45.4244	36.2236	36.4483	41.5224	45.2781	61.3389	61.5977	66.386	106.722	64.8142	73.1504
NCOA1	62.2181	31.7254	29.2298	34.506	27.1396	22.4452	95.7873	79.8831	52.2563	83.5103	110.778	84.4121
PTRHD1	1.13877	0.775974	1.34858	1.11576	0.792093	0.571332	1.82982	1.47761	1.51806	0.856516	0.973941	1.03459
CENPO	4.86564	3.85003	4.23392	4.83498	3.37682	1.57116	1.90938	2.12406	2.2187	1.88434	2.73332	1.84869
ADCY3	6.57379	3.73065	1.78766	5.24822	10.0888	1.08145	3.10274	3.87872	2.74419	2.56955	9.11106	5.93615
DNAJC27	8.43723	12.535	13.5799	21.1582	16.9675	4.20337	6.84195	9.41974	17.2825	10.8778	18.6306	11.6179
DNAJC27-AS1	2.22577	2.20854	3.57531	2.72742	2.33459	1.2855	5.72814	5.26397	3.85354	4.62519	8.16854	5.42734
EFR3B	3.20925	0.895355	1.47403	2.89272	1.9177	0.510118	1.67071	1.56996	1.22613	1.37043	0.848272	0.457932
DNMT3A	191.261	212.199	206.647	154.761	113.853	136.222	388.798	501.371	444.675	446.245	364.38	336.02
AC012074.1	0.155286	0.0895355	0.0313624	0.0826492	0	0	1.19336	3.69402	2.91935	1.45608	1.72796	1.40772
DTNB	34.9912	102.488	58.7104	41.6139	42.773	33.3617	381.717	566.016	444.733	326.847	605.917	446.568
ASXL2	125.937	135.348	129.244	127.073	124.275	123.877	117.347	118.301	112.979	105.437	126.927	106.986
RAB10	122.78	138.541	94.7145	122.941	96.552	127.713	193.882	213.884	151.981	169.59	190.61	167.416
HADHA	64.5991	65.5997	59.5572	65.9541	56.4054	46.2779	80.5122	83.1154	82.1504	108.264	91.5505	91.2302
HADHB	65.2721	58.3473	53.1279	57.2759	51.2776	53.3379	46.6207	52.455	39.9951	54.3888	63.966	62.8723
ADGRF3	1.39758	1.49226	1.22313	1.23974	0.917161	0.877403	1.82982	1.75466	2.04354	1.79868	1.91647	1.6282
SELENOI	93.0683	145.615	112.748	135.297	103.889	98.5752	74.4659	74.0651	64.8679	59.3566	90.7651	68.3845
DRC1	0.776432	2.83529	0.689973	1.23974	1.08392	1.20388	1.35248	1.66231	0.408709	0.856516	1.28812	0.983705
CIB4	4.14097	3.64111	2.19537	3.38862	1.50081	1.77521	0.63646	0.923504	0.934191	2.6552	0.439844	0.525774
KCNK3	19.7731	5.96903	5.30025	4.33908	4.75256	8.6312	2.94363	5.54103	1.57645	4.71084	2.41914	2.52711
CENPA	8.07489	5.49151	5.08071	6.32266	3.25175	2.95868	1.98894	4.70987	2.6858	1.45608	4.52411	1.96741
AC013472.2	2.38106	1.46241	1.34858	0.289272	0.541959	0.224452	1.51159	2.30876	1.05097	1.11347	4.74404	1.06851
MAPRE3	48.087	45.1557	25.6544	11.3229	17.0092	7.08044	48.8483	109.897	138.26	95.4159	136.603	50.3216
TMEM214	38.3557	34.0235	22.4868	26.3651	25.0552	14.9363	26.4927	44.6976	35.3825	29.7211	19.4788	19.6571
AGBL5	5.7456	5.96903	6.42929	8.63684	5.50296	4.16256	6.76239	7.11098	7.53192	6.59518	10.6191	7.08946
OST4	4.45154	5.01399	9.40872	6.77723	4.16891	4.16256	9.5469	2.67816	13.5458	6.25257	7.00609	10.6003
PREB	6.36674	9.66984	7.77788	8.26492	5.41959	3.16273	12.6496	22.4412	20.377	18.8434	9.45666	12.0758
SLC5A6	99.2798	79.9552	66.6137	65.3342	60.2825	40.6054	113.767	202.525	157.294	111.775	88.0317	75.6775
ATRAID	5.95265	5.99888	10.475	7.97565	6.75364	6.14182	11.2972	11.5438	17.3993	10.1925	12.8183	12.7882
CAD	12.6817	10.804	8.46785	11.4056	6.67026	6.9376	19.8098	32.6921	23.5299	25.1816	20.7355	19.1144
UCN	2.89868	3.3725	3.35578	3.05802	2.00108	2.75464	4.45522	5.91043	3.73676	1.11347	1.82221	2.39142
MPV17	36.6476	33.2475	32.021	34.506	26.8478	31.6681	19.6507	27.2434	19.0341	15.246	19.4788	17.7406
GTF3C2	57.3007	57.7504	40.583	49.9614	45.858	46.5228	68.6582	85.0548	60.0802	50.6201	60.5729	54.3921
AC074117.1	12.5264	12.1171	6.27248	7.10783	5.87817	5.14199	15.9115	16.1613	11.3855	10.0212	8.92256	7.93749
EIF2B4	20.3943	13.8183	9.40872	13.0586	9.71357	9.28415	11.8541	17.4542	16.29	14.9034	9.3624	9.3452
SNX17	6.31498	4.80507	5.45706	5.41352	4.83594	3.57083	7.39885	6.83393	6.65611	6.76648	5.62373	4.56236
ZNF513	8.07489	9.252	8.21695	8.38889	10.9642	2.12209	8.99	10.805	15.1222	10.9634	6.34633	6.73329
PPM1G	23.6553	32.382	24.055	24.8774	21.6367	23.0369	30.5501	31.1221	29.1935	30.1494	26.4535	23.6937
NRBP1	47.0518	32.6805	33.7773	35.5392	30.8083	24.3428	45.3478	56.8879	59.905	53.7036	50.6764	43.7749
ZNF512	13.3029	11.9082	14.8031	9.46333	9.88032	18.8948	13.843	26.874	10.8016	20.1281	17.688	14.586
CCDC121	1.19053	1.61164	1.34858	0.578544	0.917161	1.714	2.70496	1.38526	2.97773	3.76867	1.41379	2.15398
GPN1	5.27974	5.49151	5.89613	3.96716	4.87763	7.57015	5.96682	4.89457	6.77289	4.62519	6.53483	5.12205
SUPT7L	15.1145	17.3102	17.7825	14.009	16.3421	9.03929	18.7756	16.7154	23.4716	31.4341	18.0965	16.5195
SLC4A1AP	18.9967	17.1908	20.0719	16.9018	17.4261	15.9157	27.1291	27.2434	26.1574	44.1106	37.3554	23.6429
MRPL33	9.42071	14.1168	14.8031	13.3065	10.9226	12.4061	23.9468	23.0876	25.6319	31.7768	28.3386	27.7473
RBKS	4.50331	4.23801	6.02158	5.16557	2.87655	4.71349	5.48947	3.23227	2.6858	2.39825	4.55553	3.78218
BABAM2	208.343	187.278	212.637	209.474	202.025	182.561	188.949	169.832	157.703	165.136	223.944	179.662
FOSL2	47.9835	30.7107	14.1758	26.1171	30.2246	31.9946	9.70602	13.8526	10.568	13.1047	12.0957	10.1593
PLB1	5.64207	7.4016	3.48123	4.62835	3.33513	1.91804	10.8994	7.20333	2.80257	3.68302	5.96932	5.42734
AC074011.1	3.0022	4.50662	4.04575	5.5375	2.25121	1.69359	10.1038	13.1138	7.41514	6.16692	23.2489	11.6688
AC092164.1	0.879956	1.61164	2.82262	2.14888	2.62641	3.57083	1.51159	2.21641	3.09451	4.02563	4.58695	4.73196
PPP1CB	162.637	192.472	218.972	230.178	222.787	246.815	264.37	289.057	289.599	255.413	378.957	364.87
SPDYA	55.282	51.9903	33.4637	60.7058	40.8553	39.6464	56.4063	97.245	68.7214	63.4679	132.173	66.1287
TRMT61B	13.717	15.7284	13.329	12.3147	12.34	11.8959	22.2761	25.9505	15.1806	16.0169	17.311	15.7732
WDR43	119.001	137.228	125.575	118.106	119.523	135.038	48.7688	51.8086	40.9293	49.6779	53.2212	46.726
TOGARAM2	9.67952	12.147	6.52338	7.43843	2.33459	4.95835	1.19336	1.29291	1.3429	0.342607	0.722602	0.678418
CLIP4	357.883	399.209	549.94	423.99	716.803	510.465	466.128	512.637	440.471	585.943	557.817	733.318
ALK	7.91961	6.41671	13.674	12.0255	14.0492	4.71349	2.86407	1.56996	2.56903	3.25476	8.73405	3.78218
YPEL5	60.6652	59.1531	72.5412	66.4499	69.4541	53.3175	77.5686	70.5557	57.5111	60.0418	75.3391	66.8072
LBH	2.74339	0.596903	0.940872	1.48769	1.08392	2.69342	1.75027	3.69402	0.934191	1.28477	0.691184	1.11939
LCLAT1	47.8282	42.41	36.5686	65.7474	31.9339	42.503	8.19443	17.8236	8.81643	17.4729	10.0536	14.6199
GALNT14	4.60683	2.4473	1.09768	1.81828	1.29236	0.836593	0.875133	1.29291	4.20386	2.4839	2.19922	1.03459
CAPN14	16.5121	10.0877	6.05294	8.30624	7.62911	3.4484	2.70496	2.21641	4.96289	2.39825	1.94788	3.10376
EHD3	189.915	83.9246	42.6215	125.048	125.943	46.1351	7.55797	8.40389	9.51707	6.25257	5.78081	9.54873
XDH	73.8128	40.858	38.9207	28.9685	74.0816	4.71349	66.9874	27.2434	55.2341	85.0521	30.2864	32.8693
MEMO1	14.5969	8.71479	9.53417	10.4551	9.67188	10.3044	6.44416	4.61752	2.86096	3.34041	8.6398	5.5291
DPY30	19.6696	24.294	20.7619	27.3156	24.0963	22.5064	19.4916	21.7024	14.8887	14.4751	12.9754	11.4313
SPAST	47.2071	62.257	68.9346	66.6979	58.6566	58.4799	63.3278	75.635	70.5898	64.5813	66.982	52.9335
SLC30A6	84.4758	93.1468	81.7304	100.419	88.5894	101.901	71.5222	63.9065	61.5982	52.2475	56.9284	58.9206
YIPF4	140.793	153.404	127.739	164.472	162.504	161.34	135.089	162.26	130.728	104.752	159.035	128.899
AL133245.1	3.05397	2.80545	2.38354	3.67789	2.54304	3.24435	3.97788	4.80222	4.0287	1.62738	6.15782	2.61191
BIRC6	572.696	552.524	481.977	484.324	499.811	588.962	663.589	536.741	545.568	593.309	679.434	581.692
TTC27	29.5562	32.8297	37.5722	33.5556	23.2625	32.2395	25.538	23.2723	14.48	22.2694	25.6367	21.1497
LINC00486	27.1751	65.7788	20.3542	15.786	14.4244	16.0177	101.595	92.7198	33.3973	26.0381	18.3164	18.9109
LTBP1	321.339	423.652	281.948	313.736	329.302	433.804	333.187	320.364	260.114	260.124	304.09	230.492
RASGRP3	3.62335	1.88025	1.16041	2.47948	1.87601	1.08145	3.42097	1.84701	0.75903	2.56955	2.5134	1.23811
AC020594.1	5.02093	6.71516	4.673	5.2069	3.91878	4.71349	23.9468	21.0559	14.1296	9.42168	17.0597	13.0935
FAM98A	16.7192	24.8909	30.4843	26.6957	25.5137	23.7103	56.0881	39.1566	46.0673	32.2907	54.3836	54.4939
LINC01320	0.569384	0.119381	0.972235	2.27285	1.5425	3.32597	0.159115	0	4.55418	2.4839	2.38773	1.40772
CRIM1	1303.11	2112.26	1861.7	1108.82	1803.43	2379.6	2659.13	2498.17	1787.87	1564.43	2535.2	1845.97
FEZ2	188.984	249.834	200.5	171.786	194.438	182.235	207.486	198.83	199.625	233.572	216.403	227.202
STRN	81.3183	98.0712	104.186	82.2359	81.7107	76.3545	91.5707	98.5379	90.6166	98.1568	105.06	105.002
HEATR5B	30.2809	27.8157	29.7002	22.274	21.1364	22.6492	28.7203	36.2937	34.1564	36.8302	36.1929	31.5125
GPATCH11	2.89868	1.93994	2.47763	2.43815	2.70979	1.55076	2.6254	1.47761	3.03612	3.25476	2.45056	1.98437
EIF2AK2	37.0099	39.7239	33.1187	29.1338	28.2652	28.587	42.6428	52.0856	48.7531	62.6113	55.9545	54.4769
CEBPZOS	25.9328	46.26	23.2395	32.6051	25.9306	23.6899	30.1523	22.6259	26.5077	35.4598	35.3446	32.3775
CEBPZ	26.2952	30.1436	19.5074	28.0594	22.804	17.8337	18.696	18.8395	25.2232	24.839	11.4988	17.0113
NDUFAF7	19.9284	19.9366	12.7645	14.5049	13.0904	13.6508	13.6839	18.2854	16.5819	15.3316	15.2375	12.7034
PRKD3	441.169	264.369	362.675	300.182	354.941	422.112	9.38779	5.17162	11.3855	6.76648	7.22602	11.0412
QPCT	2.79516	1.49226	2.63444	1.94226	4.96101	6.83558	0.238673	0.184701	0.175161	0.0856516	0.12567	0.169604
CDC42EP3	3.67511	2.23839	2.44627	2.72742	2.33459	1.99966	3.50053	4.89457	2.16032	3.76867	3.39309	4.86765
RMDN2	10.1971	14.2958	18.4725	15.9513	12.9653	11.5083	4.29611	8.31154	4.43741	5.39605	10.462	8.17493
RMDN2-AS1	4.65859	2.80545	3.44986	6.44664	4.12722	1.44873	1.11381	0.0923504	0.642256	0.171303	0.534097	0.457932
CYP1B1	30.2809	31.3673	23.71	37.812	26.5143	11.0185	8.35354	5.54103	11.7358	11.8199	7.7287	11.3974
CYP1B1-AS1	35.1465	34.7099	32.7424	43.3495	35.1022	17.3032	14.4795	18.0083	20.9609	14.7321	17.3424	28.8497
AC009229.2	5.64207	24.0851	7.5897	10.2485	3.66864	1.65278	64.4416	63.0753	102.586	188.605	25.511	67.5534
AC009229.1	0.621146	2.53684	1.97583	2.3555	0.750404	0.714165	16.6275	10.5279	14.7135	14.6464	11.1846	16.706
ATL2	73.0881	92.0127	84.1767	99.6749	80.0848	93.7393	68.1013	78.4979	64.3424	64.5813	77.8211	64.5684
HNRNPLL	45.4472	51.0651	38.074	47.8539	48.276	43.911	48.0528	44.0512	32.8135	37.2585	45.4611	46.6751
GALM	7.76432	5.19306	6.64883	6.11604	5.00269	6.14182	1.03425	0.646453	0.642256	0.942168	1.57087	0.949785
SRSF7	101.247	89.1177	113.908	63.7638	66.6192	44.87	77.8868	44.3282	80.2821	66.38	55.8288	57.7333
DHX57	19.8767	16.0567	24.055	12.604	12.2566	9.5086	44.6318	38.7872	27.7338	43.0828	49.0741	61.0067
SOS1	223.509	225.779	254.475	202.119	171.259	168.523	300.171	273.357	250.83	267.062	369.03	297.418
CDKL4	1.29405	0.984891	1.03496	1.19841	0.708715	0.591737	2.0685	2.77051	1.63483	3.85432	4.20994	1.25507
MAP4K3	195.868	193.874	251.338	194.969	218.201	168.033	476.231	549.208	392.535	473.996	632.779	490.106
TMEM178A	2.17401	2.08916	1.53676	0.99179	2.6681	0.530523	7.79664	9.60445	8.11579	11.4773	9.01681	9.15864
THUMPD2	37.6828	39.0076	38.0112	42.9776	37.8537	47.8695	42.4042	30.568	44.1989	37.9437	38.4864	43.724
SLC8A1-AS1	2.38106	3.61127	1.69357	1.73563	2.25121	12.5897	2.0685	2.03171	1.86838	2.14129	3.29883	2.13702
SLC8A1	33.8007	27.6963	24.5568	24.7121	33.3513	106.023	81.5465	103.248	88.1643	112.118	92.0532	81.3423
LINC01794	0.569384	10.595	5.04935	3.34729	5.29452	21.6494	0.159115	0.461752	0.817417	0.0856516	0.911106	0.339209
EML4	495.933	513.755	531.373	525.401	554.757	365.959	361.112	323.411	246.276	335.754	317.096	313.938
COX7A2L	34.8877	34.5309	31.3624	32.4398	31.3085	35.1777	34.7666	33.6156	36.4335	30.7489	41.3768	33.3612
MTA3	128.836	126.723	120.181	132.156	114.395	121.857	228.807	218.501	174.752	171.389	218.634	196.131
ZFP36L2	9.42071	6.41671	6.837	6.03339	7.50404	4.01973	6.84195	10.0662	8.40772	5.82431	3.67584	6.8181
THADA	73.9163	71.6881	79.0646	74.095	65.7854	80.7823	73.9885	76.4662	56.4602	80.1699	87.8432	71.7596
PLEKHH2	6.88436	2.53684	1.78766	2.31418	2.58473	1.08145	2.54584	4.06342	1.28451	1.79868	0.408427	0.610576
DYNC2LI1	4.9174	2.11901	3.79485	3.26464	1.83432	2.10169	4.05743	3.41697	1.69322	3.16911	3.64443	2.95112
LRPPRC	87.8921	82.0444	102.586	95.0466	79.5845	111.43	84.4901	61.0436	56.0515	62.0974	66.8878	67.9774
PPM1B	103.058	87.8642	109.141	112.031	105.14	94.9227	80.2736	76.4662	66.6779	64.4957	106.128	77.1191
SLC3A1	0.465859	0.656594	0.470436	0.950466	0.583648	1.08145	1.03425	1.56996	1.16774	1.71303	2.63907	1.59428
PREPL	18.6861	21.5482	15.2421	19.6292	18.3849	21.0985	18.3778	14.5914	14.5384	16.8734	14.5777	16.2311
CAMKMT	131.631	142.361	114.441	157.157	116.938	167.89	58.4748	63.8142	58.854	52.5044	76.1559	59.9043
SRBD1	135.72	175.042	192.377	135.958	134.823	173.481	111.699	106.018	121.153	119.998	169.937	132.546
PRKCE	790.046	1194.19	1199.11	1318.09	830.281	635.689	1063.76	1401.23	1072.1	903.625	1249.57	1169.63
EPAS1	1496.03	1207.06	1393.4	1235.19	1376.03	1346.47	1233.22	1396.34	1308.63	1144.39	1232.41	1187.04
LINC01820	4.14097	2.74576	3.07352	3.51259	2.08446	1.7344	3.26186	2.77051	3.21128	1.45608	2.57623	2.05221
LINC02583	174.335	195.426	150.163	163.48	113.77	100.065	79.0802	79.1443	87.814	76.23	130.979	90.6705
TMEM247	8.54075	10.1474	12.7018	13.7198	8.75472	7.14165	5.64859	6.09513	7.82385	5.56736	6.94326	5.37646
ATP6V1E2	11.6465	4.9543	8.68739	12.3974	5.58634	4.67268	3.50053	3.50932	4.0287	2.6552	7.69728	5.20685
AC018682.2	2.69163	3.04421	3.19897	3.34729	3.00162	2.87707	2.22761	1.75466	2.27709	2.14129	2.54481	2.01829
RHOQ	47.6212	62.7942	35.7531	54.4658	27.4314	31.5253	26.4927	28.998	31.8209	29.8068	42.7278	24.1517
AC018682.1	3.88216	1.73102	2.97943	2.97537	1.50081	1.61197	0.716018	0.184701	0.350322	0.51391	2.98466	0.881943
PIGF	18.3756	19.1308	16.7789	13.2239	14.5912	15.0179	24.1059	18.4701	14.3632	15.246	15.6145	15.4679
CRIPT	7.86785	5.78996	14.6149	13.3892	12.7986	14.8138	4.37566	4.43282	12.2029	9.25038	20.3271	14.6877
SOCS5	10.3524	10.804	1.41131	0.702518	1.25067	1.99966	55.2129	64.4606	12.6116	12.7621	10.9019	11.0073
LINC01118	0.362335	0.596903	93.9931	99.1377	88.2976	42.9519	0.238673	0.461752	44.7828	30.0637	61.5468	55.2401
LINC01119	354.105	480.925	236.316	391.055	343.81	215.168	145.352	142.774	107.724	77.4291	140.625	116.009
AC016722.1	6.15969	3.07405	3.29305	5.62014	4.71087	5.79494	0.95469	0.646453	0.700643	0.51391	1.28812	0.678418
AC016722.2	9.52423	11.3113	5.11207	6.77723	5.50296	4.10135	10.5812	7.11098	2.6858	3.16911	6.91184	5.97007
MCFD2	49.4846	34.3219	43.3742	33.4729	33.2262	30.5051	35.4031	37.7713	36.3751	24.3251	39.9002	31.4277
TTC7A	45.3954	39.6344	36.2236	34.1341	27.6816	34.2595	81.2282	111.467	80.7492	80.1699	88.7543	81.7832
STPG4	1.03524	0.149226	1.41131	0.702518	0.667026	0.754975	0.0795575	0.277051	0.934191	1.28477	1.7908	1.28899
CALM2	0.0517621	0	19.3506	16.4059	12.5067	11.0185	0	0	17.7496	20.8133	20.7041	21.5737
MSH2	16.1498	12.923	13.9563	10.9097	8.75472	17.8133	6.20549	7.57274	3.32806	6.59518	4.33561	5.37646
MSH6	14.5969	10.5055	10.4123	12.9346	11.7563	10.1615	15.9115	15.6072	17.049	20.7277	16.18	14.6029
FBXO11	283.967	321.641	326.545	286.338	264.059	256.712	301.364	295.337	295.555	299.01	318.227	327.303
AC079807.1	1.44934	1.13412	1.19177	1.19841	0.708715	1.32631	2.46628	5.35633	3.73676	8.30821	3.07891	4.15531
AC092650.1	2.01872	4.0291	5.61387	2.72742	4.87763	2.87707	11.0585	9.23504	13.6042	15.1603	12.7869	18.1646
FOXN2	66.2038	99.3247	96.0317	71.0783	94.7177	92.1477	168.662	150.531	125.765	113.231	123.156	154.086
PPP1R21	98.5033	74.1056	83.8003	84.5501	73.2061	57.2148	107.88	99.6461	73.1589	88.0499	108.642	87.0749
STON1	0.0517621	0.179071	6.52338	16.3645	6.92039	3.42799	0	0	3.73676	5.22475	11.4988	5.12205
STON1-GTF2A1L	18.1685	10.1175	4.1712	30.4149	3.58526	1.26509	8.11487	10.2509	6.7145	11.9056	7.41452	4.30795
AC009975.1	1.29405	3.25312	0.282262	2.43815	0.45858	0.183642	3.58009	8.40389	0.934191	4.02563	0.942524	0.746259
NRXN1	1.44934	1.2535	0.439074	0.578544	0.45858	0.550927	1.27292	1.66231	1.10935	0.770865	0.596932	0.305288
AC007402.1	2.84692	1.91009	1.37995	1.07444	0.667026	0.38769	2.70496	2.30876	1.75161	1.37043	0.754019	0.525774
ASB3	3.20925	3.79034	71.3495	76.6571	70.1628	63.9688	4.53478	2.86286	68.7214	68.4357	90.7336	65.6539
ERLEC1	33.9042	36.9483	29.1043	41.5312	32.5175	33.076	30.7888	31.1221	33.1638	39.7424	36.2558	33.0559
PSME4	123.608	110.547	113.626	132.321	132.613	136.079	130.713	115.438	96.0465	125.394	120.486	117.892
ACYP2	82.5606	80.6417	74.0153	80.0871	57.5727	57.7453	159.354	182.854	158.462	141.668	210.623	135.887
SPTBN1	38.2005	15.997	16.528	26.1998	24.805	16.1809	27.4474	25.027	9.4003	27.9224	11.7501	15.7732
EML6	1.70815	1.07443	0.940872	0.495895	1.50081	1.2855	0.875133	1.93936	1.10935	3.85432	0.691184	1.20419
RTN4	115.481	133.109	135.831	128.313	149.747	157.728	137.635	130.306	64.3424	76.6582	103.772	122.539
CLHC1	18.6861	21.1005	22.2359	13.5131	12.2149	11.8959	45.5865	36.8478	31.1202	42.3119	37.2611	42.2654
RPS27A	20.8084	7.43145	34.0596	28.5966	14.9247	14.6506	14.4795	7.94214	17.2825	8.05125	14.6091	9.41304
MTIF2	9.78304	11.8485	9.78507	8.92611	7.79587	8.95767	14.4795	14.8684	15.0638	16.8734	12.5356	9.51481
AC012358.3	4.14097	5.16321	2.6658	2.23153	1.83432	3.20354	0.875133	1.56996	0.467096	1.11347	1.22528	0.37313
CCDC88A	19.4626	8.20742	6.68019	12.0255	8.37951	5.44806	6.68283	8.77329	5.42999	11.0491	7.22602	6.75025
CFAP36	4.71035	1.70117	2.41491	3.14067	2.70979	1.99966	1.51159	1.93936	1.63483	1.96999	2.23064	1.713
PPP4R3B	128.732	143.645	127.049	157.612	142.077	145.118	161.979	161.706	134.232	148.777	180.211	173.251
PNPT1	21.8436	20.623	19.2565	26.0758	18.3432	16.9359	12.411	11.0821	9.4003	9.93559	14.7034	9.87097
EFEMP1	121.538	68.9125	87.4384	80.1697	83.1281	46.0943	16.0706	7.66509	8.34933	8.1369	16.7141	6.75025
AC011306.1	0.569384	1.91009	1.09768	0.909141	1.04223	0.836593	1.67071	1.66231	2.16032	1.62738	1.50804	0.966745
CCDC85A	7.14318	3.55158	3.26169	4.50438	4.04385	1.46914	19.7303	15.6072	6.2474	23.6398	6.28349	7.92052
VRK2	53.8844	51.5128	54.257	45.9529	48.3177	44.115	73.7498	62.5212	76.954	68.7783	95.7918	85.6163
FANCL	19.8767	12.1171	15.7126	11.8188	12.6735	11.3654	8.4331	9.32739	7.23998	12.2482	8.79689	12.008
LINC01793	0.517621	0.417832	0.250899	0.454571	0.0416891	0.142833	5.88726	11.7285	16.6987	23.2116	19.1647	27.6964
BCL11A	3.8304	1.88025	1.09768	1.57033	2.12615	0.632546	0.31823	0.554103	0.058387	0.428258	0.973941	0.474892
PAPOLG	28.2621	24.7715	18.5038	24.5055	19.5939	20.1191	13.3657	13.0214	12.378	14.3038	15.4574	10.9564
LINC01185	1.24229	2.05932	2.60308	1.65298	1.12561	0.918212	0.795575	0.923504	0.408709	0.256955	1.00536	0.593615
REL	53.2115	62.4659	42.402	47.3993	34.2268	35.545	17.0253	18.7471	14.4216	16.5308	17.2796	14.6199
PUS10	25.7775	32.1433	29.2298	29.3818	22.2203	30.8519	7.63752	7.38804	5.60515	7.87995	9.67658	8.81943
PEX13	61.3899	92.1917	44.5346	73.7231	48.1926	51.4199	28.402	29.3674	45.1915	55.9305	37.2611	33.9548
KIAA1841	9.26542	10.1175	5.99022	8.96744	6.58688	7.97824	16.6275	16.9925	13.429	14.3038	10.839	13.2461
C2orf74	4.03745	2.7756	4.54755	6.19869	6.67026	2.32614	3.97788	2.67816	3.85354	3.93997	2.98466	1.33987
USP34	497.175	479.672	435.592	460.852	407.678	505.894	518.715	469.51	499.15	508.856	523.572	508.576
AC016727.1	9.99009	13.2811	8.5933	13.3892	8.62965	8.85565	17.9004	17.5466	11.619	9.93559	14.5149	12.432
XPO1	324.083	293.587	237.507	246.914	216.033	245.53	262.063	264.215	246.977	330.187	243.8	262.259
FAM161A	10.9218	13.5796	7.11927	7.81035	6.29506	3.22395	2.30717	2.95521	3.79515	6.68083	5.9379	2.73063
CCT4	42.1344	28.8603	24.1804	28.0181	23.9296	30.954	31.5843	22.9953	25.7486	21.7555	26.1079	22.5743
COMMD1	168.279	254.699	260.81	212.45	167.34	157.463	233.501	202.617	180.416	146.55	236.762	186.531
AC018462.1	5.17621	3.82018	9.69098	7.14915	3.66864	3.67285	2.94363	3.41697	2.04354	2.74085	6.59767	4.40971
B3GNT2	7.45375	7.87913	8.5933	9.21538	4.29398	7.26408	17.9004	15.3302	14.0129	15.8456	21.144	33.4969
EHBP1	70.3965	59.183	43.876	59.6727	30.85	39.2179	22.1966	21.61	11.0935	21.2416	16.7455	15.0269
WDPCP	94.5177	92.6991	109.392	89.4264	89.5482	55.7661	77.4095	74.8962	67.9624	104.067	95.5405	73.0825
MDH1	21.7919	20.9215	23.4904	27.3156	21.6367	19.0988	18.5369	11.2668	16.9906	14.1325	14.6405	15.2474
UGP2	429.729	280.067	168.134	342.911	327.718	289.625	70.8062	56.4261	66.1524	53.104	61.3583	55.0366
VPS54	62.2699	70.1958	64.732	64.0944	61.6999	91.658	170.333	143.697	124.131	160.939	145.369	141.297
PELI1	61.804	91.5351	118.769	87.3189	106.641	123.938	213.692	249.716	115.606	130.619	143.672	178.661
AC012368.1	1.81167	0.596903	0.627248	0.289272	0.45858	0.510118	1.98894	2.40111	0.408709	1.62738	1.06819	0.932824
LGALSL	0.517621	0.149226	0.439074	0.330597	0.45858	0.285666	3.89832	3.41697	3.09451	3.76867	2.98466	3.61257
AFTPH	95.6047	112.158	92.7386	109.304	103.806	117.531	114.563	120.517	96.9223	84.3669	134.812	117.095
SERTAD2	173.817	171.073	62.223	163.645	158.71	229.696	75.8183	89.3029	59.7882	54.817	80.6486	95.0972
LINC01800	2.12225	1.76087	1.19177	1.94226	1.1673	1.83642	0.795575	1.01585	0.934191	0.942168	1.22528	1.13635
LINC02245	0.828194	0.447678	589.613	783.142	416.099	393.852	0	0.461752	212.645	186.207	247.193	184.038
SLC1A4	10.0936	7.58067	19.6015	18.968	10.5057	8.12108	0.556903	0.923504	2.16032	2.39825	3.9586	2.71367
LINC02576	26.554	7.81944	19.9151	21.1995	10.5473	8.97808	2.6254	1.47761	4.0287	5.22475	6.03215	3.0868
CEP68	124.384	112.039	154.46	172.778	89.3815	58.3167	37.7898	27.8898	37.3093	35.7167	51.4618	34.9894
RAB1A	519.019	434.784	443.025	457.298	514.902	671.132	385.058	361.737	334.908	280.766	349.048	361.936
ACTR2	109.063	86.939	86.6857	94.468	90.6322	81.7821	89.7409	95.2133	67.8456	67.3222	92.9643	89.9073
SPRED2	51.8139	49.1848	58.7418	40.5394	42.5229	46.5432	21.0827	20.1324	13.8377	14.3038	15.4574	15.2135
MEIS1	29.6079	13.6989	16.0576	13.3065	15.0915	6.32546	12.2519	15.1455	4.72934	23.8968	6.72334	6.27536
LINC01829	1.19053	0.596903	2.82262	1.57033	2.08446	1.83642	0.95469	0.461752	4.0287	3.51172	3.86435	4.01962
ETAA1	5.7456	5.52136	6.55474	5.00028	6.33675	6.4887	11.9336	7.29568	10.5097	11.1347	9.77083	11.0921
C1D	12.4229	11.9679	12.0432	11.9841	11.4228	10.9369	12.8883	15.6072	18.4503	20.0425	17.5624	16.1463
WDR92	3.05397	2.38761	9.06373	13.5958	8.75472	9.79426	1.75027	1.56996	7.94063	8.39386	8.38846	8.46326
PNO1	7.45375	8.53572	8.56194	11.7362	7.21222	5.59089	5.2508	8.86564	5.31321	4.96779	6.03215	5.13901
APLF	18.4273	8.89386	6.24112	6.36399	5.46128	3.08111	9.5469	8.03449	4.9045	8.90777	10.3678	6.83506
ARHGAP25	3.10573	1.34303	1.37995	0.661193	1.5425	1.08145	2.94363	2.40111	2.97773	2.05564	2.85899	2.34054
ANTXR1	10.0936	4.23801	2.82262	3.38862	3.96047	2.99949	3.97788	4.89457	1.63483	9.84994	1.13103	2.9172
GFPT1	355.709	333.012	277.902	314.398	324.675	406.156	244.799	282.131	192.677	174.986	294.947	247.283
NFU1	55.4373	96.1015	137.9	80.9962	82.4194	52.3177	24.1059	27.0587	27.1499	34.6033	27.396	22.4556
AAK1	1003.36	845.842	792.591	1009.44	845.789	705.065	651.178	594.922	530.037	521.961	653.578	628.316
ANXA4	2477.59	1676.82	1434.52	1905.06	1732.77	2335.28	531.365	511.806	484.145	485.73	492.72	591.801
AC092431.1	3.98568	4.0291	2.16401	3.26464	3.41851	3.69325	0.795575	0.369402	0.75903	0.171303	1.2567	1.17027
GMCL1	129.405	111.352	61.0626	118.395	134.864	194.171	87.6724	77.5744	59.905	63.7248	84.136	86.9392
SNRNP27	4.39978	3.34266	6.11567	6.11604	7.62911	8.03946	3.89832	7.29568	13.4874	15.9312	12.567	8.6159
MXD1	109.891	83.2382	50.023	103.849	94.676	103.513	130.156	96.5986	115.665	98.1568	145.149	132.512
PCBP1	32.6619	28.6812	33.0873	31.9026	34.1017	33.8922	108.198	73.4186	92.6601	50.1062	43.576	57.1397
C2orf42	23.0342	20.9513	17.5629	20.8276	19.4271	15.426	33.812	43.7741	34.0396	34.432	33.8994	26.2887
TIA1	0.103524	0	35.7531	32.8117	39.7297	20.7516	0	0	55.0005	100.726	58.5936	44.9791
PCYOX1	4.45154	2.53684	3.79485	5.08293	2.95993	3.83609	3.42097	3.60167	3.91193	4.11128	4.90112	2.34054
SNRPG	23.5	19.0412	28.2262	28.266	21.8868	23.8531	14.8773	14.5914	20.1435	14.0469	18.2535	16.4177
FAM136A	6.67732	7.99851	7.27608	6.28134	5.54465	4.63187	7.39885	9.60445	6.7145	8.47951	5.9379	6.91986
ATP6V1B1	2.07049	0.626749	0.972235	0.413246	0.541959	0.163238	1.11381	1.38526	1.28451	1.88434	0.37701	0.491853
ANKRD53	1.29405	2.02947	1.66221	1.69431	1.66756	1.22428	4.45522	4.34047	5.72192	3.93997	3.99002	4.42667
AC007881.2	13.5099	31.1882	25.9053	46.2422	14.5912	18.1194	10.422	7.38804	8.40772	7.87995	4.77545	3.39209
NAGK	80.3348	61.5706	51.3716	65.7474	49.1932	38.871	70.8062	84.4083	68.4295	61.5835	52.6557	48.3712
MCEE	37.4758	35.9634	18.7861	44.9612	40.897	63.6015	48.5301	49.5922	25.9238	33.3185	12.1586	38.2288
MPHOSPH10	12.4747	18.504	13.3917	18.2241	14.5495	14.0588	22.7535	27.4281	27.2667	36.6589	12.5356	20.4882
ZNF638	548.679	481.91	358.065	426.057	435.443	489.264	563.188	478.929	566.353	738.831	500.794	519.413
DYSF	1101.6	1035.87	817.963	932.118	711.758	591.084	383.388	572.111	524.256	508.514	568.122	674.72
CYP26B1	1.86344	1.49226	0.78406	1.57033	0.95885	0.856998	2.22761	6.09513	3.67838	2.74085	2.92182	2.52711
EXOC6B	2406.73	3339.73	3048.46	2852.22	2986.57	2584.22	4960.17	4614.1	5711.41	5321.02	5227.11	5350.49
SFXN5	28.2104	40.679	36.5058	43.2668	19.5939	16.5686	19.6507	42.5736	33.7477	34.8602	47.3775	27.6964
RAB11FIP5	79.2478	65.0028	78.5315	85.0873	62.3669	61.357	30.8683	46.2676	73.7427	54.4744	56.9284	45.878
SMYD5	3.31278	4.23801	4.54755	4.29776	3.12668	4.46863	2.6254	3.78637	1.3429	2.56955	1.47662	1.33987
CCT7	8.64428	8.0582	7.74651	8.55419	5.7531	5.2032	6.52372	4.61752	6.36418	7.19474	6.69192	5.81743
ALMS1	29.2974	47.4837	36.7254	36.035	28.0151	23.1185	46.8594	62.7059	38.3018	64.41	53.3783	53.1201
TPRKB	4.19273	4.65585	4.45346	5.78544	3.58526	4.24418	5.56903	5.91043	7.88224	7.45169	5.12105	5.91919
DUSP11	11.9571	15.2807	12.639	15.662	14.0492	16.1401	9.38779	9.8815	9.51707	9.16472	9.23673	10.9395
STAMBP	26.1399	21.2796	20.9814	24.5468	22.5121	22.588	37.7103	45.3441	31.529	42.8258	36.1615	32.6828
DGUOK	25.2082	32.4417	27.0344	25.5799	24.9718	33.1373	37.5512	47.7452	31.2954	34.8602	30.0979	30.4609
DGUOK-AS1	2.01872	1.2535	1.06632	1.28106	0.750404	4.20337	0.63646	0.831154	0.408709	0.770865	1.28812	0.474892
TET3	114.705	65.6295	27.9125	100.336	73.081	287.645	33.6528	38.0484	33.2806	30.0637	30.9776	32.564
MOB1A	10.4042	10.4757	12.0745	11.1576	12.2149	12.6509	14.6386	22.5335	15.1222	17.7299	20.9554	20.4543
DCTN1	4.14097	5.16321	8.15423	6.11604	6.58688	5.83575	6.12593	9.14269	14.3048	19.2716	8.29421	8.31061
RTKN	4.08921	3.34266	1.47403	2.43815	2.79317	0.816189	2.0685	1.75466	3.26967	1.45608	1.75938	1.05155
INO80B	0.103524	0	1.72493	1.98358	2.20952	1.59157	0	0	4.78773	6.42387	2.07355	1.74693
WBP1	0	0.328297	6.80564	5.70279	7.71249	2.26492	0.397788	1.01585	9.92578	7.02343	6.00074	4.05354
MOGS	33.6454	32.2029	32.6169	48.0605	29.6827	21.6698	15.6728	19.3012	28.4344	9.84994	18.065	16.282
CCDC142	7.50551	4.74538	3.63804	6.03339	3.37682	3.99932	5.56903	7.29568	6.53934	3.93997	5.71798	5.05421
TTC31	15.2181	13.7586	10.0673	12.0255	10.9642	8.672	11.1381	20.04	15.0054	16.1025	13.2582	11.1939
LBX2	1.03524	0.955046	0.878147	0.413246	0.95885	0.367285	1.82982	3.23227	2.56903	0.770865	2.13639	2.12005
LBX2-AS1	0.72467	1.70117	0.940872	1.03311	1.20898	0.775379	4.93257	3.69402	4.72934	4.02563	1.82221	3.34121
PCGF1	3.46806	3.13374	1.69357	2.72742	2.08446	1.59157	6.04637	5.63338	8.81643	4.62519	4.33561	4.25707
AUP1	30.2291	26.5324	20.1974	17.3977	16.3421	11.243	47.4959	51.6239	82.0337	77.5147	28.15	25.6103
HTRA2	3.10573	3.87987	1.97583	2.31418	2.25121	1.32631	3.34142	4.34047	5.54676	3.42607	2.35631	3.57865
LOXL3	8.7478	6.41671	7.40153	7.2318	4.29398	2.67302	0.556903	3.41697	4.84612	3.42607	3.70726	2.42534
M1AP	11.0253	18.6234	18.1588	15.2488	7.2956	9.97791	1.98894	7.01863	7.5903	6.25257	15.2375	13.8906
SEMA4F	0.103524	0.298452	0.188174	0.330597	0.250135	4.20337	0.31823	1.56996	1.75161	1.11347	1.41379	2.2727
HK2	252.91	193.068	92.2996	176.828	204.944	287.502	0.63646	0.923504	2.39387	1.28477	3.07891	3.32425
LINC01291	1.13877	1.99963	0.313624	1.61166	2.33459	1.32631	0	0	0	0	0.502679	0.271367
POLE4	4.39978	3.99925	3.88894	3.09934	4.08553	3.12192	2.54584	1.75466	3.38644	2.31259	4.14711	2.76455
TACR1	6.78084	2.47715	2.9167	3.22332	2.04277	2.34654	1.75027	2.67816	0.934191	2.22694	2.10497	1.23811
AC007681.1	6.31498	6.83454	4.39074	4.17378	6.21168	4.99916	4.13699	5.54103	3.67838	6.25257	5.9379	6.10576
EVA1A	59.7853	78.8211	72.8235	54.9204	68.4119	56.215	133.02	161.89	109.826	136.529	159.946	145.334
AC007099.1	3.57159	0.86551	8.27967	3.51259	3.21006	2.50978	2.22761	2.12406	2.51064	1.11347	6.72334	4.12139
MRPL19	15.011	20.1156	14.709	18.968	15.8836	13.4467	18.696	15.6996	15.2974	18.5008	20.547	15.9937
GCFC2	81.0595	94.4003	73.9526	82.5252	73.7064	61.7651	61.9753	44.0512	45.0747	54.5601	70.1238	56.3935
LRRTM4	5.12445	4.53647	5.4257	3.38862	7.87924	0.550927	8.11487	6.55688	2.2187	9.16472	1.57087	2.59495
AC012494.1	0.155286	0.119381	64.8261	23.3071	15.4667	5.40725	0.159115	0	30.1861	163.68	2.23064	27.425
CTNNA2	4.19273	4.92445	3.44986	1.44636	6.54519	13.4059	7.95575	7.38804	3.44483	3.51172	2.85899	5.3595
SUCLG1	14.4934	15.9672	16.9671	15.3314	14.883	15.6504	25.2993	29.7368	17.808	27.4942	25.7309	25.5763
DNAH6	2.58811	3.58142	3.01079	1.23974	1.58419	1.53035	3.97788	0.831154	1.86838	5.1391	2.26206	2.56103
TMSB10	17.2368	6.65547	36.9136	33.3076	14.4661	12.2632	13.2066	10.6203	3.03612	5.3104	4.80687	6.51281
KCMF1	121.538	117.918	118.205	131.701	128.444	122.653	217.192	249.993	181.759	179.183	221.996	200.337
TCF7L1	12.7852	5.22291	4.51619	4.21511	4.66918	11.447	3.10274	4.15577	2.39387	3.34041	2.04214	2.00133
TGOLN2	19.3073	18.4145	22.0791	16.6538	17.4677	23.3634	30.9479	53.6556	48.7531	48.3932	30.9148	33.446
RETSAT	3.0022	2.71591	2.60308	2.60345	2.08446	2.40776	1.27292	2.86286	2.80257	1.96999	1.16245	1.84869
ELMOD3	47.6729	38.8584	36.4118	41.2419	36.1028	21.3229	60.5433	69.7246	58.387	49.5066	62.4893	49.3718
MAT2A	17.0815	12.5648	18.8488	20.2077	11.6313	10.8349	6.52372	5.07927	11.9693	10.4495	9.42524	9.3452
GGCX	11.8535	12.6245	11.0396	13.5545	12.0898	10.0595	8.83089	9.14269	12.9035	8.65081	10.9019	8.80247
VAMP8	25.674	20.6529	13.2349	12.8933	21.5533	7.22327	29.8341	48.0222	81.3914	34.6889	39.8688	37.72
VAMP5	17.185	10.9532	4.64164	6.94253	11.5062	3.95852	9.06956	26.874	33.1638	17.0447	17.3424	11.0073
RNF181	1.087	1.31319	2.94807	2.76875	2.00108	1.67319	2.30717	1.84701	4.55418	2.22694	3.29883	3.29032
TMEM150A	12.1123	12.8931	15.838	12.7693	11.0059	4.44823	7.39885	4.98692	8.64127	4.02563	5.71798	6.39409
USP39	44.2049	37.7541	24.6195	25.9518	28.6821	19.5069	45.5069	47.1911	29.7773	24.839	25.4796	23.1849
C2orf68	18.7379	8.6551	13.2349	15.4141	12.5901	9.1005	14.6386	12.9291	10.1593	10.7921	15.4888	13.3309
ST3GAL5	2.01872	0.80582	0.721335	0.495895	1.00054	0.306071	2.6254	1.75466	0.992578	2.91216	0.848272	1.06851
POLR1A	16.4086	12.4753	11.51	13.9677	6.96208	10.182	13.9226	8.77329	6.36418	4.96779	11.216	8.15797
PTCD3	47.4659	33.9041	31.4565	35.2912	28.9323	29.4032	37.7898	29.2751	37.718	42.1406	39.2718	35.1081
IMMT	52.6939	45.0364	47.9531	40.1675	44.7741	34.5248	61.8958	66.7694	48.286	60.2987	65.9453	53.7137
MRPL35	3.15749	3.85003	2.9167	2.72742	2.2929	1.40793	3.42097	2.03171	4.26225	3.42607	3.70726	4.47756
REEP1	2.48458	1.49226	0.658611	2.27285	0.625337	1.24469	1.19336	2.58581	0.817417	2.31259	1.03678	0.966745
KDM3A	117.293	98.7875	93.3659	90.0463	81.7941	90.2705	22.5943	21.333	23.7051	37.0015	23.2175	29.9861
CHMP3	2.84692	1.2535	34.2791	36.9855	31.7254	18.201	2.94363	2.67816	60.2553	63.0396	59.379	57.3432
AC015971.1	4.39978	1.16396	4.61027	2.6861	2.54304	1.10185	1.03425	1.38526	0.875804	0.942168	3.83293	2.34054
RMND5A	33.6454	35.7247	29.4807	17.9762	38.0205	30.8519	25.6175	26.1352	15.3558	17.5586	20.5156	18.7243
RGPD1	165.38	349.726	169.89	159.596	193.979	151.403	454.035	740.558	210.368	272.886	275.437	183.648
CYTOR	51.7621	71.2404	96.063	52.1103	78.4589	65.091	24.822	33.0615	22.0119	21.7555	30.9148	34.8198
RGPD2	93.793	80.2238	77.5279	81.9467	93.7588	45.1148	106.528	93.9204	79.2895	80.2556	76.1559	67.0785
KRCC1	24.6905	38.4107	25.4976	31.448	24.0546	19.8334	63.0891	70.094	43.9654	55.2453	52.6243	54.1208
THNSL2	1.087	11.0129	7.21335	10.7444	13.2988	11.3858	5.56903	17.916	2.33548	10.8778	15.4574	5.24078
AC104134.1	7.91961	5.61089	5.33161	7.14915	3.54358	3.71366	3.26186	0.184701	1.86838	0.51391	2.7019	0.576655
EIF2AK3	81.3701	122.664	101.614	101.493	108.475	105.921	63.9643	76.6509	59.0292	55.8449	73.8939	74.609
RPIA	28.9868	58.1682	46.6359	39.8369	38.4374	24.5265	40.7335	61.7824	33.6893	54.7314	37.6067	32.9541
MAL	0.0517621	0.268607	0.250899	0.123974	0.0833782	0.0408094	3.10274	3.87872	1.81	2.99781	2.85899	3.2564
MRPS5	20.6013	24.4134	18.6293	19.7945	19.6773	15.8749	35.96	31.9533	33.9228	52.0762	30.1608	26.6957
ZNF514	3.46806	7.96866	8.40512	5.24822	5.7531	6.38668	11.2972	8.21919	11.9109	30.1494	17.7509	17.6389
ZNF2	2.95044	3.90972	2.44627	3.71921	2.41797	2.46897	1.51159	2.49346	2.16032	1.71303	1.72796	1.32291
PROM2	7.76432	4.23801	4.26529	3.0167	2.83486	1.67319	7.95575	8.58859	5.60515	7.10909	8.16854	4.88461
FAHD2A	6.05617	6.95393	5.36297	4.13246	3.50189	3.48921	5.72814	6.37218	4.20386	2.74085	5.37239	3.93482
ANKRD36C	4.29626	1.58179	1.53676	2.02491	1.70925	0.897808	1.19336	1.84701	0.75903	4.62519	0.942524	0.78018
STARD7	18.4791	23.3688	19.1311	24.4228	18.8435	17.7725	26.3335	27.2434	21.8367	20.5564	24.2229	18.2494
TMEM127	9.00661	9.22216	9.91052	11.1576	7.75418	5.75413	7.63752	10.8974	9.45869	6.42387	10.0222	6.51281
CIAO1	21.7919	17.6385	17.218	18.8027	14.3411	17.0379	14.559	16.069	21.2529	21.4129	20.6099	19.6571
SNRNP200	53.4185	42.41	40.1125	37.8533	32.4341	26.771	38.2672	41.0959	68.4879	76.6582	39.3347	35.9561
KANSL3	94.9835	121.858	96.9098	95.4598	104.89	89.3114	110.108	136.863	114.088	129.334	105.28	117.705
FER1L5	103.214	79.806	57.3618	71.3676	61.825	59.0921	8.4331	9.32739	16.9322	9.84994	5.34097	4.91853
LMAN2L	36.337	41.9922	23.9609	37.7294	28.1402	30.097	25.1402	28.9057	27.1499	23.4685	21.0183	17.8424
CNNM4	36.9064	47.603	29.7002	35.8697	30.5164	35.545	16.1502	21.1483	18.2167	19.1003	13.2896	11.4653
CNNM3	2.69163	2.80545	3.01079	2.43815	4.00216	3.77487	1.75027	2.67816	2.6858	2.99781	2.95324	2.84935
ANKRD23	6.8326	4.23801	2.32082	2.3555	2.70979	3.77487	1.75027	2.40111	1.57645	2.22694	2.29347	1.89957
SEMA4C	16.7192	10.5353	5.80204	9.62863	10.0471	15.3035	6.52372	4.89457	5.3716	3.16911	3.58159	3.1716
ANKRD36	5.38326	2.95467	5.70796	3.14067	3.33513	1.46914	3.50053	3.04756	1.28451	5.90996	0.37701	1.3738
ANKRD36B	5.3315	2.95467	7.87196	4.25643	0.792093	3.55042	1.51159	1.29291	1.86838	3.34041	1.28812	0.407051
COX5B	8.54075	5.99888	9.40872	9.79393	5.62803	4.57066	3.89832	2.58581	3.67838	1.62738	5.12105	3.23944
ACTR1B	8.79956	5.93919	5.08071	4.83498	5.96154	5.75413	4.21655	6.37218	4.61257	5.3104	5.56089	4.18923
C2orf92	3.8304	4.41709	3.38714	2.76875	4.50243	3.65244	1.35248	3.32462	2.33548	3.85432	3.45592	2.12005
TMEM131	197.628	247.416	219.913	226.211	195.105	189.458	305.103	347.699	406.84	399.565	335.319	461.697
VWA3B	2.17401	3.01436	3.88894	3.34729	2.79317	2.08128	5.8077	6.27983	6.88966	6.76648	11.4674	5.95311
INPP4A	113.307	99.4143	76.1166	99.8815	71.3301	71.743	23.9468	30.0139	15.5893	34.0893	33.3968	40.7899
COA5	8.90309	12.0276	8.71875	8.67816	9.9637	8.44755	16.7866	15.0531	17.9832	23.3829	13.2896	15.5697
UNC50	19.7214	22.0556	21.985	23.1004	24.0963	25.4039	37.0738	35.0932	42.0386	31.2628	28.4956	39.7892
MGAT4A	25.7258	16.2358	23.71	19.092	23.1792	18.7315	34.4484	57.6267	26.6245	43.6823	51.9017	43.4696
KIAA1211L	0.983481	0.149226	0.313624	0.454571	0.333513	0.73457	7.31929	13.5755	6.42256	9.25038	8.89114	11.7705
TSGA10	44.8778	74.8218	71.1299	72.1114	44.0237	39.932	75.5797	59.8431	35.7912	135.501	73.2655	46.6751
AC079447.1	6.26322	4.86476	4.73572	6.19869	2.95993	4.36661	12.8088	7.57274	11.619	9.42168	12.1271	7.02162
MITD1	21.1707	15.1017	12.6704	16.0339	11.9648	12.9978	20.0485	14.0373	20.377	19.1003	18.5991	15.5188
LYG1	1.96696	1.61164	0.878147	2.31418	1.20898	0.775379	1.98894	0.923504	1.81	0.856516	2.10497	1.47556
TXNDC9	12.3194	13.7885	11.8236	14.1743	10.1721	11.6919	13.6043	15.6996	13.8377	12.5908	13.9808	13.8906
EIF5B	90.0144	93.8034	64.7634	76.3265	62.7004	62.9486	106.846	148.038	118.642	170.447	69.1813	64.3649
REV1	104.094	125.976	107.416	104.469	99.637	105.615	110.267	97.9838	101.418	115.801	102.044	96.1657
AFF3	12.837	7.31207	2.97943	3.22332	16.9675	5.69292	488.563	328.121	318.501	349.287	555.869	473.959
LONRF2	5.12445	1.91009	1.41131	1.69431	1.12561	0.754975	7.08062	17.8236	7.35676	9.84994	22.1807	12.5168
PDCL3	1.96696	1.49226	2.75989	2.64477	1.62588	1.714	1.82982	2.12406	2.51064	2.91216	2.48198	2.3575
NPAS2	452.712	421.593	300.138	261.006	343.894	293.134	297.704	304.11	300.284	248.647	380.874	313.632
RPL31	23.6553	17.4296	30.0452	37.2335	18.0931	21.2005	8.67177	5.35633	9.8674	8.05125	10.3363	11.8384
TBC1D8	265.902	178.594	151.261	196.457	226.872	196.64	68.8173	115.161	73.6843	122.91	76.313	125.083
CNOT11	36.8029	32.1731	37.1017	34.2581	27.2647	28.4646	27.6065	35.1855	24.6393	21.156	37.1354	27.9338
RNF149	120.554	88.9386	93.3659	94.0961	103.723	101.33	102.629	105.187	72.3998	82.0543	112.506	101.423
MAP4K4	50.261	31.4568	27.7871	31.572	36.9783	25.9548	80.3531	79.2367	40.9293	58.757	69.3383	31.0715
IL1R2	9.73128	1.31319	0.972235	1.40504	7.2956	4.99916	0.31823	0.184701	0	0.171303	0.157087	0.118723
IL1R1	70.0342	80.1343	77.8415	59.1355	92.8	94.1474	203.588	171.125	146.201	205.478	220.362	268.619
MFSD9	4.81388	4.65585	4.89254	5.82677	3.33513	3.57083	2.14805	1.93936	1.45967	1.62738	2.13639	1.6282
TMEM182	15.011	12.0276	10.9455	13.4305	9.79694	9.79426	4.37566	4.89457	3.85354	4.28258	5.2153	3.06984
MRPS9	10.456	8.56556	8.02878	7.5624	6.96208	6.16222	4.05743	4.34047	3.38644	7.9656	8.54555	4.22315
TGFBRAP1	12.9405	13.9079	12.984	14.4223	13.5907	10.8145	10.9789	12.9291	13.0787	10.5352	12.7241	10.2611
AC012360.3	2.07049	2.62638	1.56812	2.5208	1.66756	0.775379	3.50053	2.30876	2.6858	3.59737	3.92718	3.10376
C2orf49	16.6156	14.0272	12.1373	13.4305	13.549	11.5083	23.1512	31.2144	35.908	41.7123	23.1233	19.7928
FHL2	111.962	37.6348	12.4195	30.043	47.9425	42.3398	13.3657	16.9001	17.6912	13.7899	16.4942	16.5703
AC108058.1	2.79516	1.16396	0.878147	1.32239	1.75094	1.36712	1.75027	2.40111	2.2187	2.6552	1.66513	1.69604
NCK2	30.8502	22.9509	22.4555	29.919	24.3464	26.7506	46.5412	49.8692	23.3548	35.3741	29.878	27.6964
UXS1	12.9923	10.5055	10.2555	10.3311	8.92147	7.38651	14.7977	15.8843	9.57546	15.5029	15.2689	11.3635
RGPD3	4.2445	7.96866	2.22673	4.13246	4.2106	3.38718	13.6043	9.6968	9.22514	11.0491	5.34097	5.68175
RGPD4	2.27753	5.34229	1.88174	1.61166	2.12615	2.95868	7.00106	5.81808	3.44483	2.74085	2.26206	2.25574
GCC2	128.629	140.123	102.555	113.932	108.642	104.329	114.961	92.2581	137.968	189.376	88.5658	109.819
GCC2-AS1	5.59031	3.90972	1.47403	2.39683	1.45912	1.89764	3.65965	2.40111	1.69322	1.79868	2.7019	1.35684
LIMS1	251.668	230.106	175.379	242.41	187.601	205.047	108.119	80.5296	76.4285	83.1677	83.8532	79.3749
RANBP2	552.354	641.253	340.941	538.418	418.726	507.159	171.526	99.3691	210.952	212.844	100.222	107.139
CCDC138	83.6994	113.382	33.2441	147.983	89.2147	60.1939	6.60328	6.64923	10.7432	11.7343	9.29957	5.56302
SH3RF3	5.17621	2.1787	1.2545	1.61166	1.95939	1.18347	4.45522	6.64923	2.33548	7.28039	1.38237	2.59495
SOWAHC	6.31498	3.73065	1.72493	5.08293	4.33567	1.7344	9.30823	8.95799	9.22514	10.9634	13.4781	8.90423
RGPD5	0.672908	1.10427	25.0586	24.3815	37.145	29.9337	1.75027	1.84701	25.7486	16.0169	20.9554	29.9691
LINC01123	1.44934	1.01474	0.78406	0.99179	2.41797	2.40776	1.27292	0.184701	1.10935	0.342607	0.408427	1.05155
LINC01106	4.9174	8.62525	5.64523	4.91763	17.6345	3.59123	3.34142	1.93936	6.36418	2.6552	1.69654	3.52777
BUB1	6.88436	1.61164	1.37995	3.05802	1.29236	1.3059	0.31823	0.277051	0.291935	0.685213	0.37701	0.424011
ACOXL	7.86785	6.59578	6.68019	9.62863	6.75364	4.99916	630.573	848.885	1017.98	803.841	517.32	1232.46
MIR4435-2HG	289.971	353.874	158.412	166.786	233.959	125.55	232.149	264.03	134.815	167.192	125.419	184.75
BCL2L11	8.23018	8.44618	8.93829	5.24822	7.62911	11.5083	29.5954	32.5074	25.3399	25.4385	34.1194	36.3801
AC068491.2	3.8304	1.61164	2.16401	2.8514	4.87763	0.959022	0.397788	0.461752	0.525483	0.51391	0.816854	0.610576
AC017002.5	3.8304	1.2535	4.39074	1.81828	2.95993	1.93845	1.35248	2.21641	1.28451	0.599561	2.98466	3.61257
ANAPC1	42.1344	45.693	31.8328	28.8859	23.3459	35.3614	58.5543	59.1043	26.7996	29.8924	34.2136	32.1231
MERTK	17.7027	15.9373	13.5172	13.8024	10.8392	17.1196	6.92151	6.46453	3.67838	6.85213	6.25208	3.83306
TMEM87B	60.0958	70.3152	68.8405	72.7726	63.5342	83.3125	86.0813	96.3215	78.4137	81.0264	89.1313	92.2139
FBLN7	12.4229	18.4145	14.7717	15.2075	9.54681	16.5482	61.8162	47.1911	65.3934	61.0696	46.2779	48.0828
ZC3H8	11.8535	9.61015	12.2627	11.4056	8.21276	8.14148	23.6286	19.9477	18.1	24.6677	23.4688	17.995
ZC3H6	54.1432	53.1841	63.1012	80.335	68.3702	78.6398	130.474	100.57	102.527	119.655	102.39	119.741
RGPD8	18.6861	23.4882	13.6426	14.7529	15.2999	23.8531	31.823	39.0642	35.0906	25.5242	18.3478	13.721
TTL	6.57379	9.13262	7.74651	8.84346	6.25337	5.38685	12.8883	11.5438	8.9332	10.2782	11.9386	8.75159
POLR1B	3.57159	2.62638	2.94807	4.58703	1.29236	3.79528	2.14805	1.20056	0.58387	1.54173	2.67048	2.03525
CHCHD5	1.86344	1.34303	3.07352	2.14888	1.37574	1.36712	2.70496	3.69402	3.79515	1.45608	3.26742	2.95112
SLC20A1	38.4593	87.3568	60.6549	70.7477	43.3567	23.8327	270.098	287.579	223.564	220.981	189.699	218.417
NT5DC4	2.01872	8.14773	5.14343	3.76054	2.87655	0.673356	11.1381	9.78915	8.0574	5.4817	5.52947	9.75225
CKAP2L	3.67511	1.67133	2.63444	2.60345	1.1673	0.612142	0.63646	0.554103	0.525483	0.428258	1.47662	1.15331
IL37	1.44934	3.22328	1.28586	1.03311	0.917161	0.38769	2.70496	3.87872	2.45225	1.45608	1.41379	2.25574
IL36RN	0.828194	0.626749	0.470436	0.206623	0.166756	0.142833	6.92151	6.92628	2.62741	6.85213	7.03751	1.56036
PSD4	11.6465	11.8187	9.31463	7.81035	4.91932	4.44823	69.6128	91.3346	66.2692	71.6904	45.9009	32.8863
CBWD2	16.8227	29.8452	13.9249	21.902	17.301	20.9148	22.117	23.5494	15.9396	26.0381	25.6367	19.9455
RABL2A	5.53855	2.83529	3.9203	3.18199	0.708715	2.20371	2.38673	2.21641	1.22613	2.91216	3.58159	2.03525
AC017074.1	1.9152	2.83529	1.85038	2.56212	2.25121	3.75447	5.48947	4.61752	3.1529	3.93997	4.46128	3.22248
SLC35F5	69.413	87.0584	78.1865	86.9056	82.211	103.125	101.675	91.7963	84.8362	79.2278	121.994	110.921
ACTR3	68.4295	60.7648	65.7356	66.4913	67.7448	70.6411	83.8536	95.3057	77.8882	96.615	94.5351	100.27
LINC01191	0.983481	1.04458	1.5054	3.80186	1.45912	1.87723	0.795575	2.21641	3.91193	3.08346	4.71262	3.27336
DPP10	11.2841	5.78996	8.15423	16.2819	16.3004	7.71298	5.01212	3.60167	5.66353	4.62519	6.69192	1.95045
DDX18	18.6861	31.6359	29.7943	27.0263	21.4699	19.3233	26.4131	19.763	33.339	36.4019	17.4995	21.6585
AC009404.1	5.53855	5.84965	4.29665	4.91763	3.96047	6.0398	3.65965	5.63338	2.51064	2.8265	2.57623	2.64583
CCDC93	123.66	99.3247	93.6795	111.081	82.7946	73.7222	102.629	90.134	92.952	114.859	90.6394	72.6924
INSIG2	44.3602	29.099	14.1758	32.5225	29.1824	32.4027	17.7413	24.1035	17.5161	14.7321	27.5217	18.4021
C2orf76	17.5991	20.1455	20.856	17.9762	18.7601	17.5072	21.6397	21.61	16.4651	20.899	21.9294	24.3043
DBI	4.2445	1.01474	5.26888	5.2069	2.62641	1.2855	0.95469	0.831154	1.05097	0.770865	1.38237	1.42468
PTPN4	35.3018	37.2766	41.6806	36.2003	27.3481	38.5853	59.1908	52.3627	53.4241	64.9239	66.4479	62.7197
EPB41L5	42.1344	26.8905	23.7413	14.6289	23.0124	20.5067	41.4495	52.0856	29.8357	40.1706	78.3552	71.6918
AC012363.1	4.71035	1.46241	1.41131	0.99179	1.25067	7.50894	1.27292	1.84701	0.700643	2.4839	2.01072	1.06851
TMEM185B	0.776432	0.477523	2.32082	1.69431	0.833782	1.20388	1.59115	0.369402	1.98516	1.45608	2.73332	1.30595
RALB	258.19	152.389	153.299	130.007	132.405	183.071	41.7677	40.1724	30.4196	32.8902	42.3822	28.3239
GLI2	2.43282	1.31319	0.689973	1.15709	0.708715	0.856998	1.03425	3.13991	0.58387	0.599561	0.25134	0.288327
TFCP2L1	34.5253	19.7277	29.9197	27.5222	11.4228	6.61113	3.26186	7.57274	5.25483	5.39605	11.6873	5.85135
CLASP1	119.726	106.517	100.328	100.791	98.5948	111.185	160.07	165.307	129.444	145.608	176.283	145.639
AC012447.1	1.13877	0.298452	2.32082	0.495895	0.500269	1.34671	0.716018	1.38526	0.642256	1.37043	1.28812	0.661457
NIFK-AS1	7.2467	6.38687	5.20616	5.2069	4.41905	5.40725	15.4342	13.0214	18.2751	15.0747	11.9701	14.0263
NIFK	3.88216	7.4016	4.29665	6.61193	3.91878	3.53002	6.28505	4.89457	4.43741	6.68083	3.4245	3.85002
TSN	12.3712	13.49	13.4545	13.2239	13.8408	10.8349	14.2408	16.9925	15.9396	10.9634	14.9233	14.8913
CNTNAP5	1.39758	3.28297	0.407711	0.371921	0.416891	0.612142	9.5469	8.77329	2.10193	2.4839	0.973941	0.898903
GYPC	1.86344	1.46241	1.88174	1.44636	1.83432	0.69376	0.31823	0.277051	0.175161	1.19912	0.219922	0.559694
ERCC3	15.4251	18.1757	13.0154	16.9431	13.2571	12.5081	14.8773	18.4701	18.7422	18.8434	17.0597	15.4849
MAP3K2	135.462	131.975	132.318	129.801	137.532	154.198	141.294	143.42	121.795	122.824	169.12	154.17
AC068282.1	1.9152	0.835665	14.1131	11.5709	8.92147	8.81484	3.42097	1.47761	2.86096	2.74085	9.73941	4.81676
IWS1	548.989	472.688	308.575	384.897	394.171	510.118	321.89	339.018	297.073	398.109	268.902	257.68
AC010976.1	11.543	4.26786	10.5378	12.3561	10.7975	11.6919	2.14805	1.01585	2.2187	1.28477	6.00074	2.93416
MYO7B	13.3029	5.25275	4.4221	6.61193	19.5105	18.956	7.31929	8.31154	6.2474	3.16911	2.04214	2.9172
LIMS2	2.74339	0.775974	0.689973	1.07444	1.45912	2.69342	4.93257	7.57274	3.32806	3.08346	0.502679	1.6282
WDR33	158.651	190.382	145.208	193.936	155.292	207.149	151.239	176.666	145.734	133.788	168.618	137.515
SFT2D3	2.3293	3.96941	2.35218	2.8514	2.16783	3.0403	2.6254	2.40111	3.73676	4.11128	3.26742	3.83306
POLR2D	10.5077	13.6989	5.58251	11.2403	7.2956	7.85582	8.27398	9.14269	7.35676	6.42387	7.3831	6.05488
AMMECR1L	13.6134	17.4893	10.8828	16.4059	12.5484	13.5691	18.6165	17.1772	15.5309	22.3551	18.7562	16.0107
SAP130	177.027	178.653	147.968	191.25	141.576	136.691	108.676	142.035	115.548	121.797	115.271	102.712
UGGT1	47.2071	39.7538	56.9541	52.193	46.3166	56.6639	48.4505	45.1594	45.3083	48.5645	48.5086	43.5714
HS6ST1	37.424	30.7704	25.6231	32.6878	21.8034	21.3637	9.62646	19.6706	11.5606	8.30821	12.2528	9.36216
POTEF	1.44934	2.62638	0.815423	2.47948	2.08446	4.57066	1.59115	1.20056	0.467096	0.770865	1.2567	1.39076
SMPD4	52.8491	35.8739	29.857	28.7619	31.3502	24.9958	37.392	54.3021	47.7605	43.8536	30.5692	25.4576
MZT2B	3.93392	1.88025	3.07352	3.34729	1.83432	1.50995	2.54584	1.84701	1.3429	1.54173	1.7908	1.64516
CCDC115	1.34582	1.82056	1.91311	1.48769	1.62588	1.3059	1.67071	1.93936	1.16774	0.942168	1.63371	1.39076
IMP4	3.62335	3.99925	2.9167	2.81007	2.50135	2.02007	3.02319	4.89457	2.6858	3.34041	2.5134	1.98437
PTPN18	16.6674	14.6241	13.8308	16.2819	10.1305	16.5278	8.75133	9.14269	6.36418	5.56736	9.11106	7.53043
POTEI	0.0517621	0.358142	1.19177	1.94226	1.20898	1.50995	0.238673	0	1.05097	3.93997	2.07355	2.78151
ARHGEF4	0.879956	0.686439	1.2545	0.619869	1.5425	0.795784	1.35248	1.56996	1.81	0.942168	0.754019	0.644497
FAM168B	133.598	126.872	130.029	139.553	122.358	141.486	126.337	135.847	106.031	93.6172	123.91	91.722
PLEKHB2	70.1377	145.465	73.6389	90.7488	56.7389	80.0477	63.8051	62.7983	42.3889	45.8236	76.2816	56.4443
NCKAP5	10.1454	4.44693	2.69717	2.6861	4.50243	2.6118	10.0242	10.2509	4.08709	13.9612	4.08427	4.01962
MGAT5	203.27	384.346	559.882	275.304	293.783	251.59	695.969	647.469	667.363	503.032	732.561	802.992
TMEM163	1.19053	1.37288	0.250899	0.702518	0.416891	0.367285	2.78451	3.60167	1.3429	3.34041	1.22528	0.831061
CCNT2-AS1	10.0936	13.0125	8.06014	10.827	9.54681	10.5696	16.2297	18.7471	14.7135	20.2138	16.934	24.3382
CCNT2	88.6685	104.607	92.0487	102.485	98.303	87.0873	133.657	111.005	120.277	105.694	125.513	143.825
MAP3K19	1.44934	0.716284	1.16041	1.40504	1.00054	1.38752	1.43204	1.47761	1.28451	1.37043	3.48734	1.18723
RAB3GAP1	270.664	262.25	225.715	310.802	305.081	368.53	521.897	423.057	398.783	403.676	481.19	454.15
ZRANB3	51.7621	43.365	41.4925	47.3167	36.7281	29.8725	14.0021	16.8078	11.9693	17.3016	22.275	15.8071
R3HDM1	73.8128	52.0798	57.9577	62.3588	46.7752	52.7054	42.3246	42.3889	29.0183	31.9481	43.7017	36.5497
UBXN4	151.456	140.78	150.195	149.554	141.535	130.672	216.715	204.279	228.76	294.899	205.439	213.261
MCM6	5.22798	2.14885	2.69717	4.46306	2.54304	2.06088	0.477345	0.831154	0.291935	0.770865	0.691184	0.508813
DARS	164.914	134.005	74.4857	140.462	139.784	150.322	63.3278	59.6584	55.8763	49.164	69.087	56.7327
DARS-AS1	7.71256	5.90934	6.14703	5.2069	6.5035	8.48836	2.6254	1.29291	2.39387	2.6552	2.26206	2.52711
CXCR4	0.414097	0.149226	0.188174	0.206623	0.500269	0.224452	2.14805	2.95521	4.84612	1.45608	5.59231	3.03592
THSD7B	0.828194	1.22365	0.313624	0.330597	0.333513	0.285666	4.45522	3.23227	1.3429	2.22694	1.03678	0.729299
HNMT	18.1167	26.2339	16.9984	22.4393	16.9675	12.1816	3.65965	2.95521	1.92677	3.68302	1.72796	2.56103
AC114763.1	17.9097	17.2207	17.218	15.0835	10.4223	18.4459	17.7413	11.9132	7.70708	10.6208	12.6927	12.2963
SPOPL	38.0452	40.5894	39.6421	42.3577	39.1044	39.5443	73.909	72.218	48.9283	58.0718	76.6586	68.0962
LRP1B	1.86344	1.67133	0.721335	0.867816	0.45858	0.652951	3.89832	5.17162	1.57645	2.91216	1.57087	0.627536
KYNU	930.89	1674.34	1662.68	1297.01	1185.76	1287.29	810.134	589.196	392.535	907.051	868.096	699.126
ARHGAP15	11.8535	18.0862	9.72235	21.3235	12.0898	12.8958	13.3657	10.4356	8.58288	18.5008	11.6245	8.09013
GTDC1	30.3326	21.1005	24.2745	19.5052	19.6773	15.2831	24.1059	20.9635	12.2029	24.7533	23.8773	12.415
ZEB2	49.4328	22.0257	18.347	21.5301	34.3101	11.7327	18.5369	27.151	5.42999	51.0484	5.46664	8.24277
TEX41	1.19053	1.13412	0.846785	1.15709	0.750404	0.571332	2.14805	2.67816	1.28451	2.8265	8.76547	0.424011
ACVR2A	10.9218	9.72953	15.3989	8.67816	13.8408	12.2224	22.4352	24.1958	15.1222	16.7877	22.5892	11.9401
ORC4	44.4119	37.5154	41.6179	39.7543	44.0237	48.9917	79.9553	68.7087	64.9263	68.1787	84.3559	69.1986
MBD5	332.468	379.84	348.53	355.226	352.607	325.578	576.235	474.219	583.694	635.449	577.359	583.812
EPC2	97.2611	128.394	123.819	122.403	126.485	110.349	216.476	223.119	230.337	285.22	236.636	221.232
LYPD6	2.79516	1.07443	0.752698	0.578544	1.37574	0.428499	2.86407	4.15577	1.05097	7.28039	1.06819	1.4586
MMADHC	14.0793	15.221	13.7681	15.2075	13.7157	12.5693	22.5943	19.8553	19.3845	20.2994	22.1493	23.8294
AC007364.1	7.29846	6.41671	8.15423	6.28134	7.2956	7.3457	9.30823	4.34047	10.4513	15.246	13.2582	8.20885
RND3	14.6487	8.26711	10.9141	6.69458	15.3416	11.6103	4.37566	8.31154	3.21128	5.82431	12.3156	4.68108
NMI	7.86785	8.68495	7.87196	5.5375	1.58419	6.22344	11.0585	12.9291	4.55418	17.3873	13.2896	24.1517
RIF1	140.017	145.018	109.204	123.478	126.068	125.938	207.247	148.961	197.815	264.664	152.815	187.226
NEB	18.3238	30.9793	13.0154	14.0504	20.6361	11.2634	100.322	140.834	151.923	252.844	114.579	113.872
ARL5A	55.8513	66.1369	88.3165	108.601	89.173	96.249	187.756	173.434	191.743	207.448	220.833	260.495
CACNB4	9.00661	13.5199	14.9912	17.6456	16.5923	22.0575	23.2308	29.3674	41.9802	34.6889	43.6074	41.587
STAM2	51.5551	74.0459	69.3109	68.1443	65.9522	73.3958	98.8105	94.4745	80.7492	74.0887	89.0685	87.1597
FMNL2	173.973	78.9703	121.184	57.1519	71.4135	81.7005	536.695	621.241	544.517	633.993	494.982	835.064
PRPF40A	95.3976	86.5212	89.0379	86.4924	81.002	70.8452	121.166	110.451	132.947	206.677	124.727	120.453
ARL6IP6	48.6046	54.7957	72.6353	58.5156	56.4471	47.8287	89.2636	82.2842	69.2469	52.7614	98.8079	105.68
GALNT13	1.03524	0.596903	0.188174	0.247948	0.333513	0.510118	1.90938	2.12406	4.08709	1.37043	1.06819	5.22381
LINC01876	126.973	103.115	46.2282	91.7406	40.0216	34.1167	97.6967	53.8403	96.0465	105.009	78.9207	124.507
NR4A2	7.55727	9.40123	10.0673	5.16557	9.00485	3.8973	6.20549	13.5755	6.83127	7.36604	7.66586	6.63153
GPD2	28.9868	43.1263	46.8241	37.3574	52.5283	42.9111	79.8758	82.746	73.1589	59.6135	88.1888	86.159
ACVR1C	1.70815	1.37288	0.407711	1.07444	0.416891	0.530523	1.75027	1.93936	3.32806	2.6552	2.57623	1.50948
AC019186.1	2.48458	3.16359	1.59948	2.43815	1.83432	2.12209	4.21655	2.77051	2.91935	3.76867	3.4245	4.4606
ACVR1	40.5298	53.3035	58.8672	50.292	47.9425	58.786	94.753	93.0892	73.6259	85.4803	94.0325	92.7566
UPP2	14.5452	18.5637	15.6812	12.8106	16.4255	16.1401	84.2514	53.5633	46.6512	44.3675	65.6625	47.6588
PKP4	5.79736	3.85003	1.91311	3.05802	2.6681	1.16307	10.8198	7.57274	2.33548	8.22256	3.45592	3.27336
DAPL1	1.13877	1.40272	0.90951	1.07444	0.583648	0.408094	1.19336	0.923504	0.817417	1.02782	0.691184	0.424011
TANC1	128.784	126.335	170.047	130.792	115.812	150.872	63.4074	73.6956	42.5057	51.4766	70.1238	46.4886
WDSUB1	48.6564	92.52	99.0738	80.7069	75.2489	51.4403	143.92	118.67	94.6453	118.884	105.468	132.003
BAZ2B	517.311	1155.34	897.843	769.216	708.882	788.418	880.225	985.102	1023.35	971.889	958.17	869.613
AC009506.1	0.672908	1.8504	1.81902	1.32239	1.25067	0.489713	3.50053	2.58581	5.48837	3.34041	3.01608	5.25774
AC009961.1	41.4615	62.3466	132.851	50.1681	52.8618	43.6049	58.1566	79.9755	44.7244	29.2072	85.9582	36.1427
MARCH7	232.567	247.625	387.294	307.662	303.955	251.855	343.768	309.282	314.531	272.03	321.683	324.284
CD302	0.362335	0.208916	5.4257	4.00849	2.95993	1.50995	1.43204	0.923504	4.55418	7.623	7.03751	5.59694
PLA2R1	16.3568	4.50662	4.54755	5.82677	5.46128	15.1811	21.7988	18.8395	20.8441	12.1625	12.567	24.5757
ITGB6	10.0936	3.55158	2.35218	1.61166	0.583648	3.26475	0.556903	0.554103	0.058387	0.428258	0.691184	0.254407
RBMS1	1727.72	2023.98	2963.21	2076.68	1683.66	2257.58	2580.13	1957.64	1939.32	1493.94	2296.3	2037.32
TANK	264.815	399.836	419.221	292.454	293.95	291.461	310.593	280.468	228.935	264.92	302.55	287.7
AC009299.3	1.03524	1.2535	1.0036	1.28106	0.875472	0.469308	1.27292	4.98692	0.58387	0.51391	1.7908	1.25507
PSMD14	46.0165	36.5006	56.1073	42.6883	39.6047	42.4418	44.7909	43.9588	31.1202	35.1172	55.2319	56.0373
DPP4	41.4615	8.41634	13.6113	16.3645	20.5527	6.22344	4.13699	4.52517	2.45225	8.05125	2.54481	3.85002
FAP	11.0771	20.9215	13.8935	12.2321	9.12992	4.28499	13.127	8.68094	9.4003	9.67863	16.3685	15.8241
IFIH1	4.19273	5.01399	6.96245	3.22332	5.21114	2.95868	15.5137	10.7127	9.8674	11.6486	13.698	14.2468
GCA	2.58811	2.20854	3.4185	1.77696	3.79371	2.1629	3.89832	3.13991	2.51064	3.85432	3.36167	4.4606
KCNH7	21.6883	47.036	31.8328	48.1845	40.8553	28.3013	57.4405	27.151	16.7571	33.5754	71.7889	45.3692
AC011900.1	3.98568	8.6551	2.6658	4.00849	7.04546	4.52985	1.59115	0.646453	1.22613	5.73866	2.92182	1.42468
FIGN	224.596	276.516	273.229	220.136	247.633	305.805	182.664	148.592	99.8417	88.5638	175.152	174.828
AC016766.1	1.39758	1.67133	1.2545	0.950466	0.833782	0.591737	1.67071	3.23227	1.40129	0.428258	1.82221	1.6282
GRB14	20.3943	16.773	9.37736	20.1664	18.4266	34.484	132.622	114.237	134.056	112.632	133.524	98.9302
COBLL1	2955.98	3505.05	2805.46	3287.87	4295.44	5730.52	6516.24	5365.01	5357.94	5518.53	5867.56	6941.26
AC019197.1	83.3888	97.7728	63.7911	46.0356	88.2976	48.7469	205.656	128.275	134.056	197.341	207.104	288.802
SLC38A11	1.9152	1.99963	1.2545	1.65298	1.62588	0.959022	5.48947	1.93936	4.14547	4.19693	2.82757	3.15464
SCN2A	1.55286	0.86551	1.0036	0.206623	1.20898	0.816189	23.4695	16.069	17.3409	26.552	35.8473	38.1949
CSRNP3	6.31498	4.65585	2.06992	2.8514	3.085	1.3059	4.45522	5.44868	2.27709	4.53954	0.754019	2.3575
GALNT3	12.4229	15.7583	16.183	19.5879	14.4244	42.8499	2.14805	0.738804	0.992578	1.45608	2.26206	3.0868
AC009495.1	0.776432	0.179071	0.501798	0.165298	0.0833782	0.754975	2.38673	1.38526	2.04354	1.28477	5.34097	4.13835
TTC21B	17.6509	10.9233	10.7573	10.1245	11.8814	13.1202	39.3014	34.3544	27.909	49.421	51.2105	47.4044
SCN9A	3.20925	2.23839	1.56812	0.661193	2.20952	0.816189	3.42097	4.61752	1.16774	3.08346	1.06819	1.91653
SCN7A	3.8304	0.746129	0.940872	0.826492	3.37682	0.408094	2.14805	2.77051	0.992578	14.6464	0.973941	1.18723
XIRP2	1.087	2.32792	0.439074	0.909141	0.125067	0.326475	3.7392	5.07927	1.3429	2.14129	0.816854	0.797141
STK39	5.95265	2.80545	2.38354	2.56212	3.29344	2.63221	4.53478	3.69402	1.40129	5.73866	8.54555	8.17493
CERS6	7.09141	2.47715	2.16401	2.93405	3.04331	1.97926	10.7403	13.5755	3.50322	9.93559	10.4934	16.3159
NOSTRIN	5.3315	2.53684	3.70076	3.51259	2.75148	2.40776	2.70496	2.95521	1.10935	6.16692	1.7908	1.50948
SPC25	8.69604	2.14885	2.72853	4.09113	1.70925	1.46914	0.716018	0.923504	0.350322	0.599561	0.471262	0.356169
ABCB11	3.93392	7.07331	2.94807	3.88451	2.87655	2.24452	0.31823	3.60167	1.10935	0.685213	1.57087	0.37313
DHRS9	26.9163	52.3484	12.8586	47.5233	25.3887	31.2192	0.556903	0.0923504	0.233548	0.171303	1.41379	0.186565
LRP2	83.337	23.9358	23.1455	37.3988	29.1407	40.1157	2.22761	2.86286	0.934191	2.22694	7.54019	2.52711
FASTKD1	40.3227	36.9782	31.1742	47.6473	35.8526	32.6271	32.3799	24.5652	16.6403	19.186	32.5485	26.0004
PPIG	132.097	125.708	100.234	105.667	108.267	108.839	158.24	196.337	166.695	217.983	128.183	107.326
KLHL23	13.2511	7.19269	6.39793	8.63684	5.33621	4.93794	4.37566	5.35633	1.69322	5.22475	3.92718	2.76455
SSB	18.7379	15.1017	11.9491	13.1412	12.3817	13.0794	11.4563	7.66509	15.4142	21.0703	9.55091	8.5311
METTL5	9.31718	8.95355	6.74292	8.59552	6.96208	6.75396	13.2861	10.1585	9.8674	8.90777	9.1739	9.12472
UBR3	237.226	217.153	204.326	222.078	205.944	281.524	279.327	278.067	219.36	218.497	290.989	279.22
MYO3B	0.931718	1.22365	1.5054	0.454571	0.833782	0.367285	7.8762	5.35633	6.83127	2.4839	13.3838	6.03792
AC007277.1	0.207049	0.328297	1.41131	0.371921	0	0.448904	2.38673	1.56996	1.16774	1.19912	0.942524	2.42534
AC007405.1	1.24229	1.76087	5.01798	0.950466	0.917161	1.34671	9.62646	5.35633	4.32063	5.73866	6.25208	12.5677
AC007405.3	0.207049	0.477523	0.815423	0.0826492	0.250135	0.0612142	2.0685	1.10821	0.58387	1.96999	1.47662	3.54473
GAD1	0.362335	0.179071	0.564523	0.165298	0.45858	0.306071	3.26186	0.184701	2.62741	2.4839	2.19922	5.97007
GORASP2	116.361	127.23	119.71	150.132	121.774	152.097	55.5312	65.4765	52.0228	48.6501	66.4794	68.0283
TLK1	560.015	648.327	1045.34	682.021	632.424	605.592	1837.46	1705.62	1375.83	1366.06	1948.61	1773.93
METTL8	20.8601	14.3854	11.3846	13.6371	7.6708	8.40674	11.7745	15.6996	10.9184	21.156	15.1118	12.8391
DCAF17	12.7335	13.0722	11.4159	11.8602	11.2978	11.998	17.1844	17.8236	12.2029	19.6999	20.1072	16.0276
CYBRD1	2.89868	1.49226	0.752698	1.11576	1.41743	1.24469	1.27292	1.75466	0.175161	1.37043	0.219922	0.508813
DYNC1I2	55.7478	42.5891	51.2775	60.1686	45.3578	51.7056	57.7588	57.2573	74.9688	79.7417	69.841	66.2305
SLC25A12	11.6465	5.07368	7.5897	5.70279	5.7531	6.08061	8.75133	9.6968	7.1816	6.76648	10.4934	7.68308
HAT1	21.3778	15.8776	19.4133	16.4472	15.6334	16.2217	24.9811	26.874	19.7348	18.5008	24.2857	22.3878
METAP1D	5.38326	3.07405	2.54035	3.42994	2.75148	3.55042	1.35248	0.738804	1.10935	1.28477	0.816854	0.915864
AC104088.1	1.03524	1.40272	0.439074	0.495895	0.375202	0.367285	3.1823	2.58581	1.81	4.53954	1.35095	1.06851
ITGA6	36.13	7.55083	10.9455	11.9428	6.75364	8.83524	6.92151	5.91043	2.6858	9.67863	5.30955	2.90023
AC078883.1	8.43723	5.73027	6.17839	6.28134	6.96208	4.99916	1.19336	1.47761	1.10935	0.856516	1.22528	0.407051
PDK1	34.4736	22.6525	23.6159	30.7455	34.4769	42.7683	8.11487	6.00278	4.78773	5.65301	9.55091	6.44497
RAPGEF4	2.53634	0.86551	1.09768	1.61166	1.66756	1.61197	2.78451	2.12406	1.3429	5.56736	2.16781	1.96741
MAP3K20	47.7247	16.5044	19.382	18.4721	15.2165	11.2022	6.20549	7.48039	2.86096	12.1625	7.1946	6.24144
CDCA7	14.8557	4.83492	3.07352	7.31445	2.54304	1.75481	1.35248	0.738804	0.350322	0.685213	1.13103	0.576655
SP3	211.552	257.624	233.995	280.594	281.652	351.777	249.811	234.016	225.49	239.311	340.031	242.992
AC016737.1	2.74339	3.28297	1.85038	1.98358	2.6681	2.38735	8.27398	6.37218	7.88224	5.39605	6.31491	9.2604
OLA1	83.4406	50.6174	73.4194	61.9869	61.5748	43.5437	86.3995	68.524	57.5695	57.3009	82.4394	80.579
CIR1	55.9549	77.8661	70.9418	75.6653	82.7112	92.5558	89.6613	88.6564	75.7863	90.8764	84.5444	84.87
SCRN3	9.21366	14.0869	10.6946	11.2403	6.33675	12.7121	16.1502	15.7919	17.5161	27.1516	19.3846	16.3499
GPR155	1.44934	0.835665	1.12905	0.785167	0.45858	1.06105	8.19443	28.5363	8.46611	21.8412	17.2168	29.0702
AC010894.3	26.5022	68.6141	51.7166	47.6059	31.2252	46.584	71.204	185.809	108.6	116.229	166.795	109.7
WIPF1	16.2533	18.892	15.9948	21.4061	12.6735	19.8742	15.275	25.7658	11.9693	22.6977	28.3071	19.5045
CHN1	17.9615	14.1765	14.2072	11.9015	16.8841	10.8145	25.0606	24.4729	20.2603	33.0615	38.2665	25.0845
ATF2	33.5419	22.9211	35.3141	28.8446	32.0589	25.8936	51.0759	39.8954	31.7625	39.828	58.4365	49.3718
ATP5MC3	8.54075	3.7008	10.2241	10.2485	4.54411	3.22395	6.28505	4.34047	6.42256	5.56736	7.13176	5.80047
AC093459.1	0.310573	0.149226	1.37995	0.661193	0.667026	0.0816189	1.43204	4.34047	6.30579	7.02343	1.53946	47.4383
LNPK	18.9449	41.9922	26.5012	28.39	20.6361	37.3202	29.9136	33.6156	35.0322	25.1816	35.5646	30.9019
MTX2	44.7225	46.4391	55.6369	51.6557	51.5694	50.5425	63.4074	47.9299	45.8338	43.9393	75.4019	58.8697
LINC01116	0.103524	0.0895355	11.2591	4.25643	5.79479	5.34604	0	0.0923504	2.74419	0.770865	8.13712	1.83173
AC079305.3	2.53634	2.50699	3.73213	2.64477	2.04277	2.79545	3.42097	2.95521	2.74419	2.56955	4.39844	2.49318
HNRNPA3	146.228	121.798	124.195	135.049	138.741	130.468	200.326	139.264	205.23	246.163	175.404	205.544
NFE2L2	73.0364	90.8785	78.406	72.2767	64.2846	51.2158	203.747	191.904	158.053	145.95	191.489	170.809
AGPS	28.6245	26.1444	38.4189	26.5304	37.6036	36.3204	42.0064	33.8926	33.806	37.2585	43.9216	47.5231
RBM45	1.34582	0.716284	0.376349	0.619869	0.333513	0.285666	0.875133	1.20056	0.058387	1.71303	1.13103	1.40772
[truncated: 12,829 more rows]
