# Supplementary material for: Single-nucleus multi-omic profiling of human placental syncytiotrophoblasts identifies cellular trajectories during pregnancy
Source: Nat Genet. 2024 Jan 24;56(2):294–305. doi: 10.1038/s41588-023-01647-w (PMC10864176; doi:10.1038/s41588-023-01647-w)
Supplement: Supplementary file 5 — smFISH staining of indicated marker genes (PAPPA, FLT1 and hCG) characterizes eSTB mature 1 and eSTB mature 2 in early pregnancy. [file 41588_2023_1647_MOESM5_ESM.xlsx]

## Sheet: in vivo vs in vitro comparison
Gene	villus_CTB	villus_CTB	villus_CTB	villus_CTB_fusion	villus_STB	villus_STB	villus_STB	villus_STB	villus_STB	villus_STB	villus_STB	CT30_CTB	CT30_CTB	CT30_CTB	CT30_CTB_fusion	CT30_STB	CT30_STB	CT30_STB	CT30_STB	CT30_STB	CT30_STB	CT30_STB	BL_CTB	BL_CTB	BL_CTB	BL_CTB_fusion	BL_STB	BL_STB	BL_STB	BL_STB	BL_STB	BL_STB	BL_STB
FOS	0.929706	1.48598	1.21871	0.393785	-1.02927	0.856156	-1.26912	-0.58731	-0.296527	-0.887416	-0.814694	1.64548	1.52232	1.46262	-0.744772	-0.711221	-0.600518	-0.372315	-0.366118	-0.691757	-0.640027	-0.503695	-0.700725	-0.954502	-1.50011	-0.609753	-0.233445	0.960349	1.15523	1.43842	-0.205874	-0.493793	1.14421
JUND	1.55452	1.44616	1.17399	0.612877	-0.942063	-0.264324	-0.927978	-0.492222	-0.566252	-1.00382	-0.590889	0.350789	0.0461999	-0.42272	1.53913	0.149822	0.602929	-0.261037	-1.68222	-0.295439	-1.42006	1.39261	-0.426826	0.0211042	-0.345803	1.82773	-0.272763	0.364632	0.590325	0.446846	-0.975073	-2.01048	0.780311
DNMT1	1.51636	1.56415	1.54091	-0.153486	-0.601608	-0.66443	-0.611033	-0.671676	-0.625098	-0.639508	-0.654585	1.43696	0.834263	1.46392	1.03847	-0.412767	-0.490378	-0.271699	-1.01784	-0.816373	-1.25219	-0.512374	0.0998238	0.481333	-0.238161	2.63703	0.101364	-0.513477	0.164498	-0.174255	-1.07711	-1.02285	-0.458195
FOSL2	-1.15103	-0.671851	-0.313379	1.39145	-0.759953	0.396699	0.206939	1.78472	-1.17405	-0.489565	0.780018	1.2433	1.67658	1.67433	-0.601267	-0.932859	-0.635555	-0.43332	-0.463721	-0.630023	-0.478701	-0.418758	0.768558	1.06107	0.150227	1.81153	-0.782137	-0.333255	0.087787	-0.00344563	-1.41866	-1.48818	0.146506
PFKP	-0.771807	-0.785554	-0.897786	-0.689393	-0.191028	0.184679	0.286373	2.6503	-0.378131	0.22259	0.369761	0.895666	0.686347	1.09419	0.65245	-0.0688461	-0.63666	0.556667	0.842719	-1.46017	-1.64082	-0.921549	-0.717142	-0.463536	-1.06789	2.07503	0.0419321	0.00605322	0.808963	0.938291	-0.979187	-1.07055	0.428033
BRCA1	2.86535	0.367794	0.292295	-0.405057	-0.395163	-0.546362	-0.417118	-0.456816	-0.428475	-0.436893	-0.439552	2.92128	0.037956	0.0341717	-0.787358	-0.597645	-0.4035	-0.218547	-0.183632	-0.281015	-0.144524	-0.377184	2.37457	0.644384	1.11042	-0.838169	-0.227293	-0.604998	-0.635092	-0.63778	-0.226074	-0.11189	-0.848074
TOP2A	2.98837	0.0479987	-0.178908	-0.266279	-0.323585	-0.37387	-0.346671	-0.414064	-0.362292	-0.389834	-0.38087	2.96268	0.152721	-0.0481165	-0.316398	-0.405157	-0.312785	-0.351407	-0.383501	-0.4075	-0.473905	-0.416634	2.82922	0.297537	0.48073	-0.506364	-0.472943	-0.424508	-0.362363	-0.321536	-0.528251	-0.567526	-0.423995
PPARG	1.50176	1.39318	1.53272	0.346029	-0.534867	-0.909939	-0.663016	-0.719744	-0.655545	-0.628488	-0.662092	1.46122	1.72498	1.34902	-0.541736	-0.358572	-0.498025	-0.450607	-0.889613	-0.245411	-0.509666	-1.04159	1.63925	1.54372	1.42803	-0.412387	-0.515237	-0.794179	-0.600501	-0.677372	-0.561705	-0.261711	-0.787914
ITGA6	1.52915	1.63027	1.50498	-0.477946	-0.5681	-0.667046	-0.568978	-0.604316	-0.587559	-0.588277	-0.602175	1.50645	1.43532	1.70568	-0.485656	-0.642748	-0.475744	-0.457722	-0.636211	-0.595593	-0.692045	-0.661727	1.79746	1.22299	1.61	-0.570509	-0.558468	-0.589859	-0.574852	-0.57885	-0.598016	-0.570214	-0.589687
CDH1	1.60469	1.48413	1.55107	-0.250704	-0.60091	-0.627305	-0.613297	-0.651	-0.632325	-0.634183	-0.630162	1.41922	1.62659	1.56628	-0.218708	-0.659101	-0.511845	-0.434867	-0.661689	-0.632013	-0.760618	-0.733245	1.67101	1.37484	1.60885	-0.469692	-0.626186	-0.598519	-0.582802	-0.558824	-0.652449	-0.598917	-0.567316
TEAD4	2.18058	1.23744	1.08095	-0.460892	-0.554716	-0.618968	-0.55299	-0.59419	-0.560751	-0.571454	-0.585011	2.348	0.739941	1.2387	-0.67397	-0.669126	-0.549713	-0.486538	-0.542336	-0.500479	-0.524694	-0.379783	1.95351	1.15638	1.47492	-0.741358	-0.600004	-0.536952	-0.547018	-0.476945	-0.583503	-0.51694	-0.582094
TP53	2.01232	1.26031	1.30419	-0.427612	-0.537384	-0.667753	-0.573715	-0.618824	-0.593092	-0.646027	-0.512407	1.87522	0.473618	1.63929	-1.43586	-0.976893	-0.506312	-0.362107	-0.148857	-0.218702	-0.0266954	-0.312705	1.80158	1.1992	1.36568	-1.38331	-0.586577	-0.489387	-0.576619	-0.422546	-0.358939	0.011288	-0.560379
KRT7	1.34234	1.55289	1.70913	-0.20211	-0.624581	-0.831736	-0.58982	-0.592557	-0.555223	-0.551882	-0.656453	0.879307	1.86613	1.17813	0.797048	-0.667389	-0.307427	-0.340068	-0.975455	-0.5085	-0.89449	-1.02729	1.07559	1.70254	0.806409	1.31318	-0.458421	-0.810345	-0.595834	-0.930285	-0.647128	-0.682097	-0.7736
FSTL3	-1.11714	-1.03636	-1.2178	-0.631988	-0.122983	0.616515	0.804313	2.02866	-0.238139	0.172306	0.742618	-1.13525	-0.189501	-1.63949	-1.03158	-0.0535619	0.0215966	1.12821	1.72881	0.152064	0.75045	0.268237	-0.0506695	2.5226	0.567433	-0.172827	-0.497954	-0.800575	0.101479	0.684604	-0.899374	-0.881091	-0.57362
FLT1	-1.36139	-1.1078	-1.18029	-1.02326	0.236101	0.905333	1.06141	1.35758	0.0879298	0.28653	0.737849	-1.0468	-0.977231	-0.914146	-1.05069	-0.28287	-0.350569	0.906732	1.7915	0.153997	1.18902	0.581055	1.03812	0.172317	1.01761	-0.729403	-0.68048	-0.431202	0.489574	1.80552	-1.1959	-1.30963	-0.176527
LIMD1	-0.778643	-1.00782	-1.15682	-1.39982	-0.229012	0.727015	1.16801	1.5944	0.0228584	0.405842	0.653979	0.263344	-0.598205	-0.216897	-1.80062	-0.675963	-0.703227	0.684533	1.93419	-0.295824	0.850506	0.558159	1.91664	1.02438	1.6023	-0.675436	-0.633814	-0.647187	-0.478616	-0.29767	-0.725933	-0.548308	-0.536358
LVRN	-0.990975	-0.896317	-0.953155	-0.771174	-0.746593	1.44895	0.0277802	1.70949	-0.25538	0.559614	0.867767	-1.30613	-1.07816	-1.11979	-0.815747	-0.32707	-0.0594115	0.810181	1.06179	0.799194	1.56906	0.466088	1.57895	1.37751	1.65427	-0.844586	-0.640843	-0.635048	-0.529522	-0.305989	-0.729978	-0.536582	-0.388177
HDAC2	-1.20356	-1.12993	-1.26074	-0.755669	0.24264	0.338936	0.788005	1.96736	0.117037	0.578268	0.317651	-0.8895	-1.58577	-1.25591	-1.01097	0.353906	0.369658	0.819426	1.35897	0.337853	0.561547	0.940791	1.526	1.53112	1.53166	-0.863681	-0.51886	-0.630342	-0.526714	-0.424183	-0.51703	-0.214836	-0.893133
PSG8	-1.35558	-1.24723	-1.32744	-1.07328	0.531344	0.719458	0.720661	0.520901	0.845226	0.825816	0.840117	0.307559	1.7429	2.00859	-0.63746	0.071067	-0.452733	-0.822484	-0.916319	-0.241448	-0.328534	-0.731136	1.63659	1.12481	1.82645	-0.328267	-0.625247	-0.629246	-0.574055	-0.541746	-0.53886	-0.692424	-0.658005
PSG2	-1.26672	-1.13419	-1.30101	-1.1829	0.0470437	0.72832	0.721628	0.602513	0.836178	1.00622	0.942911	1.0378	1.74307	1.65759	0.0599442	-0.530434	-0.541479	-0.377251	-0.973297	-0.546328	-0.786778	-0.742836	1.56747	1.42835	1.64113	-0.278398	-0.637795	-0.673286	-0.6444	-0.664054	-0.512029	-0.593293	-0.633691
LAMA3	-0.955544	-0.854865	-0.935649	-0.833918	-0.74583	1.68835	-0.0356826	-0.0824384	0.188853	1.42607	1.14066	2.50028	0.20425	-0.19596	-1.22434	-0.984282	-0.507841	0.0936479	0.631552	-0.68879	-0.0659227	0.237405	1.55575	0.155176	1.91144	-1.59005	-0.757722	-0.381226	-0.217844	-0.00819283	-0.573376	0.322825	-0.416784
ARHGAP26	-1.30358	-1.19617	-1.2834	-1.1523	0.317914	0.676226	0.632968	0.473683	0.976983	1.05451	0.803163	0.797304	-0.0384105	0.695847	-2.01586	-1.07936	-0.74541	-0.156588	0.980507	0.135963	1.44551	-0.0195039	1.94194	0.640063	1.48166	-1.47768	-0.619288	-0.517044	-0.453183	-0.314194	-0.389637	0.234963	-0.527598
MITF	-0.843855	-0.981704	-1.27928	-1.58257	0.582902	0.337525	0.454948	0.127726	1.02855	1.32741	0.828347	1.72507	-0.100538	1.68136	-1.58141	-0.891219	-0.416718	-0.13081	0.0498051	-0.646658	-0.185095	0.496215	1.86774	0.697922	1.66836	-1.26909	-0.447833	-0.592091	-0.557349	-0.502913	-0.322096	0.0925137	-0.635163
GATA3	-1.13459	-0.539006	-0.97555	2.08796	1.44907	-0.0795127	0.414442	0.221809	-0.324905	-0.720122	-0.399592	-1.74645	-0.831343	-0.750491	1.73532	-0.0411156	-0.739385	0.195707	1.26281	-0.0809005	0.513154	0.482691	1.24365	1.71115	1.30941	0.149324	-0.229605	-1.01519	-0.804446	-0.736131	-0.296889	-0.145149	-1.18612
ANXA1	0.113499	0.930382	0.769399	2.30205	0.134661	-0.482295	-0.795451	-0.5525	-0.588591	-0.819713	-1.01144	-1.40895	-0.600408	-0.91494	2.31719	0.88711	0.440352	0.206237	-0.396598	0.0894599	-0.493216	-0.12624	1.37815	1.60256	1.37583	0.385744	-0.367852	-0.81398	-0.699723	-0.716925	-0.601737	-0.508133	-1.03394
GHR	0.811278	1.10265	0.900549	1.82319	0.0018686	-1.05294	-0.701633	-1.06276	-0.382143	-0.523052	-0.917016	-1.38416	-1.44823	-1.38422	-0.432102	0.392777	0.254943	0.381654	0.862315	0.524867	1.05019	1.18197	-0.0411768	-0.960177	1.02013	-1.7384	0.184012	-0.388885	-0.168641	-0.142784	0.354806	2.14151	-0.260395
FOSB	0.770918	1.38191	0.990136	1.52748	-0.425663	-0.323352	-1.24213	-0.936141	-0.0293233	-0.793632	-0.9202	-1.85	-0.861019	-1.33609	1.55278	0.206001	-0.0707747	0.104732	0.73417	0.370684	0.924311	0.225203	-1.503	-0.928247	-1.30594	2.04669	0.554493	0.309704	0.487531	0.522186	0.119589	-0.22552	-0.07749
BCAM	1.7625	1.4817	1.4051	-0.444239	-0.593416	-0.59607	-0.591646	-0.614955	-0.598203	-0.60581	-0.604964	-0.676773	-1.41732	-1.54153	1.95106	0.661617	0.532757	0.174422	-0.545491	0.425669	0.106885	0.328708	-1.31174	-0.72946	-1.3174	2.19262	0.0578783	0.318182	0.644448	0.277239	-0.315943	-0.403176	0.587348
TFAP2C	1.46809	1.48818	1.60395	-0.415641	-0.425234	-1.00408	-0.715676	-0.648468	-0.309855	-0.270843	-0.770418	-1.70681	-1.22647	-1.37032	1.54928	0.609515	0.416158	0.419255	0.138023	0.623094	0.389123	0.159146	-1.65032	-0.916088	-1.55269	1.40631	0.829358	0.0592742	0.291241	0.275212	0.709374	0.795328	-0.247004
EGFR	0.536764	1.23776	1.45059	0.736191	0.804849	-0.827921	-0.17483	-0.449938	-0.791594	-0.977306	-1.54456	-2.41025	-1.34874	0.0363866	0.103984	0.530597	-0.00218212	0.744393	0.607238	0.618494	0.829502	0.290581	-1.43412	-1.48349	-1.45817	0.931098	0.89922	0.0383989	0.57595	0.560443	0.472198	1.02667	-0.128191
ERVFRD-1	-0.293808	-0.272638	-0.283687	3.0127	-0.200885	-0.350575	-0.316195	-0.330644	-0.318933	-0.322583	-0.322753	-1.16913	-1.13086	-1.18156	1.91781	1.09922	0.610279	0.156128	-0.352021	0.0878952	-0.539817	0.502053	-1.5841	-1.18617	-1.39519	1.79495	0.428809	0.319229	0.223446	0.259568	0.598126	0.333508	0.207822
ESRRG	-0.561955	0.169789	0.49808	2.681	0.366069	-0.681871	-0.637334	-0.714897	-0.0616545	-0.263433	-0.793793	-1.6614	-1.38039	-1.41232	1.30038	0.808767	0.485851	0.373532	0.232669	0.5823	0.356714	0.313881	-1.47139	-0.714679	-1.39244	1.90701	0.958039	-0.125546	0.208259	0.125751	0.454	0.549179	-0.498181
PPARD	0.697952	-0.253974	-0.12567	2.47285	0.502325	-1.48956	-0.306239	-0.204753	-0.196639	-0.359532	-0.736763	-1.45424	-1.54469	-1.64519	0.432942	0.72906	0.547711	0.393703	0.637467	0.583115	0.640709	0.679416	-1.5807	-1.34398	-1.684	0.912834	0.611022	0.486103	0.638047	0.650847	0.369725	0.410656	0.529444
TEAD3	-0.186222	0.135134	0.160981	2.49079	0.250168	-1.84703	-0.103697	-0.345206	-0.101687	-0.224404	-0.228827	-1.6409	-1.35013	-1.57746	0.632639	0.49828	0.383973	0.301864	0.435615	0.852914	0.978021	0.485182	-1.68881	-1.32578	-1.58809	0.367458	0.727807	0.443038	0.50659	0.533146	0.639425	0.913976	0.471247
OVOL1	-0.238588	-0.180472	-0.17536	2.90538	-0.444799	-0.804986	-0.501687	-0.549177	-0.0434215	0.152534	-0.119418	-1.79744	-1.02825	-1.53204	1.1871	0.281787	0.468441	0.364009	0.0506666	0.86882	0.813934	0.322977	-1.53761	-1.07573	-1.60506	0.167019	0.965611	0.2514	0.272545	0.25718	0.932199	1.36725	0.00519932
BACE2	-1.22979	-1.12276	-1.01141	2.37181	0.22583	-0.337993	0.54306	0.31157	0.10205	0.0780083	0.0696202	-1.47585	-1.43039	-1.64308	0.39835	0.274751	0.301991	0.456543	0.898323	0.596602	0.988453	0.634315	-1.64561	-1.30628	-1.59186	0.141272	0.571218	0.431564	0.459397	0.622999	0.753397	1.03635	0.527552
GCM1	-1.52659	-1.21335	-1.17865	0.501375	1.38211	-0.267775	0.610105	0.0046774	1.27713	0.698946	-0.287966	-1.72694	0.0964899	-1.92393	0.584389	0.108086	0.0887499	0.4523	0.54781	0.885145	1.23876	-0.35085	-1.75628	-0.799843	-1.69581	0.831992	0.916278	0.261481	0.301308	0.311086	0.879448	0.903044	-0.1527
JUNB	-1.18955	-1.17368	-1.24583	-0.146419	0.908279	-0.412744	-0.0417627	0.505741	2.01732	0.453888	0.324752	-1.54831	-1.31699	-0.911783	-0.820198	-0.0601196	0.3984	0.408822	0.824373	0.56236	1.18366	1.27978	-1.71104	-0.926387	-1.42743	0.352147	-0.129653	1.11582	0.45746	0.350474	0.823836	-0.220938	1.31571
TFAP2A	-1.63496	-1.37155	-1.23951	-0.528938	0.863854	0.237564	0.808699	0.833603	0.702271	0.438919	0.890051	-1.47558	-1.25423	-1.275	-0.484854	0.126378	0.13215	0.491654	1.37421	0.302563	1.08746	0.975255	-1.82037	-1.01505	-1.66377	1.09462	0.562289	0.378648	0.541047	0.459187	0.51067	0.399431	0.553301
ENG	-1.57809	-1.40991	-1.61724	0.213315	0.632048	0.525271	0.831969	0.764172	0.528584	0.471366	0.638515	-1.47838	-1.40836	-1.47769	-0.293529	0.505689	0.338457	0.537913	1.16519	0.525973	0.868363	0.716377	-1.565	-1.44318	-1.57663	0.523743	0.723271	0.478192	0.706639	0.985961	0.272691	0.374947	0.519367
SH3TC2	-1.48982	-1.36803	-1.42206	0.0770542	1.56888	0.374542	0.367387	0.160716	0.845714	0.516575	0.369038	-1.48698	-1.49853	-1.51021	-0.117806	0.892902	0.63933	0.283431	0.640586	0.736455	0.699383	0.721441	-1.50713	-1.48028	-1.55718	0.449898	0.859093	0.34027	0.452071	0.445144	0.784445	0.995364	0.218307
CEBPB	-1.44808	-1.45444	-1.61235	0.124913	0.568405	0.464874	0.564011	1.14729	0.716287	0.30006	0.629037	-1.70352	-1.27316	-1.5963	0.611835	0.813112	0.748647	0.435356	0.605323	0.363865	0.223794	0.771047	-1.66563	-1.11548	-1.68547	0.963412	0.23528	0.665139	0.564637	0.621727	0.55986	0.0226793	0.833853
CGA	-1.7338	-0.88385	-1.85609	0.442655	0.524336	0.560943	0.832013	0.328497	0.868685	0.518756	0.39785	-1.51235	-1.34875	-1.77161	0.520927	0.745048	0.701094	0.473974	0.589351	0.612777	0.49535	0.494188	-1.71148	-1.25105	-1.65794	0.372787	0.582808	0.660587	0.563378	0.632182	0.687612	0.451896	0.669222
MYCN	-0.409177	-0.45409	-0.590948	-0.543492	-0.20992	-0.66167	0.342778	2.88481	-0.195805	-0.0151436	-0.147344	-1.55203	-1.26279	-1.57293	-0.19045	0.383851	0.412159	0.472246	0.999805	0.716279	1.08249	0.511371	-1.64144	-0.976931	-1.56543	0.679899	0.655195	0.0544841	0.199388	0.284073	1.06592	1.32054	-0.0756944
TGFB1	-1.0264	-0.957855	-1.06764	-0.981981	-0.77111	0.581509	0.677459	1.63943	0.00530401	0.812853	1.08843	-1.51483	-1.48096	-1.60298	0.32498	0.644352	0.489591	0.511497	0.929135	0.378168	0.516456	0.804586	-1.661	-1.23499	-1.64953	1.09787	0.690888	0.424963	0.483907	0.562971	0.527368	0.466944	0.290603
SH3BP5	-1.41694	-1.26449	-1.42205	-0.175101	0.166353	0.568749	1.00542	1.53686	0.00522176	0.252496	0.743476	-1.6019	-1.38369	-1.62777	0.726132	0.828738	0.406171	0.421105	0.782166	0.455109	0.511081	0.482868	-1.56107	-1.36596	-1.66239	0.78415	0.794139	0.268352	0.539398	0.690256	0.495898	0.715301	0.301923
POU2F3	-1.05258	-0.960271	-0.939539	-0.820849	-0.508576	0.240603	0.344756	2.24117	0.08912	0.766837	0.599323	-1.47901	-1.4818	-1.42886	1.31612	0.732711	0.728514	0.117946	0.227959	0.373198	0.15395	0.739277	-1.66054	-1.16005	-1.22069	1.52909	0.386107	0.427468	0.728079	1.07918	0.0694315	0.0145796	-0.192656
PLCL2	-1.35639	-1.32854	-1.49022	-0.218148	0.0507177	0.105158	0.807667	1.47692	0.586489	0.716163	0.650175	-0.5577	-0.284633	-2.13965	1.59626	1.04234	0.0883485	0.741998	0.370818	-0.373899	-0.712349	0.228468	-0.184949	0.517078	-0.086293	2.6731	0.170456	-0.62127	0.113265	-0.14651	-0.686176	-1.09387	-0.654829
ADAMTS6	-1.17987	-0.814844	-0.789428	-1.72248	0.770419	-0.259533	0.801576	0.686398	1.20113	1.0294	0.277225	-1.28922	-1.36177	-1.27417	-0.760694	0.265645	0.286631	0.511176	1.03735	0.911047	1.36617	0.307836	-1.07558	-1.24338	-0.91722	-0.959608	0.745096	0.213025	0.0271373	0.158353	1.3616	1.74686	-0.056283
ANGPTL4	-1.11673	-1.0141	-1.157	-1.06894	-0.313238	-0.0238674	0.612117	1.6737	0.849795	0.906279	0.65199	-1.36395	-1.24654	-1.18517	-0.794315	0.125826	0.102359	0.477613	1.3525	0.374804	1.07639	1.08049	-1.48642	-1.10167	-1.5159	-0.246062	0.373934	0.469898	0.112785	0.331484	1.41577	1.25655	0.389637
INHA	-1.23961	-1.08085	-1.22562	-0.949552	0.0490372	0.264603	1.02403	1.6364	0.118133	0.485237	0.918189	-1.48049	-1.16645	-1.25583	-0.783007	0.274575	0.0943219	0.558264	1.20773	0.539699	1.21664	0.794544	-1.28786	-1.45177	-1.32051	-0.556432	0.574704	0.393034	0.274015	0.554439	1.08252	1.43072	0.307145
LEP	-1.21011	-1.05327	-1.24532	-1.09705	-0.364236	1.02841	0.516983	1.18539	0.502649	1.02438	0.712173	-1.19531	-1.10994	-1.18939	-0.860356	-0.173765	0.0219417	0.489844	1.41178	0.57301	1.52962	0.502561	-1.5287	-1.48293	-1.58241	0.102018	0.623749	0.530338	0.71426	0.824962	0.582399	0.67745	0.538868
STAT5B	-1.16948	-1.14973	-1.25281	-1.43165	0.483336	0.564272	0.795415	0.770173	0.861514	0.798431	0.73054	-1.31949	-1.00366	-1.12657	-0.822291	-0.00661421	-0.203029	0.444864	0.991767	0.950222	1.74972	0.345077	-1.76547	-1.1184	-1.54236	0.406265	0.71516	0.280449	0.37083	0.330479	0.844103	1.21138	0.267564
PAG1	-1.12791	-1.10758	-1.15792	-1.05619	-0.516426	0.536849	0.602755	0.682513	0.628354	1.48349	1.03207	-1.32684	-1.35813	-1.3868	-0.551462	0.501192	0.497112	0.493218	1.53786	0.471454	0.884405	0.237995	-1.41887	-1.24219	-1.40619	-0.437767	0.698754	0.202689	0.449569	0.958509	0.615724	1.49615	0.0836194
AHR	-1.40107	-1.3164	-1.35589	-0.189096	0.0290279	0.569327	0.251897	0.603309	1.27101	1.43206	0.10584	-1.2749	-1.75191	-1.19427	-0.118892	0.584754	0.388549	0.240991	1.47718	0.408632	0.933268	0.306606	-1.40136	-1.51058	-1.29084	-0.237906	0.779617	0.279673	0.439098	0.829813	0.780388	1.36168	-0.0295821
PRKCE	-1.43374	-1.369	-1.44829	-0.362755	0.598064	0.0971654	0.56029	0.479633	1.1174	1.13603	0.625194	-1.37535	-1.39614	-1.44202	-0.277407	0.337272	0.360817	0.146644	1.04882	0.787378	1.34053	0.469442	-1.48397	-1.40936	-1.45849	-0.0910967	0.568628	0.381829	0.373777	0.557483	0.939697	1.3393	0.282212
FNDC3A	-1.3545	-1.2296	-1.30899	-1.08005	0.493952	0.616123	0.63488	0.532791	0.98263	0.980056	0.732703	-1.35777	-1.389	-1.41733	-0.602635	0.459574	0.418469	0.402796	1.07212	0.767698	1.14937	0.496704	-1.5725	-1.44713	-1.55218	0.231619	0.761468	0.452669	0.502364	0.586658	0.755706	0.9544	0.326929
PAPPA	-1.11031	-0.937272	-1.03538	-0.984333	-0.522101	1.34321	0.0924149	-0.00521542	0.919029	1.57226	0.667706	-1.15363	-1.07573	-1.16191	-0.964714	-0.130122	-0.0582621	0.428663	1.00173	0.89608	1.72588	0.49201	0.324377	-0.907108	0.163751	-1.28892	0.0889625	-0.579864	-0.353027	-0.273614	0.871318	2.4213	-0.467179
ADAMTSL1	-0.900841	-0.764668	-0.804784	-1.04272	-0.340573	1.20392	-0.167206	-0.476409	1.00711	1.98598	0.300193	-1.12633	-1.26022	-1.22724	-0.895118	0.152126	0.037602	0.30741	0.833263	0.97164	1.67054	0.536335	-0.94766	-1.16864	-1.02583	-0.978011	0.347403	0.17136	0.0680908	0.184623	1.23993	1.99719	0.111543
JAK2	-1.36969	-0.886644	-0.780407	-1.23419	0.200123	0.528902	-0.224343	0.0761224	1.12709	1.65217	0.910863	-1.29128	-1.48454	-1.02069	-0.9987	0.358178	0.41009	0.287186	0.976156	0.89193	1.26034	0.611328	-0.561065	-1.57325	-0.485024	-1.47612	0.643603	0.166085	0.0499103	0.30687	1.00483	1.79771	0.126439
STAT5A	-1.15937	-0.92144	-1.07915	-1.17052	-0.723941	0.862492	0.355565	0.882321	0.767554	1.33792	0.848569	-1.06043	0.112053	0.504583	-2.01295	-0.743318	-0.420192	0.0513608	0.687985	0.470302	1.54042	0.870185	-1.85619	-0.643837	-1.66097	1.03894	1.22794	0.558969	0.277088	-0.025822	0.30685	0.32513	0.451905
PSG5	-1.35834	-1.1839	-1.35685	-1.12356	0.606331	0.722956	0.756265	0.590518	0.75138	0.766	0.829203	-2.43818	0.597978	0.942968	0.146824	-0.165727	-0.467405	0.0757251	-0.390878	0.644442	1.36721	-0.312964	-0.335661	-1.36557	-0.161186	0.438359	0.722134	-0.612258	-0.668773	-0.880217	1.97387	1.27965	-0.390348
